# Supplementary material for: Physical and electrical properties of Cu2CoSnS4 nanoparticles synthesized by hydrothermal growth at different reaction time and copper concentration
Source: Data Brief. 2020 Jul 30;32:106103. doi: 10.1016/j.dib.2020.106103 (PMC7415844; doi:10.1016/j.dib.2020.106103)
Supplement: Supplementary file 1 [file mmc1.zip]

Archive with 14 entries (14 files):
- Supplementary Materials/Fig.10- Raw data-2.25mmol Cu-CCTS nanoparticles- XPS -scanning survey spectrum.csv
- Supplementary Materials/Fig.11- Raw data-2.00mmol Cu-CCTS nanoparticles- XPS -scanning survey spectrum.csv
- Supplementary Materials/Fig.12- Raw data-1.90mmol Cu-CCTS nanoparticles- XPS -scanning survey spectrum.csv
- Supplementary Materials/Fig.13- Raw data- Fitted XPS analysis of  2.50mmol Cu-CCTS nanoparticles.xlsx
- Supplementary Materials/Fig.14- Raw data- Fitted XPS analysis of  2.25mmol Cu-CCTS nanoparticles.xlsx
- Supplementary Materials/Fig.15- Raw data- Fitted XPS analysis of  2.00mmol Cu-CCTS nanoparticles.xlsx
- Supplementary Materials/Fig.16- Raw data- absorption coefficient-CCTS nanoparticles based films.xlsx
- Supplementary Materials/Fig.17- Raw data- Taus plots for CCTS nanoparticles based films.xlsx
- Supplementary Materials/Fig.20- Raw data-Channel depedent IV data for 2.5mmol Cu -CCTS nanopartcles.xlsx
- Supplementary Materials/Fig.21- Raw data-Channel depedent IV data for 2.25mmol Cu -CCTS nanopartcles.xlsx
- Supplementary Materials/Fig.22- Raw data-Channel depedent IV data for 2.00mmol Cu -CCTS nanopartcles.xlsx
- Supplementary Materials/Fig.23- Raw data-Channel depedent IV data for 1.90mmol Cu -CCTS nanopartcles.xlsx
- Supplementary Materials/Fig.3- Raw data-XRD raw data-ccts-1h.xlsx
- Supplementary Materials/Fig.9- Raw data-2.50mmol Cu-CCTS nanoparticles- XPS -scanning survey spectrum.csv
