# Supplementary material for: Physical and electrical properties of Cu2CoSnS4 nanoparticles synthesized by hydrothermal growth at different reaction time and copper concentration
Source: Data Brief. 2020 Jul 30;32:106103. doi: 10.1016/j.dib.2020.106103 (PMC7415844; doi:10.1016/j.dib.2020.106103)
Supplement: Supplementary file 1 [file mmc1.zip › Supplementary Materials/Fig.11- Raw data-2.00mmol Cu-CCTS nanoparticles- XPS -scanning survey spectrum.csv]

3
Su1s
1
1100.0000	25350.0000
1099.6000	27590.0000
1099.2000	27250.0000
1098.8000	26890.0000
1098.4000	26070.0000
1098.0000	25820.0000
1097.6000	26620.0000
1097.2000	26430.0000
1096.8000	27470.0000
1096.4000	27210.0000
1096.0000	26310.0000
1095.6000	26140.0000
1095.2000	26300.0000
1094.8000	27210.0000
1094.4000	26910.0000
1094.0000	26370.0000
1093.6000	26870.0000
1093.2000	26890.0000
1092.8000	26330.0000
1092.4000	27040.0000
1092.0000	26870.0000
1091.6000	26700.0000
1091.2000	27750.0000
1090.8000	25870.0000
1090.4000	26440.0000
1090.0000	26470.0000
1089.6000	26690.0000
1089.2000	26670.0000
1088.8000	25120.0000
1088.4000	26710.0000
1088.0000	26890.0000
1087.6000	25800.0000
1087.2000	26620.0000
1086.8000	27400.0000
1086.4000	26920.0000
1086.0000	25960.0000
1085.6000	27160.0000
1085.2000	27580.0000
1084.8000	26980.0000
1084.4000	27910.0000
1084.0000	27170.0000
1083.6000	27490.0000
1083.2000	27740.0000
1082.8000	26300.0000
1082.4000	27370.0000
1082.0000	27360.0000
1081.6000	27080.0000
1081.2000	26530.0000
1080.8000	26710.0000
1080.4000	27100.0000
1080.0000	27360.0000
1079.6000	26380.0000
1079.2000	27360.0000
1078.8000	26490.0000
1078.4000	27460.0000
1078.0000	26840.0000
1077.6000	27760.0000
1077.2000	27250.0000
1076.8000	26510.0000
1076.4000	26830.0000
1076.0000	26950.0000
1075.6000	26420.0000
1075.2000	26380.0000
1074.8000	27120.0000
1074.4000	26250.0000
1074.0000	27680.0000
1073.6000	27150.0000
1073.2000	26540.0000
1072.8000	27990.0000
1072.4000	27240.0000
1072.0000	26680.0000
1071.6000	28070.0000
1071.2000	27140.0000
1070.8000	26490.0000
1070.4000	27760.0000
1070.0000	27160.0000
1069.6000	27590.0000
1069.2000	26360.0000
1068.8000	27540.0000
1068.4000	26900.0000
1068.0000	26900.0000
1067.6000	27260.0000
1067.2000	27160.0000
1066.8000	27170.0000
1066.4000	27470.0000
1066.0000	27530.0000
1065.6000	27590.0000
1065.2000	26540.0000
1064.8000	27380.0000
1064.4000	27980.0000
1064.0000	27380.0000
1063.6000	27120.0000
1063.2000	27100.0000
1062.8000	27430.0000
1062.4000	28440.0000
1062.0000	27020.0000
1061.6000	27460.0000
1061.2000	27510.0000
1060.8000	29300.0000
1060.4000	27890.0000
1060.0000	28920.0000
1059.6000	29130.0000
1059.2000	29110.0000
1058.8000	29030.0000
1058.4000	29640.0000
1058.0000	29160.0000
1057.6000	28360.0000
1057.2000	28310.0000
1056.8000	27830.0000
1056.4000	28500.0000
1056.0000	27970.0000
1055.6000	28670.0000
1055.2000	28130.0000
1054.8000	28100.0000
1054.4000	27560.0000
1054.0000	28790.0000
1053.6000	27430.0000
1053.2000	26880.0000
1052.8000	27940.0000
1052.4000	28630.0000
1052.0000	27890.0000
1051.6000	28970.0000
1051.2000	27150.0000
1050.8000	27640.0000
1050.4000	27350.0000
1050.0000	27690.0000
1049.6000	28220.0000
1049.2000	27070.0000
1048.8000	28200.0000
1048.4000	27490.0000
1048.0000	26840.0000
1047.6000	26960.0000
1047.2000	27250.0000
1046.8000	26470.0000
1046.4000	27400.0000
1046.0000	26690.0000
1045.6000	28020.0000
1045.2000	26960.0000
1044.8000	26760.0000
1044.4000	27430.0000
1044.0000	27260.0000
1043.6000	27240.0000
1043.2000	26980.0000
1042.8000	26920.0000
1042.4000	27600.0000
1042.0000	26750.0000
1041.6000	26160.0000
1041.2000	27850.0000
1040.8000	27030.0000
1040.4000	27790.0000
1040.0000	27000.0000
1039.6000	27420.0000
1039.2000	27250.0000
1038.8000	26530.0000
1038.4000	27600.0000
1038.0000	28080.0000
1037.6000	27200.0000
1037.2000	26990.0000
1036.8000	27690.0000
1036.4000	28150.0000
1036.0000	27480.0000
1035.6000	27470.0000
1035.2000	27380.0000
1034.8000	27100.0000
1034.4000	26720.0000
1034.0000	27180.0000
1033.6000	27600.0000
1033.2000	28020.0000
1032.8000	27590.0000
1032.4000	27170.0000
1032.0000	27360.0000
1031.6000	28050.0000
1031.2000	27780.0000
1030.8000	27360.0000
1030.4000	27730.0000
1030.0000	27020.0000
1029.6000	27090.0000
1029.2000	26670.0000
1028.8000	26070.0000
1028.4000	27250.0000
1028.0000	28120.0000
1027.6000	27620.0000
1027.2000	27320.0000
1026.8000	26890.0000
1026.4000	26590.0000
1026.0000	26690.0000
1025.6000	26930.0000
1025.2000	26900.0000
1024.8000	27530.0000
1024.4000	27200.0000
1024.0000	27520.0000
1023.6000	27120.0000
1023.2000	27920.0000
1022.8000	27570.0000
1022.4000	27500.0000
1022.0000	28720.0000
1021.6000	28040.0000
1021.2000	28370.0000
1020.8000	27450.0000
1020.4000	28320.0000
1020.0000	27420.0000
1019.6000	28340.0000
1019.2000	27670.0000
1018.8000	28370.0000
1018.4000	28870.0000
1018.0000	29490.0000
1017.6000	27930.0000
1017.2000	27950.0000
1016.8000	28040.0000
1016.4000	28990.0000
1016.0000	28570.0000
1015.6000	28380.0000
1015.2000	27670.0000
1014.8000	28180.0000
1014.4000	28280.0000
1014.0000	28370.0000
1013.6000	27590.0000
1013.2000	29180.0000
1012.8000	28830.0000
1012.4000	27500.0000
1012.0000	28390.0000
1011.6000	29020.0000
1011.2000	28710.0000
1010.8000	28150.0000
1010.4000	27920.0000
1010.0000	29220.0000
1009.6000	28450.0000
1009.2000	29120.0000
1008.8000	29230.0000
1008.4000	28760.0000
1008.0000	28320.0000
1007.6000	29270.0000
1007.2000	28120.0000
1006.8000	28820.0000
1006.4000	29390.0000
1006.0000	30090.0000
1005.6000	29070.0000
1005.2000	28920.0000
1004.8000	28420.0000
1004.4000	29930.0000
1004.0000	28650.0000
1003.6000	28370.0000
1003.2000	28920.0000
1002.8000	28920.0000
1002.4000	28720.0000
1002.0000	28560.0000
1001.6000	29880.0000
1001.2000	30130.0000
1000.8000	29100.0000
1000.4000	29220.0000
1000.0000	29330.0000
999.6000	29490.0000
999.2000	28720.0000
998.8000	29260.0000
998.4000	29290.0000
998.0000	29990.0000
997.6000	28860.0000
997.2000	29180.0000
996.8000	29940.0000
996.4000	30150.0000
996.0000	29310.0000
995.6000	29490.0000
995.2000	29660.0000
994.8000	30780.0000
994.4000	29650.0000
994.0000	29730.0000
993.6000	29220.0000
993.2000	30270.0000
992.8000	29400.0000
992.4000	29080.0000
992.0000	30690.0000
991.6000	30130.0000
991.2000	29550.0000
990.8000	29710.0000
990.4000	29470.0000
990.0000	30170.0000
989.6000	30610.0000
989.2000	29830.0000
988.8000	29070.0000
988.4000	30500.0000
988.0000	30240.0000
987.6000	29930.0000
987.2000	29880.0000
986.8000	30060.0000
986.4000	29840.0000
986.0000	30400.0000
985.6000	30160.0000
985.2000	29990.0000
984.8000	30980.0000
984.4000	31100.0000
984.0000	30180.0000
983.6000	29750.0000
983.2000	29910.0000
982.8000	30090.0000
982.4000	30200.0000
982.0000	31870.0000
981.6000	30870.0000
981.2000	31020.0000
980.8000	30610.0000
980.4000	31100.0000
980.0000	30540.0000
979.6000	29730.0000
979.2000	30520.0000
978.8000	29910.0000
978.4000	30940.0000
978.0000	30550.0000
977.6000	31220.0000
977.2000	31170.0000
976.8000	29820.0000
976.4000	31840.0000
976.0000	30020.0000
975.6000	31180.0000
975.2000	31070.0000
974.8000	31090.0000
974.4000	30980.0000
974.0000	31260.0000
973.6000	31060.0000
973.2000	31290.0000
972.8000	31360.0000
972.4000	32590.0000
972.0000	31600.0000
971.6000	30470.0000
971.2000	30310.0000
970.8000	31670.0000
970.4000	31980.0000
970.0000	30930.0000
969.6000	30140.0000
969.2000	31960.0000
968.8000	31400.0000
968.4000	30940.0000
968.0000	30230.0000
967.6000	30750.0000
967.2000	31020.0000
966.8000	31320.0000
966.4000	30390.0000
966.0000	30770.0000
965.6000	30860.0000
965.2000	30480.0000
964.8000	30460.0000
964.4000	30430.0000
964.0000	30110.0000
963.6000	29890.0000
963.2000	30740.0000
962.8000	30560.0000
962.4000	30860.0000
962.0000	29310.0000
961.6000	30680.0000
961.2000	30210.0000
960.8000	29960.0000
960.4000	28560.0000
960.0000	30710.0000
959.6000	30280.0000
959.2000	30550.0000
958.8000	30290.0000
958.4000	30070.0000
958.0000	29530.0000
957.6000	30140.0000
957.2000	29130.0000
956.8000	31630.0000
956.4000	30550.0000
956.0000	30720.0000
955.6000	30060.0000
955.2000	30770.0000
954.8000	30380.0000
954.4000	31630.0000
954.0000	31150.0000
953.6000	32430.0000
953.2000	32990.0000
952.8000	34680.0000
952.4000	34470.0000
952.0000	34560.0000
951.6000	35160.0000
951.2000	34550.0000
950.8000	34140.0000
950.4000	34480.0000
950.0000	31680.0000
949.6000	32120.0000
949.2000	31540.0000
948.8000	31530.0000
948.4000	29890.0000
948.0000	30290.0000
947.6000	30550.0000
947.2000	30920.0000
946.8000	30000.0000
946.4000	29270.0000
946.0000	30710.0000
945.6000	29700.0000
945.2000	29950.0000
944.8000	30010.0000
944.4000	30270.0000
944.0000	30280.0000
943.6000	28560.0000
943.2000	29470.0000
942.8000	29620.0000
942.4000	29100.0000
942.0000	29120.0000
941.6000	27830.0000
941.2000	28490.0000
940.8000	28240.0000
940.4000	28580.0000
940.0000	28270.0000
939.6000	28390.0000
939.2000	27870.0000
938.8000	28480.0000
938.4000	28520.0000
938.0000	28420.0000
937.6000	28490.0000
937.2000	28900.0000
936.8000	28370.0000
936.4000	28390.0000
936.0000	28750.0000
935.6000	28930.0000
935.2000	29010.0000
934.8000	29700.0000
934.4000	30670.0000
934.0000	31080.0000
933.6000	33450.0000
933.2000	33410.0000
932.8000	36640.0000
932.4000	38280.0000
932.0000	38870.0000
931.6000	37800.0000
931.2000	37250.0000
930.8000	35280.0000
930.4000	33000.0000
930.0000	31340.0000
929.6000	29440.0000
929.2000	30200.0000
928.8000	29290.0000
928.4000	28790.0000
928.0000	29050.0000
927.6000	28560.0000
927.2000	29330.0000
926.8000	28390.0000
926.4000	28800.0000
926.0000	27540.0000
925.6000	27440.0000
925.2000	29060.0000
924.8000	27270.0000
924.4000	28760.0000
924.0000	27580.0000
923.6000	28580.0000
923.2000	27460.0000
922.8000	28590.0000
922.4000	27540.0000
922.0000	28580.0000
921.6000	26610.0000
921.2000	27720.0000
920.8000	28710.0000
920.4000	27720.0000
920.0000	27060.0000
919.6000	27100.0000
919.2000	26720.0000
918.8000	28310.0000
918.4000	26960.0000
918.0000	28200.0000
917.6000	27280.0000
917.2000	27710.0000
916.8000	28020.0000
916.4000	27250.0000
916.0000	27630.0000
915.6000	27400.0000
915.2000	28300.0000
914.8000	28130.0000
914.4000	27340.0000
914.0000	28040.0000
913.6000	27040.0000
913.2000	28090.0000
912.8000	28170.0000
912.4000	27910.0000
912.0000	28040.0000
911.6000	28450.0000
911.2000	28070.0000
910.8000	27310.0000
910.4000	27100.0000
910.0000	27910.0000
909.6000	27600.0000
909.2000	27790.0000
908.8000	27990.0000
908.4000	27730.0000
908.0000	27940.0000
907.6000	27650.0000
907.2000	26930.0000
906.8000	28680.0000
906.4000	27800.0000
906.0000	28160.0000
905.6000	27780.0000
905.2000	28350.0000
904.8000	27460.0000
904.4000	27050.0000
904.0000	27660.0000
903.6000	27640.0000
903.2000	29340.0000
902.8000	27440.0000
902.4000	27930.0000
902.0000	26940.0000
901.6000	28320.0000
901.2000	28360.0000
900.8000	27640.0000
900.4000	28570.0000
900.0000	28090.0000
899.6000	28420.0000
899.2000	28360.0000
898.8000	28160.0000
898.4000	27640.0000
898.0000	27760.0000
897.6000	28610.0000
897.2000	29130.0000
896.8000	27560.0000
896.4000	29020.0000
896.0000	28740.0000
895.6000	27640.0000
895.2000	28050.0000
894.8000	28510.0000
894.4000	28280.0000
894.0000	28070.0000
893.6000	27840.0000
893.2000	28000.0000
892.8000	28790.0000
892.4000	28520.0000
892.0000	29150.0000
891.6000	28150.0000
891.2000	28230.0000
890.8000	27830.0000
890.4000	28210.0000
890.0000	27930.0000
889.6000	28290.0000
889.2000	28170.0000
888.8000	28750.0000
888.4000	28300.0000
888.0000	28770.0000
887.6000	28250.0000
887.2000	27900.0000
886.8000	28740.0000
886.4000	29220.0000
886.0000	28500.0000
885.6000	29440.0000
885.2000	29040.0000
884.8000	27820.0000
884.4000	28970.0000
884.0000	28940.0000
883.6000	28800.0000
883.2000	28720.0000
882.8000	29340.0000
882.4000	30040.0000
882.0000	28410.0000
881.6000	28460.0000
881.2000	28990.0000
880.8000	28450.0000
880.4000	29300.0000
880.0000	28990.0000
879.6000	29160.0000
879.2000	29220.0000
878.8000	28830.0000
878.4000	28340.0000
878.0000	29030.0000
877.6000	28350.0000
877.2000	29080.0000
876.8000	28240.0000
876.4000	27850.0000
876.0000	28330.0000
875.6000	28830.0000
875.2000	28840.0000
874.8000	29290.0000
874.4000	28550.0000
874.0000	29080.0000
873.6000	28260.0000
873.2000	28770.0000
872.8000	28490.0000
872.4000	28990.0000
872.0000	28920.0000
871.6000	29860.0000
871.2000	27620.0000
870.8000	29580.0000
870.4000	28170.0000
870.0000	28790.0000
869.6000	28460.0000
869.2000	30090.0000
868.8000	28650.0000
868.4000	29350.0000
868.0000	28550.0000
867.6000	30520.0000
867.2000	29100.0000
866.8000	28300.0000
866.4000	29060.0000
866.0000	28650.0000
865.6000	29340.0000
865.2000	29040.0000
864.8000	28920.0000
864.4000	29240.0000
864.0000	28670.0000
863.6000	28360.0000
863.2000	28910.0000
862.8000	29320.0000
862.4000	29800.0000
862.0000	29530.0000
861.6000	29410.0000
861.2000	29180.0000
860.8000	29210.0000
860.4000	28900.0000
860.0000	29010.0000
859.6000	29220.0000
859.2000	29390.0000
858.8000	29520.0000
858.4000	28790.0000
858.0000	29250.0000
857.6000	29530.0000
857.2000	29700.0000
856.8000	28960.0000
856.4000	29430.0000
856.0000	29630.0000
855.6000	30320.0000
855.2000	29810.0000
854.8000	29010.0000
854.4000	29350.0000
854.0000	30160.0000
853.6000	29730.0000
853.2000	29820.0000
852.8000	28920.0000
852.4000	29600.0000
852.0000	29410.0000
851.6000	30620.0000
851.2000	29730.0000
850.8000	28800.0000
850.4000	29940.0000
850.0000	29540.0000
849.6000	29020.0000
849.2000	29770.0000
848.8000	29940.0000
848.4000	30060.0000
848.0000	28960.0000
847.6000	29460.0000
847.2000	29900.0000
846.8000	30300.0000
846.4000	29750.0000
846.0000	29650.0000
845.6000	30200.0000
845.2000	30990.0000
844.8000	29250.0000
844.4000	28790.0000
844.0000	29660.0000
843.6000	29230.0000
843.2000	29790.0000
842.8000	30110.0000
842.4000	30270.0000
842.0000	30160.0000
841.6000	29600.0000
841.2000	28550.0000
840.8000	29220.0000
840.4000	30430.0000
840.0000	30510.0000
839.6000	30010.0000
839.2000	30710.0000
838.8000	31570.0000
838.4000	30080.0000
838.0000	29600.0000
837.6000	28790.0000
837.2000	29710.0000
836.8000	29680.0000
836.4000	29150.0000
836.0000	30130.0000
835.6000	29960.0000
835.2000	29950.0000
834.8000	30100.0000
834.4000	30670.0000
834.0000	29740.0000
833.6000	29430.0000
833.2000	30030.0000
832.8000	30270.0000
832.4000	30220.0000
832.0000	30390.0000
831.6000	29310.0000
831.2000	30590.0000
830.8000	30350.0000
830.4000	29720.0000
830.0000	30250.0000
829.6000	30460.0000
829.2000	30250.0000
828.8000	29920.0000
828.4000	29090.0000
828.0000	30580.0000
827.6000	29300.0000
827.2000	29370.0000
826.8000	29240.0000
826.4000	29220.0000
826.0000	30060.0000
825.6000	29940.0000
825.2000	28510.0000
824.8000	29660.0000
824.4000	30770.0000
824.0000	29410.0000
823.6000	28350.0000
823.2000	29310.0000
822.8000	29560.0000
822.4000	29350.0000
822.0000	28710.0000
821.6000	29010.0000
821.2000	30240.0000
820.8000	30090.0000
820.4000	28560.0000
820.0000	29350.0000
819.6000	29470.0000
819.2000	29800.0000
818.8000	29810.0000
818.4000	30040.0000
818.0000	30140.0000
817.6000	29750.0000
817.2000	28590.0000
816.8000	28490.0000
816.4000	29520.0000
816.0000	29440.0000
815.6000	29640.0000
815.2000	28750.0000
814.8000	29300.0000
814.4000	28970.0000
814.0000	29310.0000
813.6000	29220.0000
813.2000	30270.0000
812.8000	28540.0000
812.4000	28700.0000
812.0000	28650.0000
811.6000	29390.0000
811.2000	28710.0000
810.8000	28820.0000
810.4000	28490.0000
810.0000	29600.0000
809.6000	28170.0000
809.2000	29160.0000
808.8000	28980.0000
808.4000	29050.0000
808.0000	28920.0000
807.6000	28930.0000
807.2000	29120.0000
806.8000	28810.0000
806.4000	29050.0000
806.0000	29000.0000
805.6000	28580.0000
805.2000	28770.0000
804.8000	29360.0000
804.4000	28360.0000
804.0000	28620.0000
803.6000	30100.0000
803.2000	29480.0000
802.8000	29750.0000
802.4000	28900.0000
802.0000	29470.0000
801.6000	28890.0000
801.2000	29990.0000
800.8000	28920.0000
800.4000	29110.0000
800.0000	29120.0000
799.6000	30010.0000
799.2000	28140.0000
798.8000	28660.0000
798.4000	28530.0000
798.0000	30490.0000
797.6000	28320.0000
797.2000	28450.0000
796.8000	28730.0000
796.4000	29330.0000
796.0000	29220.0000
795.6000	29340.0000
795.2000	28500.0000
794.8000	29430.0000
794.4000	29010.0000
794.0000	29670.0000
793.6000	29560.0000
793.2000	29990.0000
792.8000	28990.0000
792.4000	30200.0000
792.0000	28310.0000
791.6000	28430.0000
791.2000	27030.0000
790.8000	28000.0000
790.4000	27280.0000
790.0000	28160.0000
789.6000	27410.0000
789.2000	27960.0000
788.8000	27510.0000
788.4000	28030.0000
788.0000	26850.0000
787.6000	28470.0000
787.2000	27570.0000
786.8000	27400.0000
786.4000	28190.0000
786.0000	27990.0000
785.6000	28300.0000
785.2000	28030.0000
784.8000	27550.0000
784.4000	27380.0000
784.0000	27180.0000
783.6000	28040.0000
783.2000	27660.0000
782.8000	28000.0000
782.4000	27560.0000
782.0000	29310.0000
781.6000	28110.0000
781.2000	28090.0000
780.8000	28720.0000
780.4000	29460.0000
780.0000	30190.0000
779.6000	30480.0000
779.2000	30860.0000
778.8000	32220.0000
778.4000	31010.0000
778.0000	30920.0000
777.6000	29630.0000
777.2000	29490.0000
776.8000	28240.0000
776.4000	27330.0000
776.0000	27360.0000
775.6000	26930.0000
775.2000	26560.0000
774.8000	26180.0000
774.4000	26100.0000
774.0000	26690.0000
773.6000	27220.0000
773.2000	25360.0000
772.8000	25530.0000
772.4000	26410.0000
772.0000	26230.0000
771.6000	26360.0000
771.2000	25680.0000
770.8000	26440.0000
770.4000	25720.0000
770.0000	26440.0000
769.6000	25690.0000
769.2000	25080.0000
768.8000	25430.0000
768.4000	25640.0000
768.0000	25810.0000
767.6000	25510.0000
767.2000	25690.0000
766.8000	24340.0000
766.4000	25550.0000
766.0000	24680.0000
765.6000	24890.0000
765.2000	24940.0000
764.8000	25280.0000
764.4000	24920.0000
764.0000	24500.0000
763.6000	24980.0000
763.2000	25300.0000
762.8000	24760.0000
762.4000	24370.0000
762.0000	26170.0000
761.6000	25250.0000
761.2000	25230.0000
760.8000	24630.0000
760.4000	25610.0000
760.0000	25480.0000
759.6000	25120.0000
759.2000	25590.0000
758.8000	25670.0000
758.4000	26130.0000
758.0000	26670.0000
757.6000	26430.0000
757.2000	25470.0000
756.8000	25210.0000
756.4000	25890.0000
756.0000	24470.0000
755.6000	24950.0000
755.2000	24820.0000
754.8000	25080.0000
754.4000	23710.0000
754.0000	24440.0000
753.6000	24210.0000
753.2000	23910.0000
752.8000	24140.0000
752.4000	24700.0000
752.0000	24970.0000
751.6000	23970.0000
751.2000	23440.0000
750.8000	24620.0000
750.4000	24460.0000
750.0000	24160.0000
749.6000	24140.0000
749.2000	24680.0000
748.8000	24490.0000
748.4000	22890.0000
748.0000	23220.0000
747.6000	23600.0000
747.2000	24290.0000
746.8000	23640.0000
746.4000	24520.0000
746.0000	24580.0000
745.6000	24320.0000
745.2000	23660.0000
744.8000	22920.0000
744.4000	24650.0000
744.0000	25110.0000
743.6000	24790.0000
743.2000	23880.0000
742.8000	24000.0000
742.4000	25060.0000
742.0000	23320.0000
741.6000	25040.0000
741.2000	25260.0000
740.8000	24750.0000
740.4000	24950.0000
740.0000	24070.0000
739.6000	25140.0000
739.2000	25730.0000
738.8000	24100.0000
738.4000	25160.0000
738.0000	24710.0000
737.6000	25740.0000
737.2000	24870.0000
736.8000	24580.0000
736.4000	24900.0000
736.0000	24760.0000
735.6000	24320.0000
735.2000	24300.0000
734.8000	25170.0000
734.4000	24100.0000
734.0000	23880.0000
733.6000	23810.0000
733.2000	25130.0000
732.8000	25620.0000
732.4000	23710.0000
732.0000	23700.0000
731.6000	24390.0000
731.2000	24700.0000
730.8000	23620.0000
730.4000	24560.0000
730.0000	24020.0000
729.6000	23800.0000
729.2000	22900.0000
728.8000	23470.0000
728.4000	23760.0000
728.0000	23710.0000
727.6000	23480.0000
727.2000	22250.0000
726.8000	22910.0000
726.4000	23810.0000
726.0000	23150.0000
725.6000	23520.0000
725.2000	24260.0000
724.8000	23940.0000
724.4000	22900.0000
724.0000	23790.0000
723.6000	23090.0000
723.2000	23610.0000
722.8000	23530.0000
722.4000	22480.0000
722.0000	23320.0000
721.6000	24410.0000
721.2000	23990.0000
720.8000	23580.0000
720.4000	24020.0000
720.0000	23920.0000
719.6000	24910.0000
719.2000	23780.0000
718.8000	24200.0000
718.4000	24820.0000
718.0000	25750.0000
717.6000	25310.0000
717.2000	25760.0000
716.8000	26030.0000
716.4000	25770.0000
716.0000	27030.0000
715.6000	26740.0000
715.2000	26550.0000
714.8000	26640.0000
714.4000	26350.0000
714.0000	26420.0000
713.6000	24900.0000
713.2000	24820.0000
712.8000	25310.0000
712.4000	24720.0000
712.0000	23900.0000
711.6000	24320.0000
711.2000	23590.0000
710.8000	23780.0000
710.4000	23250.0000
710.0000	22720.0000
709.6000	22490.0000
709.2000	21920.0000
708.8000	21380.0000
708.4000	21020.0000
708.0000	21170.0000
707.6000	20600.0000
707.2000	21020.0000
706.8000	21480.0000
706.4000	21170.0000
706.0000	20250.0000
705.6000	20210.0000
705.2000	20260.0000
704.8000	20470.0000
704.4000	19890.0000
704.0000	20050.0000
703.6000	20270.0000
703.2000	20230.0000
702.8000	21120.0000
702.4000	20910.0000
702.0000	20460.0000
701.6000	19930.0000
701.2000	19690.0000
700.8000	20780.0000
700.4000	20520.0000
700.0000	20730.0000
699.6000	19800.0000
699.2000	19740.0000
698.8000	19780.0000
698.4000	20510.0000
698.0000	20640.0000
697.6000	19850.0000
697.2000	19840.0000
696.8000	19950.0000
696.4000	19400.0000
696.0000	20880.0000
695.6000	19800.0000
695.2000	19530.0000
694.8000	19940.0000
694.4000	19650.0000
694.0000	19080.0000
693.6000	19470.0000
693.2000	19260.0000
692.8000	18940.0000
692.4000	19950.0000
692.0000	19460.0000
691.6000	18990.0000
691.2000	19440.0000
690.8000	19790.0000
690.4000	19720.0000
690.0000	18760.0000
689.6000	19950.0000
689.2000	19830.0000
688.8000	19570.0000
688.4000	19630.0000
688.0000	18780.0000
687.6000	18570.0000
687.2000	19680.0000
686.8000	19560.0000
686.4000	19300.0000
686.0000	20140.0000
685.6000	18870.0000
685.2000	19330.0000
684.8000	19680.0000
684.4000	19040.0000
684.0000	19340.0000
683.6000	19470.0000
683.2000	19480.0000
682.8000	19080.0000
682.4000	18900.0000
682.0000	19700.0000
681.6000	19440.0000
681.2000	18700.0000
680.8000	19720.0000
680.4000	19950.0000
680.0000	19950.0000
679.6000	19380.0000
679.2000	19920.0000
678.8000	20060.0000
678.4000	19630.0000
678.0000	19830.0000
677.6000	20070.0000
677.2000	19750.0000
676.8000	18200.0000
676.4000	20130.0000
676.0000	20160.0000
675.6000	19380.0000
675.2000	18790.0000
674.8000	19470.0000
674.4000	19640.0000
674.0000	18460.0000
673.6000	19960.0000
673.2000	19480.0000
672.8000	20890.0000
672.4000	19550.0000
672.0000	19240.0000
671.6000	19760.0000
671.2000	20210.0000
670.8000	19470.0000
670.4000	19870.0000
670.0000	19800.0000
669.6000	20170.0000
669.2000	20510.0000
668.8000	19810.0000
668.4000	19960.0000
668.0000	19090.0000
667.6000	19880.0000
667.2000	19480.0000
666.8000	19150.0000
666.4000	20490.0000
666.0000	19980.0000
665.6000	20210.0000
665.2000	18880.0000
664.8000	19810.0000
664.4000	19470.0000
664.0000	20010.0000
663.6000	19280.0000
663.2000	19410.0000
662.8000	20080.0000
662.4000	19850.0000
662.0000	19900.0000
661.6000	21040.0000
661.2000	20250.0000
660.8000	19550.0000
660.4000	19820.0000
660.0000	19660.0000
659.6000	19210.0000
659.2000	20160.0000
658.8000	19920.0000
658.4000	19730.0000
658.0000	19980.0000
657.6000	20830.0000
657.2000	19340.0000
656.8000	19970.0000
656.4000	19720.0000
656.0000	20840.0000
655.6000	19790.0000
655.2000	19680.0000
654.8000	19030.0000
654.4000	19720.0000
654.0000	19480.0000
653.6000	19500.0000
653.2000	19630.0000
652.8000	19900.0000
652.4000	20110.0000
652.0000	20600.0000
651.6000	20850.0000
651.2000	20530.0000
650.8000	20460.0000
650.4000	19850.0000
650.0000	20630.0000
649.6000	21000.0000
649.2000	21500.0000
648.8000	20720.0000
648.4000	20650.0000
648.0000	21370.0000
647.6000	20560.0000
647.2000	20040.0000
646.8000	20920.0000
646.4000	20410.0000
646.0000	19350.0000
645.6000	19090.0000
645.2000	19880.0000
644.8000	18630.0000
644.4000	18970.0000
644.0000	19710.0000
643.6000	19330.0000
643.2000	19880.0000
642.8000	19300.0000
642.4000	19940.0000
642.0000	19730.0000
641.6000	19740.0000
641.2000	19120.0000
640.8000	20030.0000
640.4000	18890.0000
640.0000	19580.0000
639.6000	19590.0000
639.2000	19380.0000
638.8000	19220.0000
638.4000	19720.0000
638.0000	18710.0000
637.6000	18860.0000
637.2000	18590.0000
636.8000	18290.0000
636.4000	18700.0000
636.0000	18230.0000
635.6000	17970.0000
635.2000	18240.0000
634.8000	18130.0000
634.4000	18310.0000
634.0000	18710.0000
633.6000	17510.0000
633.2000	18150.0000
632.8000	18120.0000
632.4000	17600.0000
632.0000	18030.0000
631.6000	18190.0000
631.2000	17040.0000
630.8000	18150.0000
630.4000	17990.0000
630.0000	18350.0000
629.6000	17640.0000
629.2000	17830.0000
628.8000	18020.0000
628.4000	17460.0000
628.0000	17480.0000
627.6000	17370.0000
627.2000	17790.0000
626.8000	18070.0000
626.4000	17580.0000
626.0000	17500.0000
625.6000	18640.0000
625.2000	18030.0000
624.8000	17760.0000
624.4000	17200.0000
624.0000	17930.0000
623.6000	17580.0000
623.2000	17570.0000
622.8000	17200.0000
622.4000	18340.0000
622.0000	17930.0000
621.6000	17430.0000
621.2000	17010.0000
620.8000	17570.0000
620.4000	17610.0000
620.0000	17620.0000
619.6000	18100.0000
619.2000	17700.0000
618.8000	17940.0000
618.4000	17730.0000
618.0000	17380.0000
617.6000	17730.0000
617.2000	16670.0000
616.8000	17860.0000
616.4000	17290.0000
616.0000	17900.0000
615.6000	17110.0000
615.2000	17580.0000
614.8000	17250.0000
614.4000	17400.0000
614.0000	16920.0000
613.6000	17760.0000
613.2000	17890.0000
612.8000	18390.0000
612.4000	17640.0000
612.0000	17520.0000
611.6000	17260.0000
611.2000	17620.0000
610.8000	17480.0000
610.4000	17510.0000
610.0000	18010.0000
609.6000	17010.0000
609.2000	17690.0000
608.8000	17510.0000
608.4000	17450.0000
608.0000	18580.0000
607.6000	17350.0000
607.2000	17560.0000
606.8000	18230.0000
606.4000	18180.0000
606.0000	18240.0000
605.6000	17270.0000
605.2000	18700.0000
604.8000	18220.0000
604.4000	17880.0000
604.0000	18170.0000
603.6000	19070.0000
603.2000	17740.0000
602.8000	17770.0000
602.4000	18570.0000
602.0000	18980.0000
601.6000	18610.0000
601.2000	17770.0000
600.8000	18640.0000
600.4000	18570.0000
600.0000	19100.0000
599.6000	18230.0000
599.2000	18230.0000
598.8000	18520.0000
598.4000	18600.0000
598.0000	18620.0000
597.6000	17970.0000
597.2000	18820.0000
596.8000	18390.0000
596.4000	18630.0000
596.0000	18130.0000
595.6000	17970.0000
595.2000	18850.0000
594.8000	18700.0000
594.4000	18540.0000
594.0000	18100.0000
593.6000	18900.0000
593.2000	19360.0000
592.8000	18320.0000
592.4000	17940.0000
592.0000	18480.0000
591.6000	18650.0000
591.2000	18210.0000
590.8000	18650.0000
590.4000	19000.0000
590.0000	18870.0000
589.6000	18130.0000
589.2000	17960.0000
588.8000	18350.0000
588.4000	18340.0000
588.0000	18330.0000
587.6000	18330.0000
587.2000	18370.0000
586.8000	18310.0000
586.4000	18130.0000
586.0000	18510.0000
585.6000	18450.0000
585.2000	18200.0000
584.8000	17950.0000
584.4000	18680.0000
584.0000	17490.0000
583.6000	17530.0000
583.2000	18040.0000
582.8000	18100.0000
582.4000	18360.0000
582.0000	17400.0000
581.6000	17450.0000
581.2000	18590.0000
580.8000	18500.0000
580.4000	17350.0000
580.0000	17500.0000
579.6000	18480.0000
579.2000	18520.0000
578.8000	17140.0000
578.4000	17730.0000
578.0000	18330.0000
577.6000	18940.0000
577.2000	17370.0000
576.8000	18340.0000
576.4000	18280.0000
576.0000	18670.0000
575.6000	18140.0000
575.2000	18820.0000
574.8000	18650.0000
574.4000	18810.0000
574.0000	18880.0000
573.6000	18820.0000
573.2000	19630.0000
572.8000	19090.0000
572.4000	20010.0000
572.0000	19160.0000
571.6000	19880.0000
571.2000	20080.0000
570.8000	20140.0000
570.4000	20920.0000
570.0000	21490.0000
569.6000	21810.0000
569.2000	22550.0000
568.8000	21600.0000
568.4000	21490.0000
568.0000	20770.0000
567.6000	20200.0000
567.2000	20080.0000
566.8000	18940.0000
566.4000	18030.0000
566.0000	18160.0000
565.6000	17110.0000
565.2000	17210.0000
564.8000	16830.0000
564.4000	16990.0000
564.0000	16160.0000
563.6000	15980.0000
563.2000	16120.0000
562.8000	15580.0000
562.4000	15860.0000
562.0000	16270.0000
561.6000	16370.0000
561.2000	15950.0000
560.8000	16030.0000
560.4000	16550.0000
560.0000	16190.0000
559.6000	15310.0000
559.2000	15640.0000
558.8000	16030.0000
558.4000	15680.0000
558.0000	15880.0000
557.6000	15440.0000
557.2000	14660.0000
556.8000	15530.0000
556.4000	14690.0000
556.0000	15140.0000
555.6000	14960.0000
555.2000	15380.0000
554.8000	14770.0000
554.4000	15690.0000
554.0000	15270.0000
553.6000	15230.0000
553.2000	15050.0000
552.8000	14870.0000
552.4000	15120.0000
552.0000	15640.0000
551.6000	14830.0000
551.2000	14450.0000
550.8000	15480.0000
550.4000	15620.0000
550.0000	15550.0000
549.6000	16070.0000
549.2000	15990.0000
548.8000	15600.0000
548.4000	15230.0000
548.0000	14780.0000
547.6000	15510.0000
547.2000	14470.0000
546.8000	13690.0000
546.4000	14420.0000
546.0000	14570.0000
545.6000	14390.0000
545.2000	14170.0000
544.8000	14850.0000
544.4000	14230.0000
544.0000	14400.0000
543.6000	13720.0000
543.2000	14180.0000
542.8000	14510.0000
542.4000	14320.0000
542.0000	14300.0000
541.6000	14430.0000
541.2000	14700.0000
540.8000	13990.0000
540.4000	14760.0000
540.0000	14210.0000
539.6000	14270.0000
539.2000	14460.0000
538.8000	14360.0000
538.4000	14450.0000
538.0000	14010.0000
537.6000	14210.0000
537.2000	13870.0000
536.8000	15070.0000
536.4000	14010.0000
536.0000	13680.0000
535.6000	13910.0000
535.2000	14870.0000
534.8000	14460.0000
534.4000	14410.0000
534.0000	14500.0000
533.6000	15150.0000
533.2000	14820.0000
532.8000	15470.0000
532.4000	14740.0000
532.0000	16090.0000
531.6000	16290.0000
531.2000	16380.0000
530.8000	15530.0000
530.4000	15620.0000
530.0000	15310.0000
529.6000	15610.0000
529.2000	14730.0000
528.8000	14140.0000
528.4000	14170.0000
528.0000	13990.0000
527.6000	14830.0000
527.2000	14200.0000
526.8000	13880.0000
526.4000	13870.0000
526.0000	13590.0000
525.6000	14100.0000
525.2000	14120.0000
524.8000	13980.0000
524.4000	13830.0000
524.0000	14430.0000
523.6000	14350.0000
523.2000	15090.0000
522.8000	13760.0000
522.4000	14350.0000
522.0000	14080.0000
521.6000	14720.0000
521.2000	13840.0000
520.8000	14510.0000
520.4000	13970.0000
520.0000	14010.0000
519.6000	14410.0000
519.2000	14510.0000
518.8000	14640.0000
518.4000	14990.0000
518.0000	13730.0000
517.6000	14570.0000
517.2000	14800.0000
516.8000	14300.0000
516.4000	14610.0000
516.0000	14920.0000
515.6000	14740.0000
515.2000	14580.0000
514.8000	14820.0000
514.4000	14630.0000
514.0000	14370.0000
513.6000	14490.0000
513.2000	15130.0000
512.8000	14040.0000
512.4000	14770.0000
512.0000	14650.0000
511.6000	14510.0000
511.2000	14550.0000
510.8000	14830.0000
510.4000	14750.0000
510.0000	14390.0000
509.6000	14670.0000
509.2000	14350.0000
508.8000	14670.0000
508.4000	14430.0000
508.0000	14960.0000
507.6000	14940.0000
507.2000	15020.0000
506.8000	14490.0000
506.4000	14520.0000
506.0000	14450.0000
505.6000	14520.0000
505.2000	14050.0000
504.8000	14370.0000
504.4000	14090.0000
504.0000	13770.0000
503.6000	13810.0000
503.2000	14180.0000
502.8000	13550.0000
502.4000	13680.0000
502.0000	12750.0000
501.6000	13330.0000
501.2000	13050.0000
500.8000	12600.0000
500.4000	13240.0000
500.0000	13260.0000
499.6000	12960.0000
499.2000	12940.0000
498.8000	13290.0000
498.4000	13590.0000
498.0000	13290.0000
497.6000	13820.0000
497.2000	14830.0000
496.8000	13900.0000
496.4000	15680.0000
496.0000	17840.0000
495.6000	19160.0000
495.2000	21460.0000
494.8000	23100.0000
494.4000	22480.0000
494.0000	20850.0000
493.6000	18960.0000
493.2000	16070.0000
492.8000	13470.0000
492.4000	12590.0000
492.0000	11600.0000
491.6000	11910.0000
491.2000	11620.0000
490.8000	12080.0000
490.4000	11860.0000
490.0000	11750.0000
489.6000	11870.0000
489.2000	12670.0000
488.8000	13290.0000
488.4000	13780.0000
488.0000	16130.0000
487.6000	18910.0000
487.2000	21150.0000
486.8000	24000.0000
486.4000	26080.0000
486.0000	26760.0000
485.6000	23810.0000
485.2000	20310.0000
484.8000	17310.0000
484.4000	14230.0000
484.0000	12400.0000
483.6000	11520.0000
483.2000	10480.0000
482.8000	10870.0000
482.4000	9880.0000
482.0000	10150.0000
481.6000	9760.0000
481.2000	9360.0000
480.8000	9670.0000
480.4000	8790.0000
480.0000	8720.0000
479.6000	8770.0000
479.2000	8920.0000
478.8000	8600.0000
478.4000	8250.0000
478.0000	8790.0000
477.6000	8880.0000
477.2000	8500.0000
476.8000	8150.0000
476.4000	8610.0000
476.0000	8410.0000
475.6000	8280.0000
475.2000	8100.0000
474.8000	8390.0000
474.4000	8100.0000
474.0000	8450.0000
473.6000	7820.0000
473.2000	8440.0000
472.8000	8250.0000
472.4000	8250.0000
472.0000	8260.0000
471.6000	7990.0000
471.2000	8570.0000
470.8000	8110.0000
470.4000	8330.0000
470.0000	7960.0000
469.6000	7880.0000
469.2000	8030.0000
468.8000	7760.0000
468.4000	7400.0000
468.0000	7780.0000
467.6000	7610.0000
467.2000	8110.0000
466.8000	7840.0000
466.4000	7830.0000
466.0000	7620.0000
465.6000	8090.0000
465.2000	7380.0000
464.8000	8370.0000
464.4000	7650.0000
464.0000	8170.0000
463.6000	7490.0000
463.2000	8140.0000
462.8000	8030.0000
462.4000	8350.0000
462.0000	7900.0000
461.6000	7830.0000
461.2000	8450.0000
460.8000	8360.0000
460.4000	7920.0000
460.0000	8050.0000
459.6000	8140.0000
459.2000	7870.0000
458.8000	7290.0000
458.4000	7920.0000
458.0000	7930.0000
457.6000	7790.0000
457.2000	8030.0000
456.8000	7500.0000
456.4000	7510.0000
456.0000	8680.0000
455.6000	7640.0000
455.2000	8090.0000
454.8000	7650.0000
454.4000	8610.0000
454.0000	8280.0000
453.6000	7880.0000
453.2000	7370.0000
452.8000	8420.0000
452.4000	7630.0000
452.0000	8180.0000
451.6000	7730.0000
451.2000	7430.0000
450.8000	8630.0000
450.4000	7820.0000
450.0000	7530.0000
449.6000	7880.0000
449.2000	8370.0000
448.8000	8190.0000
448.4000	7620.0000
448.0000	8690.0000
447.6000	8600.0000
447.2000	8070.0000
446.8000	8400.0000
446.4000	7870.0000
446.0000	7910.0000
445.6000	8270.0000
445.2000	8350.0000
444.8000	8440.0000
444.4000	8660.0000
444.0000	8350.0000
443.6000	8170.0000
443.2000	8000.0000
442.8000	7950.0000
442.4000	8040.0000
442.0000	8530.0000
441.6000	8450.0000
441.2000	8680.0000
440.8000	8340.0000
440.4000	8090.0000
440.0000	7760.0000
439.6000	8180.0000
439.2000	8160.0000
438.8000	7660.0000
438.4000	7780.0000
438.0000	8450.0000
437.6000	8160.0000
437.2000	8550.0000
436.8000	8310.0000
436.4000	8550.0000
436.0000	8180.0000
435.6000	8160.0000
435.2000	7710.0000
434.8000	8630.0000
434.4000	8170.0000
434.0000	7950.0000
433.6000	8140.0000
433.2000	8040.0000
432.8000	8290.0000
432.4000	8190.0000
432.0000	8280.0000
431.6000	8410.0000
431.2000	8450.0000
430.8000	7810.0000
430.4000	8550.0000
430.0000	8310.0000
429.6000	8090.0000
429.2000	8270.0000
428.8000	8370.0000
428.4000	8040.0000
428.0000	8270.0000
427.6000	8530.0000
427.2000	8090.0000
426.8000	8170.0000
426.4000	8200.0000
426.0000	8400.0000
425.6000	8150.0000
425.2000	8200.0000
424.8000	8220.0000
424.4000	8300.0000
424.0000	8640.0000
423.6000	8340.0000
423.2000	8740.0000
422.8000	8220.0000
422.4000	8270.0000
422.0000	8690.0000
421.6000	8570.0000
421.2000	8280.0000
420.8000	7790.0000
420.4000	8900.0000
420.0000	8470.0000
419.6000	8040.0000
419.2000	8110.0000
418.8000	8580.0000
418.4000	8580.0000
418.0000	7650.0000
417.6000	8720.0000
417.2000	8500.0000
416.8000	8980.0000
416.4000	9110.0000
416.0000	8110.0000
415.6000	8250.0000
415.2000	8430.0000
414.8000	8660.0000
414.4000	8310.0000
414.0000	8810.0000
413.6000	7660.0000
413.2000	8520.0000
412.8000	8040.0000
412.4000	8810.0000
412.0000	8300.0000
411.6000	8150.0000
411.2000	8500.0000
410.8000	8420.0000
410.4000	8090.0000
410.0000	8470.0000
409.6000	8480.0000
409.2000	8670.0000
408.8000	9080.0000
408.4000	8010.0000
408.0000	8500.0000
407.6000	8630.0000
407.2000	8470.0000
406.8000	8210.0000
406.4000	8350.0000
406.0000	8560.0000
405.6000	8470.0000
405.2000	7900.0000
404.8000	8480.0000
404.4000	8150.0000
404.0000	8970.0000
403.6000	8750.0000
403.2000	9230.0000
402.8000	8130.0000
402.4000	8500.0000
402.0000	8840.0000
401.6000	8620.0000
401.2000	8980.0000
400.8000	8890.0000
400.4000	8970.0000
400.0000	8480.0000
399.6000	9100.0000
399.2000	9130.0000
398.8000	9070.0000
398.4000	8600.0000
398.0000	8780.0000
397.6000	8630.0000
397.2000	8600.0000
396.8000	8400.0000
396.4000	8500.0000
396.0000	8300.0000
395.6000	8220.0000
395.2000	8290.0000
394.8000	7910.0000
394.4000	8550.0000
394.0000	8450.0000
393.6000	8240.0000
393.2000	8910.0000
392.8000	8180.0000
392.4000	7920.0000
392.0000	8380.0000
391.6000	8390.0000
391.2000	8330.0000
390.8000	8310.0000
390.4000	7880.0000
390.0000	8590.0000
389.6000	7990.0000
389.2000	8580.0000
388.8000	7810.0000
388.4000	8720.0000
388.0000	8660.0000
387.6000	8750.0000
387.2000	8500.0000
386.8000	8740.0000
386.4000	8690.0000
386.0000	8800.0000
385.6000	9120.0000
385.2000	8800.0000
384.8000	8410.0000
384.4000	8470.0000
384.0000	8840.0000
383.6000	8830.0000
383.2000	8730.0000
382.8000	8660.0000
382.4000	8510.0000
382.0000	8390.0000
381.6000	8110.0000
381.2000	8400.0000
380.8000	8240.0000
380.4000	8320.0000
380.0000	8870.0000
379.6000	9140.0000
379.2000	8010.0000
378.8000	8400.0000
378.4000	8400.0000
378.0000	9020.0000
377.6000	8400.0000
377.2000	9110.0000
376.8000	8230.0000
376.4000	8770.0000
376.0000	9230.0000
375.6000	8480.0000
375.2000	8670.0000
374.8000	8790.0000
374.4000	9750.0000
374.0000	8790.0000
373.6000	8700.0000
373.2000	8430.0000
372.8000	9310.0000
372.4000	8860.0000
372.0000	8450.0000
371.6000	8940.0000
371.2000	9230.0000
370.8000	8930.0000
370.4000	8310.0000
370.0000	8680.0000
369.6000	8650.0000
369.2000	8940.0000
368.8000	8390.0000
368.4000	9010.0000
368.0000	8760.0000
367.6000	9170.0000
367.2000	8740.0000
366.8000	8990.0000
366.4000	8830.0000
366.0000	8140.0000
365.6000	8930.0000
365.2000	8600.0000
364.8000	9050.0000
364.4000	9110.0000
364.0000	8560.0000
363.6000	8630.0000
363.2000	9030.0000
362.8000	8480.0000
362.4000	8370.0000
362.0000	8620.0000
361.6000	9430.0000
361.2000	9170.0000
360.8000	9170.0000
360.4000	9230.0000
360.0000	9370.0000
359.6000	8910.0000
359.2000	8600.0000
358.8000	9130.0000
358.4000	9130.0000
358.0000	8730.0000
357.6000	9130.0000
357.2000	9140.0000
356.8000	9060.0000
356.4000	8520.0000
356.0000	8530.0000
355.6000	8830.0000
355.2000	9470.0000
354.8000	9340.0000
354.4000	9000.0000
354.0000	9250.0000
353.6000	9260.0000
353.2000	9140.0000
352.8000	8940.0000
352.4000	9100.0000
352.0000	9460.0000
351.6000	9100.0000
351.2000	9010.0000
350.8000	8910.0000
350.4000	9610.0000
350.0000	9370.0000
349.6000	8790.0000
349.2000	8980.0000
348.8000	9710.0000
348.4000	8880.0000
348.0000	9810.0000
347.6000	9360.0000
347.2000	9530.0000
346.8000	9120.0000
346.4000	9210.0000
346.0000	9300.0000
345.6000	9240.0000
345.2000	8910.0000
344.8000	9160.0000
344.4000	8800.0000
344.0000	9340.0000
343.6000	9190.0000
343.2000	8660.0000
342.8000	9010.0000
342.4000	9020.0000
342.0000	9200.0000
341.6000	8750.0000
341.2000	9430.0000
340.8000	9540.0000
340.4000	8830.0000
340.0000	9320.0000
339.6000	9490.0000
339.2000	9380.0000
338.8000	9220.0000
338.4000	9310.0000
338.0000	8930.0000
337.6000	9510.0000
337.2000	9320.0000
336.8000	9260.0000
336.4000	9550.0000
336.0000	9500.0000
335.6000	9230.0000
335.2000	9340.0000
334.8000	9450.0000
334.4000	9520.0000
334.0000	9540.0000
333.6000	9330.0000
333.2000	9290.0000
332.8000	9820.0000
332.4000	9470.0000
332.0000	9810.0000
331.6000	9130.0000
331.2000	9370.0000
330.8000	9490.0000
330.4000	9000.0000
330.0000	9560.0000
329.6000	9530.0000
329.2000	9660.0000
328.8000	9130.0000
328.4000	8960.0000
328.0000	9720.0000
327.6000	9370.0000
327.2000	9530.0000
326.8000	9550.0000
326.4000	9780.0000
326.0000	9780.0000
325.6000	9260.0000
325.2000	9620.0000
324.8000	9740.0000
324.4000	9320.0000
324.0000	9490.0000
323.6000	9710.0000
323.2000	10130.0000
322.8000	9470.0000
322.4000	9790.0000
322.0000	9470.0000
321.6000	9500.0000
321.2000	9850.0000
320.8000	9800.0000
320.4000	9210.0000
320.0000	9880.0000
319.6000	9630.0000
319.2000	9910.0000
318.8000	9680.0000
318.4000	10220.0000
318.0000	9230.0000
317.6000	9340.0000
317.2000	9360.0000
316.8000	9890.0000
316.4000	9630.0000
316.0000	9980.0000
315.6000	10100.0000
315.2000	10330.0000
314.8000	9880.0000
314.4000	9310.0000
314.0000	9910.0000
313.6000	9960.0000
313.2000	8740.0000
312.8000	9640.0000
312.4000	9930.0000
312.0000	9610.0000
311.6000	9340.0000
311.2000	9470.0000
310.8000	9690.0000
310.4000	10150.0000
310.0000	10190.0000
309.6000	9840.0000
309.2000	10350.0000
308.8000	9570.0000
308.4000	9860.0000
308.0000	9600.0000
307.6000	10160.0000
307.2000	10720.0000
306.8000	10280.0000
306.4000	9800.0000
306.0000	10550.0000
305.6000	9690.0000
305.2000	10250.0000
304.8000	9670.0000
304.4000	10170.0000
304.0000	9710.0000
303.6000	9870.0000
303.2000	10110.0000
302.8000	9850.0000
302.4000	9980.0000
302.0000	9800.0000
301.6000	9600.0000
[truncated: 754 more rows]
