# Supplementary material for: Physical and electrical properties of Cu2CoSnS4 nanoparticles synthesized by hydrothermal growth at different reaction time and copper concentration
Source: Data Brief. 2020 Jul 30;32:106103. doi: 10.1016/j.dib.2020.106103 (PMC7415844; doi:10.1016/j.dib.2020.106103)
Supplement: Supplementary file 1 [file mmc1.zip › Supplementary Materials/Fig.12- Raw data-1.90mmol Cu-CCTS nanoparticles- XPS -scanning survey spectrum.csv]

4
Su1s
1
1100.0000	29220.0000
1099.6000	28980.0000
1099.2000	28680.0000
1098.8000	28530.0000
1098.4000	28960.0000
1098.0000	29990.0000
1097.6000	28750.0000
1097.2000	28820.0000
1096.8000	29350.0000
1096.4000	27910.0000
1096.0000	28930.0000
1095.6000	28580.0000
1095.2000	27620.0000
1094.8000	29180.0000
1094.4000	28780.0000
1094.0000	28860.0000
1093.6000	28180.0000
1093.2000	28890.0000
1092.8000	29400.0000
1092.4000	28410.0000
1092.0000	28670.0000
1091.6000	29670.0000
1091.2000	28750.0000
1090.8000	28650.0000
1090.4000	28480.0000
1090.0000	28930.0000
1089.6000	28440.0000
1089.2000	28400.0000
1088.8000	28060.0000
1088.4000	29310.0000
1088.0000	27690.0000
1087.6000	27920.0000
1087.2000	28650.0000
1086.8000	28120.0000
1086.4000	28020.0000
1086.0000	29070.0000
1085.6000	28890.0000
1085.2000	30750.0000
1084.8000	28660.0000
1084.4000	28920.0000
1084.0000	29350.0000
1083.6000	28300.0000
1083.2000	29180.0000
1082.8000	29730.0000
1082.4000	28200.0000
1082.0000	29360.0000
1081.6000	29260.0000
1081.2000	30080.0000
1080.8000	29000.0000
1080.4000	28400.0000
1080.0000	29920.0000
1079.6000	30200.0000
1079.2000	29330.0000
1078.8000	29160.0000
1078.4000	30660.0000
1078.0000	28860.0000
1077.6000	28870.0000
1077.2000	29110.0000
1076.8000	28940.0000
1076.4000	29830.0000
1076.0000	29110.0000
1075.6000	29240.0000
1075.2000	28910.0000
1074.8000	29540.0000
1074.4000	28960.0000
1074.0000	29470.0000
1073.6000	29950.0000
1073.2000	29510.0000
1072.8000	29280.0000
1072.4000	29060.0000
1072.0000	29200.0000
1071.6000	29220.0000
1071.2000	27910.0000
1070.8000	28790.0000
1070.4000	28920.0000
1070.0000	29510.0000
1069.6000	28640.0000
1069.2000	28830.0000
1068.8000	29540.0000
1068.4000	29490.0000
1068.0000	28800.0000
1067.6000	29420.0000
1067.2000	28470.0000
1066.8000	29070.0000
1066.4000	28430.0000
1066.0000	29450.0000
1065.6000	29180.0000
1065.2000	29390.0000
1064.8000	29260.0000
1064.4000	30100.0000
1064.0000	29400.0000
1063.6000	29860.0000
1063.2000	30010.0000
1062.8000	29890.0000
1062.4000	30740.0000
1062.0000	30870.0000
1061.6000	30200.0000
1061.2000	31490.0000
1060.8000	30620.0000
1060.4000	30060.0000
1060.0000	31190.0000
1059.6000	31070.0000
1059.2000	31500.0000
1058.8000	31200.0000
1058.4000	29970.0000
1058.0000	30640.0000
1057.6000	31080.0000
1057.2000	30490.0000
1056.8000	29920.0000
1056.4000	30470.0000
1056.0000	30450.0000
1055.6000	30390.0000
1055.2000	29480.0000
1054.8000	30220.0000
1054.4000	29710.0000
1054.0000	29670.0000
1053.6000	30070.0000
1053.2000	30180.0000
1052.8000	30470.0000
1052.4000	29660.0000
1052.0000	30450.0000
1051.6000	31210.0000
1051.2000	30090.0000
1050.8000	30410.0000
1050.4000	30000.0000
1050.0000	30970.0000
1049.6000	29130.0000
1049.2000	30220.0000
1048.8000	29940.0000
1048.4000	28930.0000
1048.0000	28840.0000
1047.6000	29250.0000
1047.2000	29130.0000
1046.8000	28460.0000
1046.4000	27470.0000
1046.0000	28090.0000
1045.6000	29240.0000
1045.2000	28570.0000
1044.8000	29360.0000
1044.4000	28690.0000
1044.0000	28300.0000
1043.6000	28000.0000
1043.2000	29050.0000
1042.8000	28900.0000
1042.4000	28120.0000
1042.0000	29200.0000
1041.6000	28920.0000
1041.2000	29280.0000
1040.8000	29070.0000
1040.4000	29970.0000
1040.0000	29820.0000
1039.6000	28630.0000
1039.2000	29010.0000
1038.8000	29360.0000
1038.4000	29130.0000
1038.0000	28200.0000
1037.6000	29240.0000
1037.2000	28620.0000
1036.8000	29610.0000
1036.4000	28900.0000
1036.0000	29000.0000
1035.6000	30140.0000
1035.2000	29320.0000
1034.8000	29470.0000
1034.4000	29120.0000
1034.0000	28490.0000
1033.6000	29810.0000
1033.2000	29260.0000
1032.8000	29430.0000
1032.4000	29550.0000
1032.0000	29780.0000
1031.6000	28870.0000
1031.2000	29090.0000
1030.8000	29820.0000
1030.4000	29320.0000
1030.0000	29220.0000
1029.6000	29890.0000
1029.2000	29300.0000
1028.8000	30000.0000
1028.4000	29240.0000
1028.0000	28970.0000
1027.6000	29040.0000
1027.2000	29910.0000
1026.8000	30040.0000
1026.4000	28820.0000
1026.0000	29040.0000
1025.6000	29460.0000
1025.2000	29070.0000
1024.8000	30160.0000
1024.4000	29100.0000
1024.0000	29140.0000
1023.6000	28870.0000
1023.2000	30040.0000
1022.8000	28950.0000
1022.4000	29920.0000
1022.0000	29880.0000
1021.6000	30050.0000
1021.2000	29860.0000
1020.8000	29500.0000
1020.4000	29000.0000
1020.0000	30960.0000
1019.6000	30150.0000
1019.2000	30260.0000
1018.8000	29740.0000
1018.4000	30380.0000
1018.0000	29870.0000
1017.6000	29560.0000
1017.2000	29720.0000
1016.8000	29670.0000
1016.4000	30180.0000
1016.0000	30390.0000
1015.6000	30380.0000
1015.2000	29890.0000
1014.8000	30210.0000
1014.4000	29930.0000
1014.0000	29630.0000
1013.6000	29660.0000
1013.2000	30500.0000
1012.8000	29050.0000
1012.4000	29590.0000
1012.0000	30890.0000
1011.6000	29910.0000
1011.2000	29350.0000
1010.8000	30430.0000
1010.4000	30100.0000
1010.0000	30770.0000
1009.6000	30410.0000
1009.2000	29930.0000
1008.8000	30350.0000
1008.4000	30440.0000
1008.0000	29740.0000
1007.6000	30410.0000
1007.2000	31110.0000
1006.8000	31690.0000
1006.4000	31790.0000
1006.0000	30060.0000
1005.6000	32560.0000
1005.2000	30310.0000
1004.8000	30300.0000
1004.4000	30140.0000
1004.0000	31520.0000
1003.6000	30930.0000
1003.2000	30720.0000
1002.8000	31180.0000
1002.4000	31110.0000
1002.0000	32140.0000
1001.6000	30000.0000
1001.2000	31290.0000
1000.8000	31330.0000
1000.4000	31600.0000
1000.0000	30650.0000
999.6000	31610.0000
999.2000	32040.0000
998.8000	31490.0000
998.4000	31280.0000
998.0000	31160.0000
997.6000	32190.0000
997.2000	31650.0000
996.8000	31370.0000
996.4000	31860.0000
996.0000	31450.0000
995.6000	31730.0000
995.2000	31810.0000
994.8000	32310.0000
994.4000	30820.0000
994.0000	31720.0000
993.6000	31220.0000
993.2000	32050.0000
992.8000	31470.0000
992.4000	31940.0000
992.0000	31280.0000
991.6000	31070.0000
991.2000	31670.0000
990.8000	31880.0000
990.4000	31080.0000
990.0000	31560.0000
989.6000	31620.0000
989.2000	32230.0000
988.8000	31140.0000
988.4000	31340.0000
988.0000	30870.0000
987.6000	32000.0000
987.2000	31620.0000
986.8000	31370.0000
986.4000	31540.0000
986.0000	31610.0000
985.6000	32440.0000
985.2000	32600.0000
984.8000	31710.0000
984.4000	31380.0000
984.0000	30850.0000
983.6000	31740.0000
983.2000	31580.0000
982.8000	31990.0000
982.4000	33280.0000
982.0000	32120.0000
981.6000	31340.0000
981.2000	31580.0000
980.8000	32250.0000
980.4000	31960.0000
980.0000	31520.0000
979.6000	32430.0000
979.2000	32880.0000
978.8000	32330.0000
978.4000	32650.0000
978.0000	32420.0000
977.6000	31680.0000
977.2000	32850.0000
976.8000	32620.0000
976.4000	32790.0000
976.0000	33410.0000
975.6000	31630.0000
975.2000	32570.0000
974.8000	32590.0000
974.4000	33100.0000
974.0000	32390.0000
973.6000	32500.0000
973.2000	34100.0000
972.8000	32780.0000
972.4000	32330.0000
972.0000	31970.0000
971.6000	33330.0000
971.2000	33430.0000
970.8000	32590.0000
970.4000	31790.0000
970.0000	33670.0000
969.6000	32380.0000
969.2000	32070.0000
968.8000	31960.0000
968.4000	32640.0000
968.0000	32480.0000
967.6000	32520.0000
967.2000	32480.0000
966.8000	31770.0000
966.4000	32010.0000
966.0000	31520.0000
965.6000	32810.0000
965.2000	32690.0000
964.8000	32590.0000
964.4000	32010.0000
964.0000	32010.0000
963.6000	31800.0000
963.2000	32040.0000
962.8000	31120.0000
962.4000	30900.0000
962.0000	31420.0000
961.6000	32080.0000
961.2000	30980.0000
960.8000	31750.0000
960.4000	31210.0000
960.0000	31520.0000
959.6000	30940.0000
959.2000	31650.0000
958.8000	30950.0000
958.4000	32370.0000
958.0000	31380.0000
957.6000	31380.0000
957.2000	31610.0000
956.8000	31430.0000
956.4000	31150.0000
956.0000	32300.0000
955.6000	31680.0000
955.2000	34010.0000
954.8000	32080.0000
954.4000	32730.0000
954.0000	33570.0000
953.6000	33920.0000
953.2000	34340.0000
952.8000	36390.0000
952.4000	36410.0000
952.0000	37460.0000
951.6000	37090.0000
951.2000	36200.0000
950.8000	36140.0000
950.4000	35300.0000
950.0000	34980.0000
949.6000	33010.0000
949.2000	32820.0000
948.8000	33240.0000
948.4000	33040.0000
948.0000	31750.0000
947.6000	31830.0000
947.2000	31500.0000
946.8000	31240.0000
946.4000	30910.0000
946.0000	32040.0000
945.6000	31210.0000
945.2000	30110.0000
944.8000	30070.0000
944.4000	30160.0000
944.0000	31140.0000
943.6000	29630.0000
943.2000	29850.0000
942.8000	29320.0000
942.4000	29250.0000
942.0000	30110.0000
941.6000	30100.0000
941.2000	30300.0000
940.8000	30380.0000
940.4000	29260.0000
940.0000	29740.0000
939.6000	29750.0000
939.2000	29500.0000
938.8000	28910.0000
938.4000	29300.0000
938.0000	28960.0000
937.6000	29320.0000
937.2000	29200.0000
936.8000	30220.0000
936.4000	29820.0000
936.0000	30010.0000
935.6000	30360.0000
935.2000	30020.0000
934.8000	30860.0000
934.4000	31610.0000
934.0000	31180.0000
933.6000	33650.0000
933.2000	35150.0000
932.8000	37110.0000
932.4000	40720.0000
932.0000	41640.0000
931.6000	41610.0000
931.2000	38630.0000
930.8000	36550.0000
930.4000	34150.0000
930.0000	31270.0000
929.6000	31570.0000
929.2000	30260.0000
928.8000	29870.0000
928.4000	30450.0000
928.0000	29210.0000
927.6000	28780.0000
927.2000	29250.0000
926.8000	29080.0000
926.4000	29410.0000
926.0000	29340.0000
925.6000	27960.0000
925.2000	29200.0000
924.8000	28980.0000
924.4000	28300.0000
924.0000	27760.0000
923.6000	28940.0000
923.2000	28450.0000
922.8000	27870.0000
922.4000	28730.0000
922.0000	28060.0000
921.6000	27890.0000
921.2000	27910.0000
920.8000	27620.0000
920.4000	29030.0000
920.0000	28880.0000
919.6000	28370.0000
919.2000	28370.0000
918.8000	28530.0000
918.4000	28400.0000
918.0000	28500.0000
917.6000	28190.0000
917.2000	28540.0000
916.8000	28290.0000
916.4000	28480.0000
916.0000	28810.0000
915.6000	28670.0000
915.2000	28500.0000
914.8000	28220.0000
914.4000	28230.0000
914.0000	29090.0000
913.6000	28300.0000
913.2000	28250.0000
912.8000	28440.0000
912.4000	28320.0000
912.0000	28400.0000
911.6000	29190.0000
911.2000	28160.0000
910.8000	28980.0000
910.4000	28710.0000
910.0000	28110.0000
909.6000	28220.0000
909.2000	28140.0000
908.8000	27890.0000
908.4000	28070.0000
908.0000	28580.0000
907.6000	28440.0000
907.2000	29070.0000
906.8000	28190.0000
906.4000	28150.0000
906.0000	28600.0000
905.6000	28270.0000
905.2000	28650.0000
904.8000	28160.0000
904.4000	28630.0000
904.0000	28710.0000
903.6000	28470.0000
903.2000	28220.0000
902.8000	28920.0000
902.4000	28440.0000
902.0000	29030.0000
901.6000	28980.0000
901.2000	28110.0000
900.8000	28740.0000
900.4000	28890.0000
900.0000	29710.0000
899.6000	27680.0000
899.2000	28140.0000
898.8000	27720.0000
898.4000	29050.0000
898.0000	28260.0000
897.6000	28940.0000
897.2000	28710.0000
896.8000	27650.0000
896.4000	28590.0000
896.0000	28880.0000
895.6000	29750.0000
895.2000	28970.0000
894.8000	28840.0000
894.4000	28710.0000
894.0000	28960.0000
893.6000	28940.0000
893.2000	28830.0000
892.8000	27890.0000
892.4000	29500.0000
892.0000	28960.0000
891.6000	28880.0000
891.2000	28750.0000
890.8000	29070.0000
890.4000	29380.0000
890.0000	29210.0000
889.6000	28840.0000
889.2000	28180.0000
888.8000	28320.0000
888.4000	29630.0000
888.0000	29290.0000
887.6000	28380.0000
887.2000	29220.0000
886.8000	28760.0000
886.4000	28800.0000
886.0000	29610.0000
885.6000	28470.0000
885.2000	28870.0000
884.8000	28990.0000
884.4000	29170.0000
884.0000	30550.0000
883.6000	28070.0000
883.2000	28810.0000
882.8000	29140.0000
882.4000	29260.0000
882.0000	29170.0000
881.6000	29450.0000
881.2000	29780.0000
880.8000	29390.0000
880.4000	29780.0000
880.0000	29790.0000
879.6000	30130.0000
879.2000	29230.0000
878.8000	29400.0000
878.4000	28920.0000
878.0000	29590.0000
877.6000	28840.0000
877.2000	29940.0000
876.8000	29470.0000
876.4000	29620.0000
876.0000	29870.0000
875.6000	28520.0000
875.2000	29510.0000
874.8000	29850.0000
874.4000	29350.0000
874.0000	30600.0000
873.6000	28790.0000
873.2000	29910.0000
872.8000	30630.0000
872.4000	28780.0000
872.0000	30520.0000
871.6000	29580.0000
871.2000	29620.0000
870.8000	30150.0000
870.4000	30450.0000
870.0000	29660.0000
869.6000	29970.0000
869.2000	29860.0000
868.8000	29820.0000
868.4000	29230.0000
868.0000	30390.0000
867.6000	30010.0000
867.2000	29430.0000
866.8000	30340.0000
866.4000	29790.0000
866.0000	29620.0000
865.6000	28910.0000
865.2000	29650.0000
864.8000	29590.0000
864.4000	29850.0000
864.0000	29700.0000
863.6000	30270.0000
863.2000	29860.0000
862.8000	30610.0000
862.4000	29930.0000
862.0000	29240.0000
861.6000	29820.0000
861.2000	30640.0000
860.8000	30060.0000
860.4000	30180.0000
860.0000	29920.0000
859.6000	30410.0000
859.2000	30180.0000
858.8000	30240.0000
858.4000	29390.0000
858.0000	29910.0000
857.6000	31220.0000
857.2000	30330.0000
856.8000	30580.0000
856.4000	30760.0000
856.0000	29720.0000
855.6000	29400.0000
855.2000	30760.0000
854.8000	30390.0000
854.4000	30600.0000
854.0000	30100.0000
853.6000	31050.0000
853.2000	30820.0000
852.8000	30220.0000
852.4000	29970.0000
852.0000	30940.0000
851.6000	29900.0000
851.2000	30420.0000
850.8000	30270.0000
850.4000	29690.0000
850.0000	30110.0000
849.6000	30450.0000
849.2000	30490.0000
848.8000	30440.0000
848.4000	30640.0000
848.0000	30860.0000
847.6000	30800.0000
847.2000	30270.0000
846.8000	31160.0000
846.4000	29370.0000
846.0000	30100.0000
845.6000	30480.0000
845.2000	30390.0000
844.8000	30590.0000
844.4000	31160.0000
844.0000	30950.0000
843.6000	31420.0000
843.2000	30830.0000
842.8000	30630.0000
842.4000	31950.0000
842.0000	29910.0000
841.6000	30700.0000
841.2000	31550.0000
840.8000	30900.0000
840.4000	30850.0000
840.0000	30980.0000
839.6000	31640.0000
839.2000	31000.0000
838.8000	30370.0000
838.4000	30320.0000
838.0000	30920.0000
837.6000	31070.0000
837.2000	31080.0000
836.8000	32090.0000
836.4000	30840.0000
836.0000	29920.0000
835.6000	31460.0000
835.2000	30200.0000
834.8000	30710.0000
834.4000	31090.0000
834.0000	31910.0000
833.6000	31000.0000
833.2000	30680.0000
832.8000	30990.0000
832.4000	30040.0000
832.0000	31540.0000
831.6000	30470.0000
831.2000	30920.0000
830.8000	31350.0000
830.4000	30940.0000
830.0000	31070.0000
829.6000	30580.0000
829.2000	30260.0000
828.8000	31030.0000
828.4000	30400.0000
828.0000	30980.0000
827.6000	30340.0000
827.2000	30540.0000
826.8000	29910.0000
826.4000	30270.0000
826.0000	30500.0000
825.6000	31230.0000
825.2000	29440.0000
824.8000	31360.0000
824.4000	30610.0000
824.0000	30640.0000
823.6000	30870.0000
823.2000	30630.0000
822.8000	29800.0000
822.4000	30900.0000
822.0000	31010.0000
821.6000	30150.0000
821.2000	30070.0000
820.8000	30880.0000
820.4000	30590.0000
820.0000	29790.0000
819.6000	30420.0000
819.2000	31010.0000
818.8000	30960.0000
818.4000	29780.0000
818.0000	31070.0000
817.6000	29950.0000
817.2000	30720.0000
816.8000	30600.0000
816.4000	31200.0000
816.0000	30730.0000
815.6000	31040.0000
815.2000	32060.0000
814.8000	30980.0000
814.4000	29890.0000
814.0000	30650.0000
813.6000	31290.0000
813.2000	31460.0000
812.8000	29920.0000
812.4000	30160.0000
812.0000	30070.0000
811.6000	30760.0000
811.2000	29990.0000
810.8000	30700.0000
810.4000	30620.0000
810.0000	30450.0000
809.6000	30490.0000
809.2000	30100.0000
808.8000	29960.0000
808.4000	30480.0000
808.0000	30510.0000
807.6000	30720.0000
807.2000	29800.0000
806.8000	31000.0000
806.4000	30650.0000
806.0000	30530.0000
805.6000	30970.0000
805.2000	30530.0000
804.8000	30610.0000
804.4000	31030.0000
804.0000	30940.0000
803.6000	30270.0000
803.2000	31480.0000
802.8000	30460.0000
802.4000	30650.0000
802.0000	30790.0000
801.6000	31390.0000
801.2000	29990.0000
800.8000	31310.0000
800.4000	30590.0000
800.0000	30530.0000
799.6000	30580.0000
799.2000	31160.0000
798.8000	31080.0000
798.4000	30720.0000
798.0000	31270.0000
797.6000	31510.0000
797.2000	30050.0000
796.8000	29730.0000
796.4000	31290.0000
796.0000	31250.0000
795.6000	31480.0000
795.2000	31150.0000
794.8000	31360.0000
794.4000	31830.0000
794.0000	31370.0000
793.6000	31010.0000
793.2000	31690.0000
792.8000	30570.0000
792.4000	30300.0000
792.0000	31790.0000
791.6000	29410.0000
791.2000	30220.0000
790.8000	29090.0000
790.4000	29790.0000
790.0000	30330.0000
789.6000	30490.0000
789.2000	29500.0000
788.8000	29720.0000
788.4000	29920.0000
788.0000	30090.0000
787.6000	29230.0000
787.2000	29000.0000
786.8000	30150.0000
786.4000	30700.0000
786.0000	29790.0000
785.6000	29950.0000
785.2000	31090.0000
784.8000	30190.0000
784.4000	29760.0000
784.0000	30170.0000
783.6000	30450.0000
783.2000	30300.0000
782.8000	30160.0000
782.4000	30110.0000
782.0000	30780.0000
781.6000	30700.0000
781.2000	31780.0000
780.8000	30830.0000
780.4000	31120.0000
780.0000	31690.0000
779.6000	32280.0000
779.2000	32960.0000
778.8000	32850.0000
778.4000	32400.0000
778.0000	32420.0000
777.6000	32700.0000
777.2000	31800.0000
776.8000	31230.0000
776.4000	29790.0000
776.0000	28710.0000
775.6000	29580.0000
775.2000	29410.0000
774.8000	29700.0000
774.4000	29500.0000
774.0000	29270.0000
773.6000	28620.0000
773.2000	29940.0000
772.8000	30050.0000
772.4000	28570.0000
772.0000	28600.0000
771.6000	28970.0000
771.2000	29040.0000
770.8000	28220.0000
770.4000	29030.0000
770.0000	28870.0000
769.6000	28030.0000
769.2000	27850.0000
768.8000	28380.0000
768.4000	28750.0000
768.0000	28450.0000
767.6000	27430.0000
767.2000	27770.0000
766.8000	28030.0000
766.4000	28510.0000
766.0000	28390.0000
765.6000	27450.0000
765.2000	27520.0000
764.8000	28140.0000
764.4000	27950.0000
764.0000	28250.0000
763.6000	27290.0000
763.2000	28270.0000
762.8000	29230.0000
762.4000	27410.0000
762.0000	28060.0000
761.6000	27620.0000
761.2000	28780.0000
760.8000	28490.0000
760.4000	28110.0000
760.0000	28270.0000
759.6000	29030.0000
759.2000	29700.0000
758.8000	29550.0000
758.4000	29350.0000
758.0000	28690.0000
757.6000	29990.0000
757.2000	29280.0000
756.8000	29610.0000
756.4000	29730.0000
756.0000	28280.0000
755.6000	30470.0000
755.2000	28140.0000
754.8000	28180.0000
754.4000	27570.0000
754.0000	28210.0000
753.6000	28360.0000
753.2000	26700.0000
752.8000	28160.0000
752.4000	27600.0000
752.0000	27870.0000
751.6000	26930.0000
751.2000	27850.0000
750.8000	26620.0000
750.4000	27440.0000
750.0000	26670.0000
749.6000	27500.0000
749.2000	27560.0000
748.8000	27690.0000
748.4000	26340.0000
748.0000	27980.0000
747.6000	27530.0000
747.2000	27330.0000
746.8000	26660.0000
746.4000	27940.0000
746.0000	27430.0000
745.6000	28040.0000
745.2000	27340.0000
744.8000	27810.0000
744.4000	26850.0000
744.0000	27950.0000
743.6000	26450.0000
743.2000	27660.0000
742.8000	27410.0000
742.4000	27010.0000
742.0000	26760.0000
741.6000	27600.0000
741.2000	27320.0000
740.8000	28080.0000
740.4000	27580.0000
740.0000	28670.0000
739.6000	27800.0000
739.2000	27860.0000
738.8000	27640.0000
738.4000	28780.0000
738.0000	27930.0000
737.6000	29020.0000
737.2000	27380.0000
736.8000	27890.0000
736.4000	27980.0000
736.0000	28320.0000
735.6000	27690.0000
735.2000	27420.0000
734.8000	27870.0000
734.4000	27540.0000
734.0000	28070.0000
733.6000	28360.0000
733.2000	27950.0000
732.8000	27860.0000
732.4000	27660.0000
732.0000	27460.0000
731.6000	26280.0000
731.2000	27050.0000
730.8000	27490.0000
730.4000	28000.0000
730.0000	27140.0000
729.6000	27760.0000
729.2000	27000.0000
728.8000	27920.0000
728.4000	27750.0000
728.0000	26930.0000
727.6000	26860.0000
727.2000	25950.0000
726.8000	27350.0000
726.4000	27540.0000
726.0000	27310.0000
725.6000	26770.0000
725.2000	27210.0000
724.8000	26240.0000
724.4000	25200.0000
724.0000	26270.0000
723.6000	26860.0000
723.2000	26910.0000
722.8000	26780.0000
722.4000	26390.0000
722.0000	26930.0000
721.6000	27810.0000
721.2000	25680.0000
720.8000	27820.0000
720.4000	28180.0000
720.0000	28230.0000
719.6000	27300.0000
719.2000	27480.0000
718.8000	28490.0000
718.4000	29130.0000
718.0000	28560.0000
717.6000	29990.0000
717.2000	31020.0000
716.8000	29430.0000
716.4000	30150.0000
716.0000	30220.0000
715.6000	32020.0000
715.2000	30620.0000
714.8000	30440.0000
714.4000	29940.0000
714.0000	30700.0000
713.6000	29310.0000
713.2000	28660.0000
712.8000	28680.0000
712.4000	27930.0000
712.0000	28020.0000
711.6000	27580.0000
711.2000	25550.0000
710.8000	26640.0000
710.4000	25520.0000
710.0000	26260.0000
709.6000	25000.0000
709.2000	25900.0000
708.8000	24220.0000
708.4000	25200.0000
708.0000	24370.0000
707.6000	23980.0000
707.2000	23970.0000
706.8000	23920.0000
706.4000	23030.0000
706.0000	23280.0000
705.6000	23120.0000
705.2000	22920.0000
704.8000	23540.0000
704.4000	23040.0000
704.0000	23600.0000
703.6000	23420.0000
703.2000	23350.0000
702.8000	22780.0000
702.4000	23100.0000
702.0000	23470.0000
701.6000	23330.0000
701.2000	23230.0000
700.8000	23170.0000
700.4000	22760.0000
700.0000	22980.0000
699.6000	23520.0000
699.2000	23440.0000
698.8000	23410.0000
698.4000	23090.0000
698.0000	23690.0000
697.6000	22520.0000
697.2000	22680.0000
696.8000	22590.0000
696.4000	23010.0000
696.0000	22340.0000
695.6000	22790.0000
695.2000	23020.0000
694.8000	22610.0000
694.4000	22180.0000
694.0000	24120.0000
693.6000	22120.0000
693.2000	22870.0000
692.8000	22670.0000
692.4000	22120.0000
692.0000	23180.0000
691.6000	22440.0000
691.2000	22990.0000
690.8000	23850.0000
690.4000	22660.0000
690.0000	22560.0000
689.6000	22880.0000
689.2000	22490.0000
688.8000	21970.0000
688.4000	22850.0000
688.0000	22600.0000
687.6000	22830.0000
687.2000	22700.0000
686.8000	21870.0000
686.4000	22880.0000
686.0000	21770.0000
685.6000	22500.0000
685.2000	22090.0000
684.8000	22560.0000
684.4000	22350.0000
684.0000	22030.0000
683.6000	22140.0000
683.2000	22660.0000
682.8000	22520.0000
682.4000	22680.0000
682.0000	22990.0000
681.6000	22230.0000
681.2000	22500.0000
680.8000	23080.0000
680.4000	21070.0000
680.0000	22510.0000
679.6000	22240.0000
679.2000	22220.0000
678.8000	21250.0000
678.4000	22650.0000
678.0000	22410.0000
677.6000	21760.0000
677.2000	22650.0000
676.8000	22670.0000
676.4000	21580.0000
676.0000	22400.0000
675.6000	22410.0000
675.2000	23110.0000
674.8000	22750.0000
674.4000	22740.0000
674.0000	22580.0000
673.6000	23330.0000
673.2000	22230.0000
672.8000	22860.0000
672.4000	22700.0000
672.0000	23340.0000
671.6000	23070.0000
671.2000	22990.0000
670.8000	23280.0000
670.4000	23520.0000
670.0000	23530.0000
669.6000	22830.0000
669.2000	23360.0000
668.8000	23460.0000
668.4000	23630.0000
668.0000	22570.0000
667.6000	22800.0000
667.2000	23440.0000
666.8000	23350.0000
666.4000	23150.0000
666.0000	22710.0000
665.6000	23740.0000
665.2000	22640.0000
664.8000	23320.0000
664.4000	23180.0000
664.0000	22810.0000
663.6000	23130.0000
663.2000	22820.0000
662.8000	23300.0000
662.4000	22930.0000
662.0000	23470.0000
661.6000	23160.0000
661.2000	23280.0000
660.8000	23500.0000
660.4000	23310.0000
660.0000	23040.0000
659.6000	23630.0000
659.2000	23810.0000
658.8000	22590.0000
658.4000	22250.0000
658.0000	22950.0000
657.6000	23620.0000
657.2000	22870.0000
656.8000	23770.0000
656.4000	23350.0000
656.0000	23450.0000
655.6000	23150.0000
655.2000	23640.0000
654.8000	23010.0000
654.4000	22780.0000
654.0000	22860.0000
653.6000	23660.0000
653.2000	23100.0000
652.8000	23530.0000
652.4000	22590.0000
652.0000	23770.0000
651.6000	23470.0000
651.2000	23980.0000
650.8000	23470.0000
650.4000	24940.0000
650.0000	24130.0000
649.6000	24850.0000
649.2000	24630.0000
648.8000	24280.0000
648.4000	24630.0000
648.0000	24030.0000
647.6000	24010.0000
647.2000	23810.0000
646.8000	23570.0000
646.4000	23510.0000
646.0000	23410.0000
645.6000	22810.0000
645.2000	22430.0000
644.8000	22250.0000
644.4000	23060.0000
644.0000	23080.0000
643.6000	22370.0000
643.2000	22330.0000
642.8000	23860.0000
642.4000	23330.0000
642.0000	22590.0000
641.6000	22640.0000
641.2000	22670.0000
640.8000	23530.0000
640.4000	22530.0000
640.0000	22070.0000
639.6000	22510.0000
639.2000	22490.0000
638.8000	22830.0000
638.4000	21830.0000
638.0000	21780.0000
637.6000	21910.0000
637.2000	21500.0000
636.8000	21950.0000
636.4000	21360.0000
636.0000	21280.0000
635.6000	21160.0000
635.2000	20910.0000
634.8000	21260.0000
634.4000	21190.0000
634.0000	21230.0000
633.6000	20960.0000
633.2000	21370.0000
632.8000	22350.0000
632.4000	21190.0000
632.0000	20430.0000
631.6000	21330.0000
631.2000	21340.0000
630.8000	21570.0000
630.4000	20820.0000
630.0000	21240.0000
629.6000	21550.0000
629.2000	20200.0000
628.8000	21180.0000
628.4000	19760.0000
628.0000	20800.0000
627.6000	21020.0000
627.2000	20620.0000
626.8000	19670.0000
626.4000	20800.0000
626.0000	20910.0000
625.6000	20210.0000
625.2000	20680.0000
624.8000	20790.0000
624.4000	20930.0000
624.0000	20630.0000
623.6000	21130.0000
623.2000	20110.0000
622.8000	20670.0000
622.4000	20980.0000
622.0000	20770.0000
621.6000	20210.0000
621.2000	21200.0000
620.8000	19620.0000
620.4000	20750.0000
620.0000	20560.0000
619.6000	20660.0000
619.2000	20310.0000
618.8000	20460.0000
618.4000	19890.0000
618.0000	20730.0000
617.6000	20900.0000
617.2000	20060.0000
616.8000	20720.0000
616.4000	20510.0000
616.0000	19930.0000
615.6000	20310.0000
615.2000	19830.0000
614.8000	21050.0000
614.4000	21000.0000
614.0000	20380.0000
613.6000	19780.0000
613.2000	21050.0000
612.8000	20840.0000
612.4000	20640.0000
612.0000	20060.0000
611.6000	20460.0000
611.2000	20200.0000
610.8000	21160.0000
610.4000	21140.0000
610.0000	20250.0000
609.6000	21100.0000
609.2000	19880.0000
608.8000	20360.0000
608.4000	20990.0000
608.0000	20800.0000
607.6000	21030.0000
607.2000	21120.0000
606.8000	21280.0000
606.4000	20750.0000
606.0000	21170.0000
605.6000	20960.0000
605.2000	20910.0000
604.8000	20250.0000
604.4000	20960.0000
604.0000	21180.0000
603.6000	19880.0000
603.2000	20740.0000
602.8000	20730.0000
602.4000	21050.0000
602.0000	20950.0000
601.6000	22240.0000
601.2000	21900.0000
600.8000	20340.0000
600.4000	21200.0000
600.0000	21250.0000
599.6000	21690.0000
599.2000	21430.0000
598.8000	21190.0000
598.4000	21270.0000
598.0000	22400.0000
597.6000	21720.0000
597.2000	20370.0000
596.8000	20900.0000
596.4000	21370.0000
596.0000	21860.0000
595.6000	21720.0000
595.2000	21460.0000
594.8000	21110.0000
594.4000	21730.0000
594.0000	21210.0000
593.6000	21420.0000
593.2000	21180.0000
592.8000	22570.0000
592.4000	21430.0000
592.0000	22520.0000
591.6000	21290.0000
591.2000	22260.0000
590.8000	21300.0000
590.4000	21930.0000
590.0000	21300.0000
589.6000	22790.0000
589.2000	21940.0000
588.8000	21590.0000
588.4000	22440.0000
588.0000	21890.0000
587.6000	20890.0000
587.2000	21600.0000
586.8000	21500.0000
586.4000	22510.0000
586.0000	21880.0000
585.6000	22110.0000
585.2000	22250.0000
584.8000	20940.0000
584.4000	21120.0000
584.0000	21740.0000
583.6000	21320.0000
583.2000	21560.0000
582.8000	20900.0000
582.4000	22030.0000
582.0000	21040.0000
581.6000	20700.0000
581.2000	21290.0000
580.8000	21540.0000
580.4000	20970.0000
580.0000	22310.0000
579.6000	21170.0000
579.2000	20380.0000
578.8000	21120.0000
578.4000	21350.0000
578.0000	20930.0000
577.6000	21260.0000
577.2000	21210.0000
576.8000	21000.0000
576.4000	21500.0000
576.0000	21580.0000
575.6000	21830.0000
575.2000	21790.0000
574.8000	21460.0000
574.4000	22010.0000
574.0000	21640.0000
573.6000	21970.0000
573.2000	22680.0000
572.8000	22480.0000
572.4000	22060.0000
572.0000	22610.0000
571.6000	22480.0000
571.2000	22110.0000
570.8000	23210.0000
570.4000	23800.0000
570.0000	25010.0000
569.6000	25380.0000
569.2000	25200.0000
568.8000	25880.0000
568.4000	24480.0000
568.0000	24560.0000
567.6000	23280.0000
567.2000	22750.0000
566.8000	21400.0000
566.4000	22150.0000
566.0000	21540.0000
565.6000	20340.0000
565.2000	19910.0000
564.8000	20300.0000
564.4000	19890.0000
564.0000	19030.0000
563.6000	19540.0000
563.2000	18800.0000
562.8000	18430.0000
562.4000	18200.0000
562.0000	19150.0000
561.6000	18440.0000
561.2000	18410.0000
560.8000	18060.0000
560.4000	18720.0000
560.0000	17950.0000
559.6000	18540.0000
559.2000	18440.0000
558.8000	17390.0000
558.4000	17200.0000
558.0000	18040.0000
557.6000	17730.0000
557.2000	17780.0000
556.8000	17130.0000
556.4000	17300.0000
556.0000	17880.0000
555.6000	17220.0000
555.2000	17540.0000
554.8000	18130.0000
554.4000	17270.0000
554.0000	17350.0000
553.6000	17770.0000
553.2000	17990.0000
552.8000	17850.0000
552.4000	17100.0000
552.0000	17700.0000
551.6000	18410.0000
551.2000	16850.0000
550.8000	17400.0000
550.4000	18290.0000
550.0000	18210.0000
549.6000	17890.0000
549.2000	17560.0000
548.8000	17140.0000
548.4000	18320.0000
548.0000	18070.0000
547.6000	16950.0000
547.2000	16500.0000
546.8000	17020.0000
546.4000	17400.0000
546.0000	16820.0000
545.6000	16250.0000
545.2000	17410.0000
544.8000	17090.0000
544.4000	17040.0000
544.0000	16530.0000
543.6000	16440.0000
543.2000	16770.0000
542.8000	16680.0000
542.4000	16390.0000
542.0000	17020.0000
541.6000	16360.0000
541.2000	15780.0000
540.8000	16310.0000
540.4000	15790.0000
540.0000	16880.0000
539.6000	15460.0000
539.2000	16130.0000
538.8000	15990.0000
538.4000	16310.0000
538.0000	16100.0000
537.6000	16830.0000
537.2000	16540.0000
536.8000	16320.0000
536.4000	16670.0000
536.0000	16340.0000
535.6000	16340.0000
535.2000	16050.0000
534.8000	15810.0000
534.4000	15210.0000
534.0000	16440.0000
533.6000	16350.0000
533.2000	16810.0000
532.8000	17140.0000
532.4000	17570.0000
532.0000	18550.0000
531.6000	18840.0000
531.2000	19340.0000
530.8000	18810.0000
530.4000	17900.0000
530.0000	17710.0000
529.6000	17910.0000
529.2000	17100.0000
528.8000	17070.0000
528.4000	17250.0000
528.0000	16480.0000
527.6000	16180.0000
527.2000	16440.0000
526.8000	16330.0000
526.4000	16920.0000
526.0000	16670.0000
525.6000	16030.0000
525.2000	15670.0000
524.8000	16920.0000
524.4000	16140.0000
524.0000	16090.0000
523.6000	15690.0000
523.2000	16380.0000
522.8000	16210.0000
522.4000	16320.0000
522.0000	15860.0000
521.6000	17020.0000
521.2000	15890.0000
520.8000	16870.0000
520.4000	16890.0000
520.0000	16860.0000
519.6000	15700.0000
519.2000	16310.0000
518.8000	16530.0000
518.4000	17170.0000
518.0000	16310.0000
517.6000	16750.0000
517.2000	15940.0000
516.8000	17560.0000
516.4000	16290.0000
516.0000	17350.0000
515.6000	15880.0000
515.2000	18000.0000
514.8000	16460.0000
514.4000	17070.0000
514.0000	17130.0000
513.6000	17580.0000
513.2000	16520.0000
512.8000	16910.0000
512.4000	17460.0000
512.0000	17200.0000
511.6000	17130.0000
511.2000	17310.0000
510.8000	16960.0000
510.4000	17210.0000
510.0000	17530.0000
509.6000	17670.0000
509.2000	16890.0000
508.8000	17200.0000
508.4000	17670.0000
508.0000	17070.0000
507.6000	17310.0000
507.2000	17560.0000
506.8000	17490.0000
506.4000	17310.0000
506.0000	17520.0000
505.6000	16720.0000
505.2000	16920.0000
504.8000	16430.0000
504.4000	16670.0000
504.0000	16040.0000
503.6000	16000.0000
503.2000	16650.0000
502.8000	15790.0000
502.4000	15130.0000
502.0000	15490.0000
501.6000	15110.0000
501.2000	14830.0000
500.8000	15010.0000
500.4000	15310.0000
500.0000	14880.0000
499.6000	15150.0000
499.2000	14670.0000
498.8000	14450.0000
498.4000	14910.0000
498.0000	14940.0000
497.6000	15080.0000
497.2000	15010.0000
496.8000	16940.0000
496.4000	18750.0000
496.0000	20870.0000
495.6000	23450.0000
495.2000	25680.0000
494.8000	27380.0000
494.4000	27270.0000
494.0000	25840.0000
493.6000	22570.0000
493.2000	18800.0000
492.8000	16710.0000
492.4000	14590.0000
492.0000	13550.0000
491.6000	12980.0000
491.2000	12850.0000
490.8000	13010.0000
490.4000	13750.0000
490.0000	12880.0000
489.6000	13970.0000
489.2000	13930.0000
488.8000	14700.0000
488.4000	15480.0000
488.0000	18520.0000
487.6000	21620.0000
487.2000	25890.0000
486.8000	29870.0000
486.4000	32240.0000
486.0000	31750.0000
485.6000	29010.0000
485.2000	23850.0000
484.8000	19640.0000
484.4000	16550.0000
484.0000	13610.0000
483.6000	11750.0000
483.2000	12000.0000
482.8000	10890.0000
482.4000	10740.0000
482.0000	9860.0000
481.6000	9310.0000
481.2000	9950.0000
480.8000	9940.0000
480.4000	8710.0000
480.0000	9240.0000
479.6000	9010.0000
479.2000	9190.0000
478.8000	9170.0000
478.4000	8730.0000
478.0000	8720.0000
477.6000	9210.0000
477.2000	9020.0000
476.8000	8730.0000
476.4000	8900.0000
476.0000	9130.0000
475.6000	8720.0000
475.2000	8780.0000
474.8000	8900.0000
474.4000	8710.0000
474.0000	8450.0000
473.6000	8650.0000
473.2000	8470.0000
472.8000	8660.0000
472.4000	8730.0000
472.0000	7940.0000
471.6000	8290.0000
471.2000	8900.0000
470.8000	8410.0000
470.4000	7660.0000
470.0000	8380.0000
469.6000	8930.0000
469.2000	8270.0000
468.8000	8470.0000
468.4000	8330.0000
468.0000	8750.0000
467.6000	8140.0000
467.2000	8510.0000
466.8000	7990.0000
466.4000	8190.0000
466.0000	8360.0000
465.6000	8530.0000
465.2000	8150.0000
464.8000	8720.0000
464.4000	8340.0000
464.0000	8360.0000
463.6000	7960.0000
463.2000	8250.0000
462.8000	8480.0000
462.4000	8610.0000
462.0000	8470.0000
461.6000	8220.0000
461.2000	8210.0000
460.8000	8590.0000
460.4000	8260.0000
460.0000	8320.0000
459.6000	8530.0000
459.2000	8120.0000
458.8000	7760.0000
458.4000	8210.0000
458.0000	8650.0000
457.6000	8350.0000
457.2000	7740.0000
456.8000	7850.0000
456.4000	8150.0000
456.0000	8350.0000
455.6000	8080.0000
455.2000	8680.0000
454.8000	8050.0000
454.4000	8310.0000
454.0000	8170.0000
453.6000	8760.0000
453.2000	7960.0000
452.8000	8070.0000
452.4000	8270.0000
452.0000	8250.0000
451.6000	8180.0000
451.2000	7740.0000
450.8000	8490.0000
450.4000	8170.0000
450.0000	8140.0000
449.6000	8100.0000
449.2000	8520.0000
448.8000	8310.0000
448.4000	8590.0000
448.0000	8530.0000
447.6000	8770.0000
447.2000	8200.0000
446.8000	8530.0000
446.4000	8010.0000
446.0000	8250.0000
445.6000	8200.0000
445.2000	7920.0000
444.8000	8360.0000
444.4000	8670.0000
444.0000	7990.0000
443.6000	8240.0000
443.2000	8830.0000
442.8000	8330.0000
442.4000	8480.0000
442.0000	8190.0000
441.6000	8210.0000
441.2000	8120.0000
440.8000	8340.0000
440.4000	7750.0000
440.0000	8220.0000
439.6000	7910.0000
439.2000	7510.0000
438.8000	7880.0000
438.4000	8280.0000
438.0000	8120.0000
437.6000	8270.0000
437.2000	8160.0000
436.8000	7950.0000
436.4000	8790.0000
436.0000	8400.0000
435.6000	8410.0000
435.2000	8130.0000
434.8000	8690.0000
434.4000	8320.0000
434.0000	8550.0000
433.6000	8400.0000
433.2000	8170.0000
432.8000	7980.0000
432.4000	8950.0000
432.0000	8980.0000
431.6000	8490.0000
431.2000	8520.0000
430.8000	8130.0000
430.4000	8360.0000
430.0000	8360.0000
429.6000	8790.0000
429.2000	8040.0000
428.8000	8690.0000
428.4000	8780.0000
428.0000	8500.0000
427.6000	8730.0000
427.2000	8490.0000
426.8000	8690.0000
426.4000	8500.0000
426.0000	8770.0000
425.6000	8550.0000
425.2000	8040.0000
424.8000	8410.0000
424.4000	8540.0000
424.0000	8170.0000
423.6000	8700.0000
423.2000	8640.0000
422.8000	8480.0000
422.4000	8410.0000
422.0000	8030.0000
421.6000	8510.0000
421.2000	8960.0000
420.8000	8050.0000
420.4000	8650.0000
420.0000	8840.0000
419.6000	9010.0000
419.2000	8720.0000
418.8000	8620.0000
418.4000	8390.0000
418.0000	8910.0000
417.6000	8530.0000
417.2000	9370.0000
416.8000	8080.0000
416.4000	8710.0000
416.0000	8790.0000
415.6000	8670.0000
415.2000	8210.0000
414.8000	8810.0000
414.4000	8930.0000
414.0000	8290.0000
413.6000	8390.0000
413.2000	8720.0000
412.8000	8700.0000
412.4000	9250.0000
412.0000	8360.0000
411.6000	8500.0000
411.2000	8480.0000
410.8000	8420.0000
410.4000	8660.0000
410.0000	8890.0000
409.6000	8770.0000
409.2000	8830.0000
408.8000	8930.0000
408.4000	8840.0000
408.0000	8950.0000
407.6000	8680.0000
407.2000	8540.0000
406.8000	8710.0000
406.4000	8710.0000
406.0000	8610.0000
405.6000	8310.0000
405.2000	8660.0000
404.8000	8660.0000
404.4000	8980.0000
404.0000	8660.0000
403.6000	8100.0000
403.2000	8850.0000
402.8000	8780.0000
402.4000	8650.0000
402.0000	8780.0000
401.6000	8730.0000
401.2000	8630.0000
400.8000	9370.0000
400.4000	9530.0000
400.0000	9810.0000
399.6000	9090.0000
399.2000	9090.0000
398.8000	9280.0000
398.4000	9420.0000
398.0000	8860.0000
397.6000	8440.0000
397.2000	8620.0000
396.8000	8980.0000
396.4000	8380.0000
396.0000	8580.0000
395.6000	8950.0000
395.2000	8310.0000
394.8000	8430.0000
394.4000	8300.0000
394.0000	8950.0000
393.6000	8170.0000
393.2000	8310.0000
392.8000	8740.0000
392.4000	9140.0000
392.0000	8830.0000
391.6000	8640.0000
391.2000	8720.0000
390.8000	8880.0000
390.4000	9120.0000
390.0000	8180.0000
389.6000	8910.0000
389.2000	8550.0000
388.8000	8540.0000
388.4000	8880.0000
388.0000	8900.0000
387.6000	8630.0000
387.2000	9010.0000
386.8000	8550.0000
386.4000	9110.0000
386.0000	8800.0000
385.6000	8790.0000
385.2000	8090.0000
384.8000	9020.0000
384.4000	9030.0000
384.0000	8720.0000
383.6000	9210.0000
383.2000	8500.0000
382.8000	8900.0000
382.4000	8020.0000
382.0000	8320.0000
381.6000	8850.0000
381.2000	9580.0000
380.8000	9190.0000
380.4000	8970.0000
380.0000	8640.0000
379.6000	8800.0000
379.2000	9150.0000
378.8000	8950.0000
378.4000	8760.0000
378.0000	8720.0000
377.6000	8780.0000
377.2000	8940.0000
376.8000	8730.0000
376.4000	9250.0000
376.0000	9390.0000
375.6000	9350.0000
375.2000	9010.0000
374.8000	9660.0000
374.4000	9290.0000
374.0000	9510.0000
373.6000	9000.0000
373.2000	9120.0000
372.8000	9190.0000
372.4000	8690.0000
372.0000	8670.0000
371.6000	8930.0000
371.2000	9270.0000
370.8000	8600.0000
370.4000	8970.0000
370.0000	9200.0000
369.6000	9390.0000
369.2000	8860.0000
368.8000	9000.0000
368.4000	8900.0000
368.0000	9450.0000
367.6000	9590.0000
367.2000	9460.0000
366.8000	9180.0000
366.4000	9190.0000
366.0000	9370.0000
365.6000	8850.0000
365.2000	8890.0000
364.8000	9320.0000
364.4000	8930.0000
364.0000	8360.0000
363.6000	8960.0000
363.2000	9100.0000
362.8000	8980.0000
362.4000	8940.0000
362.0000	9360.0000
361.6000	9030.0000
361.2000	9090.0000
360.8000	9930.0000
360.4000	8780.0000
360.0000	9530.0000
359.6000	9610.0000
359.2000	9500.0000
358.8000	9150.0000
358.4000	9330.0000
358.0000	8980.0000
357.6000	9620.0000
357.2000	8880.0000
356.8000	8990.0000
356.4000	8920.0000
356.0000	9450.0000
355.6000	9340.0000
355.2000	9300.0000
354.8000	8760.0000
354.4000	9490.0000
354.0000	9140.0000
353.6000	8720.0000
353.2000	8850.0000
352.8000	9210.0000
352.4000	9880.0000
352.0000	8990.0000
351.6000	9640.0000
351.2000	9770.0000
350.8000	9550.0000
350.4000	9020.0000
350.0000	9410.0000
349.6000	9470.0000
349.2000	9590.0000
348.8000	8990.0000
348.4000	9640.0000
348.0000	9210.0000
347.6000	9330.0000
347.2000	9160.0000
346.8000	8870.0000
346.4000	9310.0000
346.0000	9040.0000
345.6000	9320.0000
345.2000	9340.0000
344.8000	9390.0000
344.4000	9670.0000
344.0000	9450.0000
343.6000	8710.0000
343.2000	9750.0000
342.8000	9290.0000
342.4000	9780.0000
342.0000	9790.0000
341.6000	9980.0000
341.2000	9030.0000
340.8000	9190.0000
340.4000	9970.0000
340.0000	9540.0000
339.6000	8970.0000
339.2000	9440.0000
338.8000	9620.0000
338.4000	9340.0000
338.0000	10190.0000
337.6000	9700.0000
337.2000	9670.0000
336.8000	9820.0000
336.4000	9630.0000
336.0000	9520.0000
335.6000	9190.0000
335.2000	9630.0000
334.8000	9560.0000
334.4000	9120.0000
334.0000	9640.0000
333.6000	9220.0000
333.2000	9260.0000
332.8000	9860.0000
332.4000	9190.0000
332.0000	9530.0000
331.6000	9700.0000
331.2000	9630.0000
330.8000	10030.0000
330.4000	9620.0000
330.0000	9460.0000
329.6000	9720.0000
329.2000	9640.0000
328.8000	9690.0000
328.4000	9760.0000
328.0000	9230.0000
327.6000	9770.0000
327.2000	9490.0000
326.8000	9150.0000
326.4000	9520.0000
326.0000	9580.0000
325.6000	10310.0000
325.2000	9290.0000
324.8000	9480.0000
324.4000	9640.0000
324.0000	9630.0000
323.6000	10060.0000
323.2000	9550.0000
322.8000	9690.0000
322.4000	10090.0000
322.0000	10310.0000
321.6000	10180.0000
321.2000	9850.0000
320.8000	9750.0000
320.4000	9810.0000
320.0000	9790.0000
319.6000	9850.0000
319.2000	10400.0000
318.8000	9840.0000
318.4000	9790.0000
318.0000	9770.0000
317.6000	9780.0000
317.2000	9990.0000
316.8000	10030.0000
316.4000	10520.0000
316.0000	10230.0000
315.6000	9660.0000
315.2000	9560.0000
314.8000	9720.0000
314.4000	9600.0000
314.0000	9650.0000
313.6000	9770.0000
313.2000	10510.0000
312.8000	9360.0000
312.4000	9950.0000
312.0000	9400.0000
311.6000	9760.0000
311.2000	9820.0000
310.8000	10370.0000
310.4000	9900.0000
310.0000	10460.0000
309.6000	10210.0000
309.2000	10400.0000
308.8000	9980.0000
308.4000	10290.0000
308.0000	9680.0000
307.6000	10320.0000
307.2000	9560.0000
306.8000	10760.0000
306.4000	9990.0000
306.0000	10250.0000
305.6000	10060.0000
305.2000	10180.0000
304.8000	10560.0000
304.4000	10090.0000
304.0000	10100.0000
303.6000	11010.0000
303.2000	10020.0000
302.8000	10550.0000
302.4000	10450.0000
302.0000	10550.0000
301.6000	10210.0000
[truncated: 754 more rows]
