# Supplementary material for: Physical and electrical properties of Cu2CoSnS4 nanoparticles synthesized by hydrothermal growth at different reaction time and copper concentration
Source: Data Brief. 2020 Jul 30;32:106103. doi: 10.1016/j.dib.2020.106103 (PMC7415844; doi:10.1016/j.dib.2020.106103)
Supplement: Supplementary file 1 [file mmc1.zip › Supplementary Materials/Fig.13- Raw data- Fitted XPS analysis of 2.50mmol Cu-CCTS nanoparticles.xlsx]

## Sheet: Sheet1
			Cu
B.E.(eV)	Raw Intensity	Peak Sum	Background	Peak 1	Peak 2	Peak 3	difference
959.8	3463.61	3482.1	3451.16	3452.15	3481.11	3451.16	-7.74439
959.6	3451.39	3480.63	3448.2	3449.2	3479.63	3448.2	-29.2436
959.4	3528.89	3479.26	3445.22	3446.23	3478.25	3445.22	49.6279
959.2	3513.89	3478	3442.23	3443.26	3476.97	3442.23	35.8867
959	3519.45	3476.87	3439.22	3440.26	3475.82	3439.22	42.5776
958.8	3528.61	3475.87	3436.2	3437.26	3474.81	3436.2	52.74
958.6	3526.95	3475.03	3433.17	3434.25	3473.96	3433.17	51.9119
958.4	3498.06	3474.37	3430.13	3431.22	3473.28	3430.13	23.6858
958.2	3520.56	3473.9	3427.08	3428.18	3472.8	3427.08	46.6516
958	3529.17	3473.66	3424.01	3425.14	3472.54	3424.01	55.5051
957.8	3553.33	3473.67	3420.94	3422.08	3472.53	3420.94	79.6611
957.6	3568.06	3473.97	3417.86	3419.01	3472.81	3417.86	94.0833
957.4	3533.06	3474.6	3414.77	3415.95	3473.42	3414.77	58.4541
957.2	3505.83	3475.6	3411.68	3412.87	3474.41	3411.68	30.23
957	3542.22	3477.03	3408.57	3409.78	3475.81	3408.57	65.1943
956.8	3516.39	3478.94	3405.46	3406.69	3477.71	3405.46	37.4482
956.6	3555.56	3481.41	3402.34	3403.59	3480.16	3402.34	74.1423
956.4	3573.06	3484.53	3399.22	3400.49	3483.26	3399.22	88.5208
956.2	3554.17	3488.41	3396.09	3397.38	3487.12	3396.09	65.7524
956	3560	3493.17	3392.96	3394.28	3491.86	3392.96	66.8264
955.8	3535.56	3498.96	3389.82	3391.16	3497.62	3389.82	36.5915
955.6	3565	3505.97	3386.69	3388.05	3504.6	3386.69	59.0344
955.4	3572.22	3514.4	3383.55	3384.93	3513.01	3383.55	57.8223
955.2	3567.78	3524.55	3380.41	3381.82	3523.14	3380.41	43.2293
955	3595	3536.74	3377.27	3378.7	3535.31	3377.27	58.2559
954.8	3610	3551.41	3374.13	3375.59	3549.95	3374.13	58.5928
954.6	3633.89	3569.06	3371	3372.48	3567.57	3371	64.8291
954.4	3618.61	3590.35	3367.87	3369.38	3588.83	3367.88	28.2634
954.2	3653.61	3616.1	3364.75	3366.29	3614.56	3364.76	37.5095
954	3660.83	3647.34	3361.64	3363.21	3645.76	3361.66	13.4927
953.8	3703.06	3685.34	3358.54	3360.14	3683.73	3358.57	17.7131
953.6	3752.5	3731.68	3355.46	3357.08	3730.02	3355.5	20.8196
953.4	3780.56	3788.22	3352.4	3354.05	3786.51	3352.46	-7.66602
953.2	3816.95	3857.15	3349.36	3351.04	3855.37	3349.45	-40.2022
953	3894.45	3940.63	3346.34	3348.06	3938.77	3346.49	-46.1885
952.8	4081.39	4040.38	3343.36	3345.11	4038.41	3343.59	41.0056
952.6	4067.5	4156.5	3340.44	3342.22	4154.39	3340.78	-89.0029
952.4	4252.5	4285.5	3337.56	3339.38	4283.18	3338.06	-32.999
952.2	4302.5	4417.93	3334.76	3336.61	4415.34	3335.49	-115.426
952	4538.06	4536.33	3332.03	3333.91	4533.39	3333.08	1.72656
951.8	4650.56	4617.5	3329.39	3331.32	4614.07	3330.89	33.0591
951.6	4721.94	4640.74	3326.86	3328.82	4636.68	3328.96	81.1992
951.4	4626.94	4599.1	3324.45	3326.45	4594.18	3327.36	27.8467
951.2	4597.22	4503.64	3322.14	3324.18	4497.62	3326.11	93.5806
951	4412.22	4376.79	3319.93	3322.02	4369.35	3325.29	35.4312
950.8	4146.11	4241.01	3317.81	3319.94	4231.75	3324.93	-94.8989
950.6	4074.45	4111.93	3315.75	3317.93	4100.4	3325.1	-37.4802
950.4	3915.28	3997.54	3313.74	3315.97	3983.21	3325.84	-82.2583
950.2	3856.67	3900.25	3311.78	3314.05	3882.52	3327.24	-43.5825
950	3745	3819.56	3309.85	3312.17	3797.76	3329.33	-74.5644
949.8	3779.17	3753.64	3307.94	3310.32	3727.05	3332.16	25.5215
949.6	3708.89	3700.32	3306.06	3308.49	3668.18	3335.78	8.56836
949.4	3658.61	3657.51	3304.21	3306.69	3619.07	3340.17	1.09644
949.2	3671.11	3623.37	3302.37	3304.91	3577.88	3345.31	47.7446
949	3622.78	3596.33	3300.54	3303.14	3543.13	3351.15	26.4448
948.8	3561.95	3575.1	3298.73	3301.4	3513.6	3357.57	-13.1514
948.6	3584.45	3558.53	3296.93	3299.66	3488.33	3364.41	25.9099
948.4	3533.61	3545.7	3295.14	3297.93	3466.54	3371.51	-12.0842
948.2	3543.33	3535.73	3293.36	3296.22	3447.6	3378.62	7.6062
948	3588.06	3527.89	3291.58	3294.51	3431.02	3385.51	60.1631
947.8	3499.72	3521.53	3289.81	3292.81	3416.42	3391.91	-21.8086
947.6	3520.83	3516.04	3288.04	3291.12	3403.46	3397.55	4.79004
947.4	3491.11	3510.91	3286.28	3289.44	3391.89	3402.15	-19.8025
947.2	3485.28	3505.69	3284.52	3287.76	3381.48	3405.48	-20.4109
947	3487.5	3500	3282.76	3286.09	3372.08	3407.36	-12.5015
946.8	3497.5	3493.57	3281	3284.42	3363.52	3407.63	3.93457
946.6	3455	3486.18	3279.25	3282.76	3355.7	3406.22	-31.1826
946.4	3497.22	3477.74	3277.49	3281.09	3348.52	3403.11	19.4851
946.2	3499.45	3468.2	3275.74	3279.44	3341.88	3398.36	31.2432
946	3460.83	3457.62	3273.99	3277.8	3335.73	3392.08	3.20898
945.8	3439.45	3446.12	3272.24	3276.16	3329.99	3384.45	-6.67456
945.6	3403.89	3433.85	3270.49	3274.52	3324.63	3375.68	-29.9644
945.4	3407.22	3421.04	3268.73	3272.88	3319.58	3366.04	-13.8137
945.2	3393.89	3407.89	3266.97	3271.24	3314.81	3355.78	-14.0039
945	3457.22	3394.66	3265.2	3269.6	3310.29	3345.16	62.5576
944.8	3355.83	3381.59	3263.43	3267.97	3306.01	3334.47	-25.7551
944.6	3355.83	3368.86	3261.65	3266.33	3301.91	3323.93	-13.0315
944.4	3392.78	3356.68	3259.86	3264.69	3297.99	3313.72	36.1001
944.2	3348.33	3345.17	3258.07	3263.05	3294.22	3304.03	3.16528
944	3305.28	3334.44	3256.26	3261.41	3290.6	3294.96	-29.1614
943.8	3359.17	3324.55	3254.45	3259.77	3287.09	3286.59	34.6152
943.6	3292.5	3315.54	3252.62	3258.12	3283.7	3278.97	-23.0391
943.4	3339.17	3307.39	3250.78	3256.47	3280.4	3272.09	31.7761
943.2	3310	3300.07	3248.93	3254.82	3277.19	3265.93	9.92529
943	3289.45	3293.54	3247.07	3253.17	3274.06	3260.45	-4.09277
942.8	3277.22	3287.71	3245.2	3251.52	3271	3255.59	-10.4878
942.6	3281.39	3282.52	3243.31	3249.86	3268	3251.27	-1.12695
942.4	3282.22	3277.88	3241.4	3248.21	3265.05	3247.42	4.34521
942.2	3285.83	3273.72	3239.49	3246.55	3262.16	3243.97	12.1187
942	3303.06	3269.96	3237.55	3244.9	3259.31	3240.86	33.0984
941.8	3243.06	3266.54	3235.61	3243.25	3256.5	3238.01	-23.4841
941.6	3224.45	3263.4	3233.65	3241.6	3253.73	3235.37	-38.9534
941.4	3219.72	3260.48	3231.67	3239.95	3250.99	3232.89	-40.7578
941.2	3228.33	3257.74	3229.67	3238.3	3248.26	3230.52	-29.4109
941	3182.5	3255.16	3227.66	3236.67	3245.57	3228.24	-72.6572
940.8	3221.95	3252.69	3225.62	3235.03	3242.89	3226.02	-30.7429
940.6	3241.39	3250.32	3223.57	3233.41	3240.22	3223.84	-8.93042
940.4	3233.61	3248.04	3221.51	3231.8	3237.57	3221.68	-14.4268
940.2	3096.39	3245.83	3219.42	3230.2	3234.94	3219.54	-149.444
940	3233.61	3243.68	3217.31	3228.62	3232.3	3217.39	-10.0727
939.8	3142.5	3241.6	3215.19	3227.06	3229.68	3215.23	-99.0989
939.6	3172.22	3239.57	3213.04	3225.52	3227.06	3213.07	-67.3467
939.4	3227.78	3237.6	3210.87	3224.01	3224.44	3210.89	-9.81787
939.2	3174.45	3235.69	3208.69	3222.53	3221.83	3208.7	-61.2429
939	3256.67	3233.84	3206.49	3221.1	3219.22	3206.5	22.8247
938.8	3207.22	3232.07	3204.28	3219.73	3216.62	3204.29	-24.8498
938.6	3200	3230.38	3202.06	3218.41	3214.03	3202.06	-30.3799
938.4	3152.5	3228.77	3199.82	3217.16	3211.43	3199.82	-76.2715
938.2	3157.78	3227.25	3197.56	3215.98	3208.84	3197.56	-69.4753
938	3217.78	3225.84	3195.29	3214.89	3206.24	3195.29	-8.0581
937.8	3220.83	3224.54	3193	3213.9	3203.64	3193	-3.70508
937.6	3153.33	3223.38	3190.71	3213.04	3201.04	3190.71	-70.0437
937.4	3190	3222.36	3188.39	3212.31	3198.44	3188.39	-32.3633
937.2	3215.83	3221.52	3186.07	3211.75	3195.84	3186.07	-5.69043
937	3173.06	3220.89	3183.74	3211.38	3193.25	3183.74	-47.8308
936.8	3183.61	3220.48	3181.39	3211.22	3190.65	3181.39	-36.8677
936.6	3218.61	3220.34	3179.03	3211.32	3188.05	3179.03	-1.72852
936.4	3170.28	3220.52	3176.66	3211.74	3185.45	3176.66	-50.2393
936.2	3161.39	3221.07	3174.29	3212.51	3182.84	3174.29	-59.6758
936	3223.89	3222.05	3171.9	3213.71	3180.24	3171.9	1.83936
935.8	3168.61	3223.56	3169.51	3215.43	3177.64	3169.51	-54.9512
935.6	3175.56	3225.7	3167.11	3217.77	3175.04	3167.11	-50.1494
935.4	3227.5	3228.61	3164.69	3220.87	3172.43	3164.69	-1.11157
935.2	3163.89	3232.46	3162.28	3224.91	3169.83	3162.28	-68.5727
935	3230.56	3237.47	3159.86	3230.1	3167.23	3159.86	-6.91528
934.8	3232.22	3243.94	3157.44	3236.74	3164.64	3157.44	-11.7148
934.6	3230	3252.25	3155.01	3245.22	3162.05	3155.01	-22.2502
934.4	3237.5	3262.94	3152.59	3256.07	3159.46	3152.59	-25.4439
934.2	3283.61	3276.82	3150.17	3270.1	3156.89	3150.17	6.79419
934	3320.56	3295.15	3147.76	3288.59	3154.32	3147.76	25.4021
933.8	3346.11	3320.3	3145.35	3313.88	3151.77	3145.35	25.8098
933.6	3385.56	3356.88	3142.96	3350.6	3149.24	3142.96	28.6775
933.4	3467.22	3413.91	3140.59	3407.77	3146.73	3140.59	53.3098
933.2	3544.17	3507.78	3138.24	3501.78	3144.25	3138.24	36.3828
933	3697.22	3664.06	3135.93	3658.18	3141.81	3135.93	33.1582
932.8	4008.89	3915.33	3133.67	3909.57	3139.43	3133.67	93.5574
932.6	4354.17	4291.27	3131.49	4285.63	3137.12	3131.49	62.8984
932.4	4759.17	4800.16	3129.41	4794.64	3134.93	3129.41	-40.9922
932.2	5360.28	5403.64	3127.49	5398.23	3132.9	3127.49	-43.3623
932	5891.67	5979.78	3125.77	5974.48	3131.07	3125.77	-88.1167
931.8	6309.17	6306.62	3124.31	6301.42	3129.5	3124.31	2.54981
931.6	6234.72	6196.17	3123.14	6191.08	3128.23	3123.14	38.5503
931.4	5832.22	5716.76	3122.26	5711.77	3127.26	3122.26	115.46
931.2	5116.39	5102.91	3121.64	5098.02	3126.53	3121.64	13.4761
931	4497.5	4532.57	3121.2	4527.77	3125.99	3121.2	-35.0684
930.8	3966.67	4082.96	3120.88	4078.25	3125.59	3120.88	-116.289
930.6	3772.5	3766.53	3120.64	3761.91	3125.26	3120.64	5.96851
930.4	3600.83	3562.04	3120.47	3557.51	3125	3120.47	38.793
930.2	3406.95	3436.52	3120.34	3432.07	3124.79	3120.34	-29.5762
930	3355.28	3360.09	3120.23	3355.72	3124.6	3120.23	-4.80737
929.8	3305.83	3311.61	3120.15	3307.32	3124.44	3120.15	-5.77783
929.6	3294.17	3278.58	3120.08	3274.37	3124.3	3120.08	15.584
929.4	3278.33	3254.4	3120.03	3250.26	3124.17	3120.03	23.936
929.2	3219.17	3235.71	3120	3231.65	3124.06	3120	-16.5454
929	3151.11	3220.79	3119.97	3216.8	3123.97	3119.97	-69.6821
928.8	3196.11	3208.63	3119.95	3204.71	3123.87	3119.95	-12.5193
928.6	3187.22	3198.58	3119.94	3194.72	3123.79	3119.94	-11.3538
928.4	3201.39	3190.17	3119.93	3186.39	3123.71	3119.93	11.2153
928.2	3063.61	3183.08	3119.93	3179.36	3123.65	3119.93	-119.469
928	3135.28	3177.03	3119.92	3173.37	3123.58	3119.92	-41.7532
927.8	3145	3171.84	3119.91	3168.24	3123.51	3119.91	-26.8355
927.6	3147.78	3167.34	3119.91	3163.8	3123.45	3119.91	-19.5645
927.4	3128.33	3163.43	3119.91	3159.95	3123.39	3119.91	-35.0989
927.2	3091.11	3160.01	3119.91	3156.58	3123.33	3119.91	-40.0979

## Sheet: Sheet2
B.E.(eV)	Raw Intensity	Peak Sum	Background	Peak 1	Peak 2	Peak 3	Peak 4	difference
801.8	3156.29	3150.76	3147.02	3147.09	3147.02	3148.83	3148.88	-3.7356
801.6	3147.7	3148.28	3144.4	3144.47	3144.4	3146.24	3146.37	-0.576904
801.4	3151.61	3145.82	3141.78	3141.85	3141.78	3143.65	3143.87	5.79272
801.2	3188.03	3143.36	3139.15	3139.23	3139.15	3141.06	3141.38	44.6633
801	3168.04	3140.93	3136.53	3136.6	3136.53	3138.47	3138.91	27.1106
800.8	3135.78	3138.51	3133.91	3133.98	3133.91	3135.89	3136.45	-2.72534
800.6	3126.37	3136.1	3131.28	3131.36	3131.28	3133.3	3134.01	-9.73267
800.4	3156.81	3133.72	3128.66	3128.74	3128.66	3130.72	3131.59	23.0872
800.2	3122.77	3131.36	3126.04	3126.12	3126.04	3128.13	3129.19	-8.59351
800	3102.68	3129.03	3123.41	3123.5	3123.41	3125.55	3126.82	-26.3591
799.8	3083.3	3126.74	3120.79	3120.87	3120.79	3122.97	3124.48	-43.4329
799.6	3089.28	3124.48	3118.17	3118.25	3118.17	3120.39	3122.18	-35.2019
799.4	3101.51	3122.26	3115.54	3115.63	3115.54	3117.8	3119.92	-20.7583
799.2	3141.09	3120.1	3112.92	3113.01	3112.92	3115.23	3117.71	20.9839
799	3135.09	3118.01	3110.3	3110.39	3110.3	3112.65	3115.57	17.0894
798.8	3120.51	3115.99	3107.68	3107.77	3107.68	3110.07	3113.5	4.51416
798.6	3130.2	3114.08	3105.05	3105.14	3105.05	3107.5	3111.54	16.1233
798.4	3131.56	3112.29	3102.43	3102.52	3102.43	3104.93	3109.7	19.27
798.2	3165.07	3110.67	3099.81	3099.9	3099.81	3102.36	3108.03	54.3938
798	3148.26	3109.27	3097.18	3097.28	3097.18	3099.79	3106.56	38.9915
797.8	3125.98	3108.13	3094.56	3094.66	3094.56	3097.22	3105.37	17.852
797.6	3080.61	3107.33	3091.94	3092.04	3091.94	3094.65	3104.51	-26.7244
797.4	3095.69	3106.96	3089.31	3089.42	3089.31	3092.09	3104.08	-11.2754
797.2	3115.82	3107.1	3086.69	3086.8	3086.69	3089.53	3104.16	8.7168
797	3133.01	3107.85	3084.07	3084.18	3084.07	3086.97	3104.84	25.1604
796.8	3157.61	3109.29	3081.44	3081.55	3081.44	3084.41	3106.21	48.3218
796.6	3137.89	3111.48	3078.82	3078.93	3078.82	3081.85	3108.34	26.4041
796.4	3125.68	3114.45	3076.2	3076.31	3076.21	3079.3	3111.22	11.228
796.2	3110.31	3118.12	3073.57	3073.69	3073.61	3076.75	3114.8	-7.81055
796	3121.55	3122.31	3070.95	3071.07	3071.07	3074.2	3118.82	-0.756104
795.8	3115.41	3126.61	3068.33	3068.45	3068.69	3071.65	3122.8	-11.2014
795.6	3097.21	3130.49	3065.7	3065.83	3066.72	3069.11	3125.94	-33.2778
795.4	3118.49	3133.47	3063.08	3063.21	3065.69	3066.57	3127.24	-14.97
795.2	3132.23	3135.67	3060.46	3060.59	3066.59	3064.03	3125.83	-3.43848
795	3167.33	3138.38	3057.84	3057.97	3071.01	3061.5	3121.41	28.9587
794.8	3164.91	3144.16	3055.21	3055.35	3081.07	3058.97	3114.41	20.7581
794.6	3171.51	3156.13	3052.59	3052.73	3098.95	3056.44	3105.78	15.3772
794.4	3167.43	3176.51	3049.97	3050.11	3125.89	3053.91	3096.49	-9.08252
794.2	3198.48	3205.1	3047.34	3047.49	3160.96	3051.39	3087.28	-6.62354
794	3234.11	3238.22	3044.72	3044.87	3200.04	3048.88	3078.58	-4.11328
793.8	3250.34	3269.01	3042.1	3042.25	3236.08	3046.37	3070.6	-18.6623
793.6	3268.71	3289.24	3039.47	3039.63	3260.78	3043.86	3063.38	-20.5259
793.4	3365.8	3292.24	3036.85	3037.01	3267.51	3041.36	3056.91	73.5564
793.2	3255.18	3275.54	3034.23	3034.4	3253.85	3038.86	3051.11	-20.3581
793	3226.48	3241.87	3031.6	3031.78	3222.64	3036.37	3045.9	-15.396
792.8	3187.55	3198.06	3028.98	3029.16	3180.78	3033.88	3041.17	-10.5054
792.6	3161.11	3152.28	3026.36	3026.54	3136.55	3031.4	3036.86	8.823
792.4	3112.49	3111.33	3023.73	3023.92	3096.82	3028.93	3032.86	1.16138
792.2	3086.29	3078.95	3021.11	3021.3	3065.39	3026.46	3029.13	7.33667
792	3050.2	3055.81	3018.49	3018.69	3042.99	3024	3025.59	-5.60693
791.8	3052.84	3040.49	3015.86	3016.07	3028.26	3021.55	3022.21	12.3523
791.6	3035.05	3030.74	3013.24	3013.45	3018.96	3019.1	3018.95	4.30542
791.4	2997.84	3024.46	3010.62	3010.84	3013.03	3016.67	3015.78	-26.6252
791.2	2968.02	3020.09	3007.99	3008.22	3008.93	3014.24	3012.69	-52.0732
791	2954.74	3016.67	3005.37	3005.6	3005.7	3011.82	3009.67	-61.9312
790.8	2963.63	3013.7	3002.75	3002.99	3002.85	3009.41	3006.69	-50.0684
790.6	2938.26	3010.92	3000.12	3000.37	3000.16	3007.02	3003.76	-72.6641
790.4	2950.03	3008.24	2997.5	2997.76	2997.51	3004.63	3000.86	-58.2158
790.2	2969.88	3005.63	2994.88	2995.14	2994.88	3002.26	2997.99	-35.7502
790	2989.46	3003.05	2992.26	2992.53	2992.26	2999.9	2995.14	-13.596
789.8	2954.15	3000.52	2989.63	2989.91	2989.63	2997.55	2992.32	-46.3652
789.6	2931.08	2998.02	2987.01	2987.3	2987.01	2995.22	2989.52	-66.9414
789.4	2932.15	2995.55	2984.39	2984.68	2984.39	2992.91	2986.73	-63.3994
789.2	2960	2993.12	2981.76	2982.07	2981.76	2990.61	2983.96	-33.1187
789	2964.14	2990.72	2979.14	2979.46	2979.14	2988.33	2981.21	-26.5752
788.8	2961.75	2988.35	2976.52	2976.85	2976.52	2986.08	2978.46	-26.5981
788.6	2951.81	2986.01	2973.89	2974.24	2973.89	2983.84	2975.73	-34.2058
788.4	2950.16	2983.71	2971.27	2971.63	2971.27	2981.63	2973	-33.5523
788.2	2948.76	2981.45	2968.65	2969.02	2968.65	2979.44	2970.28	-32.6853
788	2957.81	2979.22	2966.02	2966.41	2966.02	2977.28	2967.57	-21.407
787.8	2968.01	2977.02	2963.4	2963.8	2963.4	2975.16	2964.87	-9.01416
787.6	2947.87	2974.87	2960.78	2961.19	2960.78	2973.06	2962.17	-27.0037
787.4	2929.42	2972.76	2958.16	2958.59	2958.16	2971	2959.48	-43.3398
787.2	2919.51	2970.69	2955.53	2955.98	2955.53	2968.98	2956.79	-51.1787
787	2945.93	2968.68	2952.91	2953.38	2952.91	2967	2954.11	-22.7422
786.8	2955.26	2966.71	2950.28	2950.78	2950.28	2965.07	2951.43	-11.4534
786.6	2964.27	2964.8	2947.66	2948.18	2947.66	2963.19	2948.76	-0.537598
786.4	2962.94	2962.96	2945.04	2945.58	2945.04	2961.37	2946.09	-0.017334
786.2	2965.91	2961.19	2942.42	2942.98	2942.42	2959.62	2943.42	4.72778
786	2991.48	2959.49	2939.79	2940.39	2939.79	2957.94	2940.75	31.9851
785.8	2993.85	2957.88	2937.17	2937.79	2937.17	2956.34	2938.09	35.9641
785.6	2997.16	2956.38	2934.55	2935.2	2934.55	2954.84	2935.43	40.7864
785.4	2981.6	2954.98	2931.92	2932.61	2931.92	2953.44	2932.77	26.6191
785.2	2957.03	2953.72	2929.3	2930.03	2929.3	2952.18	2930.12	3.31103
785	2930.07	2952.61	2926.68	2927.44	2926.68	2951.05	2927.46	-22.5383
784.8	2935.46	2951.67	2924.05	2924.86	2924.05	2950.1	2924.81	-16.2107
784.6	2961.11	2950.94	2921.43	2922.29	2921.43	2949.35	2922.16	10.1692
784.4	2960.43	2950.44	2918.81	2919.72	2918.81	2948.83	2919.51	9.98633
784.2	2961.27	2950.23	2916.18	2917.15	2916.18	2948.59	2916.86	11.0373
784	2978.31	2950.34	2913.56	2914.59	2913.56	2948.66	2914.21	27.9707
783.8	2972.15	2950.84	2910.94	2912.04	2910.94	2949.11	2911.57	21.3137
783.6	2962.14	2951.78	2908.32	2909.49	2908.32	2949.99	2908.92	10.3662
783.4	2965.13	2953.22	2905.69	2906.95	2905.69	2951.38	2906.28	11.9104
783.2	2967.73	2955.26	2903.07	2904.42	2903.07	2953.33	2903.64	12.4773
783	2959.81	2957.95	2900.45	2901.9	2900.45	2955.95	2901	1.85644
782.8	2956.29	2961.4	2897.82	2899.39	2897.82	2959.29	2898.36	-5.11353
782.6	2957.89	2965.68	2895.2	2896.9	2895.2	2963.46	2895.72	-7.79321
782.4	2974.11	2970.88	2892.58	2894.43	2892.58	2968.52	2893.08	3.22925
782.2	2996.74	2977.07	2889.95	2891.97	2889.95	2974.57	2890.44	19.6677
782	3001.89	2984.35	2887.33	2889.54	2887.33	2981.67	2887.8	17.5364
781.8	2983.18	2992.76	2884.71	2887.14	2884.71	2989.87	2885.16	-9.57788
781.6	3002.72	3002.35	2882.08	2884.77	2882.08	2999.22	2882.53	0.377686
781.4	3041.57	3013.12	2879.46	2882.44	2879.46	3009.71	2879.89	28.4482
781.2	3049.23	3025.08	2876.84	2880.17	2876.84	3021.33	2877.26	24.1516
781	3046.7	3038.13	2874.21	2877.96	2874.21	3033.98	2874.62	8.5625
780.2	3046.09	3104.99	2871.59	2878.05	2871.59	3098.16	2871.96	-58.8992
780	3080.41	3119.39	2868.97	2876.57	2868.97	3111.43	2869.32	-38.9839
779.8	3112.46	3132.5	2866.34	2875.51	2866.34	3122.99	2866.69	-20.0442
779.6	3154.39	3143.87	2863.72	2875.28	2863.72	3131.97	2864.06	10.5207
779.4	3179.55	3153.88	2861.1	2877.09	2861.1	3137.55	2861.43	25.6724
779.2	3201.38	3165.03	2858.47	2884.11	2858.47	3139.07	2858.8	36.3562
779	3200.33	3183.68	2855.85	2903.06	2855.85	3136.16	2856.17	16.6545
778.8	3217.07	3221.05	2853.23	2945.12	2853.23	3128.84	2853.53	-3.97803
778.6	3274.47	3290.25	2850.61	3023.02	2850.61	3117.54	2850.91	-15.7864
778.4	3396.32	3397.33	2847.98	3142.09	2847.98	3102.93	2848.28	-1.00635
778.2	3545.2	3529.25	2845.36	3288.46	2845.36	3085.86	2845.64	15.9536
778	3653.11	3647.24	2842.74	3422.51	2842.74	3067.18	2843.01	5.86792
777.8	3668.2	3695.69	2840.11	3487.84	2840.11	3047.69	2840.39	-27.4939
777.6	3635.79	3638.34	2837.49	3447.54	2837.49	3028.02	2837.76	-2.54663
777.4	3519.47	3497.03	2834.87	3322.95	2834.87	3008.68	2835.13	22.4395
777.2	3345.62	3327.76	2832.24	3169.76	2832.24	2989.99	2832.5	17.855
777	3159	3177.41	2829.62	3034.56	2829.62	2972.22	2829.87	-18.4116
776.8	3053.71	3067.64	2827	2938.9	2827	2955.5	2827.24	-13.9258
776.6	2980.92	2997.78	2824.37	2882.01	2824.37	2939.9	2824.61	-16.8557
776.4	2953.4	2956.15	2821.75	2852.21	2821.75	2925.46	2821.99	-2.75342
776.2	2944.58	2930.52	2819.13	2837.26	2819.13	2912.15	2819.36	14.0623
776	2924.08	2912.76	2816.5	2829.09	2816.5	2899.95	2816.73	11.3149
775.8	2898.71	2898.77	2813.88	2823.65	2813.88	2888.79	2814.1	-0.0573731
775.6	2878.2	2886.83	2811.26	2819.28	2811.26	2878.59	2811.47	-8.63232
775.4	2864.39	2876.28	2808.64	2815.41	2808.64	2869.29	2808.85	-11.8872
775.2	2851.3	2866.81	2806.01	2811.82	2806.01	2860.8	2806.22	-15.5166
775	2835.71	2858.26	2803.39	2808.42	2803.39	2853.03	2803.59	-22.5498
774.8	2837.94	2850.5	2800.76	2805.17	2800.76	2845.9	2800.96	-12.5605
774.6	2835.13	2843.42	2798.14	2802.02	2798.14	2839.34	2798.34	-8.28394
774.4	2850.15	2836.91	2795.52	2798.97	2795.52	2833.27	2795.71	13.2412
774.2	2854.09	2830.9	2792.9	2795.98	2792.9	2827.63	2793.08	23.1875
774	2857.41	2825.31	2790.27	2793.04	2790.27	2822.35	2790.46	32.1033
773.8	2862.46	2820.07	2787.65	2790.15	2787.65	2817.39	2787.83	42.3845
773.6	2845.52	2815.14	2785.03	2787.3	2785.03	2812.69	2785.2	30.3796
773.4	2835.01	2810.47	2782.4	2784.48	2782.4	2808.23	2782.58	24.5342
773.2	2803.27	2806.03	2779.78	2781.68	2779.78	2803.95	2779.95	-2.75903
773	2804.28	2801.76	2777.16	2778.9	2777.16	2799.85	2777.32	2.51147
772.8	2791.56	2797.66	2774.53	2776.14	2774.53	2795.89	2774.7	-6.10278
772.6	2793.12	2793.7	2771.91	2773.4	2771.91	2792.05	2772.07	-0.57959
772.4	2791.67	2789.86	2769.29	2770.67	2769.29	2788.32	2769.45	1.80395
772.2	2795.18	2786.13	2766.66	2767.95	2766.66	2784.68	2766.82	9.05469
772	2791.52	2782.48	2764.04	2765.24	2764.04	2781.13	2764.2	9.04297
771.8	2754.45	2778.92	2761.42	2762.54	2761.42	2777.64	2761.57	-24.4692
771.6	2735.44	2775.43	2758.8	2759.84	2758.8	2774.23	2758.94	-39.9866
772 2791.524 2782.481 2764.041 2765.24 2764.041 2781.128 2764.195 9.042969
771.8 2754.448 2778.917 2761.418 2762.539 2761.418 2777.645 2761.569 -24.46924
771.6 2735.438 2775.425 2758.795 2759.845 2758.795 2774.226 2758.944 -39.98657

## Sheet: Sheet3
B.E.(eV)	Raw Intensity	Peak Sum	Background	Peak 1	Peak 2	Peak 3	Peak 4	difference
498.4	1058.33	1178.04	1172.66	1174.42	1176.28	1172.66	1172.66	-119.71
498.2	1100	1166.71	1161.14	1162.96	1164.88	1161.14	1161.14	-66.7097
498	1120.56	1155.38	1149.58	1151.46	1153.47	1149.58	1149.61	-34.8206
497.8	1100.56	1144.11	1138.01	1139.95	1142.04	1138.01	1138.13	-43.5555
497.6	1128.33	1133.13	1126.41	1128.42	1130.59	1126.41	1126.93	-4.79932
497.4	1121.67	1123.13	1114.79	1116.88	1119.14	1114.79	1116.69	-1.45911
497.2	1155.56	1115.86	1103.16	1105.33	1107.68	1103.16	1109.18	39.6977
497	1122.78	1115.2	1091.53	1093.77	1096.23	1091.54	1108.25	7.5813
496.8	1135.56	1128	1079.89	1082.21	1084.78	1079.92	1120.76	7.55664
496.6	1206.67	1163.71	1068.24	1070.66	1073.34	1068.42	1156.02	42.9541
496.4	1236.67	1231.22	1056.61	1059.12	1061.92	1057.65	1222.36	5.44275
496.2	1293.33	1333.27	1045	1047.61	1050.54	1050.01	1320.1	-39.9337
496	1440.56	1463.6	1033.42	1036.14	1039.22	1053.68	1434.83	-23.0406
495.8	1641.11	1614.52	1021.92	1024.74	1027.98	1090.8	1536.75	26.5919
495.6	1795	1797.06	1010.53	1013.47	1016.87	1207.34	1590.95	-2.06018
495.4	2087.22	2056.99	999.287	1002.36	1005.93	1472.04	1574.52	30.2275
495.2	2460	2453.95	988.26	991.468	995.235	1942.64	1489.39	6.04541
495	2956.67	2991.57	977.529	980.881	984.855	2597.13	1361.29	-34.8997
494.8	3466.67	3546.91	967.2	970.706	974.905	3277.38	1225.53	-80.2449
494.6	3941.67	3891.7	957.384	961.055	965.496	3727.04	1110.25	49.9707
494.4	3921.67	3831.2	948.182	952.03	956.736	3739.29	1027.69	90.4622
494.2	3357.22	3353.28	939.592	943.631	948.625	3303.84	975.952	3.94702
494	2622.78	2643.19	931.498	935.742	941.051	2614.78	946.111	-20.4106
493.8	1892.78	1950.82	923.746	928.211	933.864	1931.07	928.909	-58.0395
493.6	1443.89	1439.97	916.183	920.887	926.919	1422.92	917.787	3.92297
493.4	1157.22	1139.77	908.717	913.679	920.128	1122.96	909.155	17.4491
493.2	1008.89	994.936	901.288	906.53	913.441	977.437	901.394	13.9526
493	956.667	935.15	893.868	899.414	906.835	916.614	893.89	21.5169
492.8	912.222	911.906	886.446	892.324	900.313	892.156	886.45	0.316223
492.6	865	901.324	879.014	885.255	893.878	880.22	879.015	-36.3245
492.4	860	894.388	871.566	878.203	887.537	871.78	871.566	-34.3877
492.2	830.556	888.411	864.101	871.173	881.307	864.133	864.101	-57.8552
492	842.222	882.76	856.614	864.167	875.203	856.618	856.614	-40.5373
491.8	825	877.339	849.111	857.194	869.256	849.112	849.111	-52.3389
491.6	842.778	872.162	841.59	850.26	863.492	841.59	841.59	-29.3846
491.4	787.222	867.279	834.055	843.379	857.954	834.055	834.055	-80.0563
491.2	840	862.732	826.497	836.552	852.677	826.497	826.497	-22.7318
491	832.778	858.604	818.93	829.805	847.729	818.93	818.93	-25.8264
490.8	825.556	854.981	811.354	823.152	843.182	811.354	811.354	-29.4253
490.6	789.444	851.969	803.768	816.613	839.124	803.768	803.768	-62.5242
490.4	868.889	849.7	796.168	810.203	835.665	796.168	796.168	19.1888
490.2	847.222	848.368	788.572	803.971	832.97	788.572	788.572	-1.14587
490	843.333	848.202	780.978	797.947	831.233	780.978	780.978	-4.86871
489.8	887.778	849.507	773.387	792.178	830.716	773.387	773.387	38.2711
489.6	852.778	852.701	765.811	786.73	831.781	765.811	765.811	0.0768433
489.4	935	858.342	758.243	781.671	834.914	758.243	758.243	76.6577
489.2	879.444	867.226	750.704	777.115	840.814	750.704	750.704	12.2186
489	938.889	880.455	743.183	773.18	850.458	743.183	743.183	58.4343
488.8	915	899.648	735.697	770.049	865.295	735.697	735.697	15.3524
488.6	906.111	927.177	728.24	767.954	887.463	728.24	728.24	-21.0654
488.4	1016.11	966.651	720.815	767.234	920.232	720.815	720.815	49.4601
488.2	1001.11	1023.62	713.445	768.446	968.625	713.445	713.445	-22.5143
488	1104.44	1106.79	706.131	772.649	1040.27	706.131	706.131	-2.34485
487.8	1247.22	1229.74	698.896	782.64	1146	698.896	698.896	17.48
487.6	1390.56	1412.53	691.771	806.652	1297.65	691.771	691.771	-21.973
487.4	1688.89	1677.41	684.791	867.173	1495.03	684.791	684.791	11.4779
487.2	2013.33	2027	678.018	1014.72	1690.3	678.018	678.018	-13.6663
487	2406.11	2432.28	671.525	1335.08	1768.73	671.525	671.525	-26.1716
486.8	2972.78	2917.83	665.395	1922.68	1660.54	665.395	665.395	54.9451
486.6	3602.22	3589.73	659.75	2801.22	1448.26	659.75	659.75	12.4968
486.4	4367.78	4412.7	654.725	3824.99	1242.43	654.725	654.725	-44.9248
486.2	5012.22	5073.42	650.482	4639.51	1084.39	650.482	650.482	-61.1948
486	5242.78	5137.07	647.16	4812.16	972.068	647.16	647.16	105.707
485.8	4535.56	4476.66	644.807	4227.96	893.51	644.807	644.807	58.8935
485.6	3342.22	3430.57	643.274	3235.78	838.067	643.274	643.274	-88.3525
485.4	2407.22	2412.18	642.312	2256.34	798.158	642.312	642.312	-4.95898
485.2	1632.78	1656.34	641.721	1529.26	768.8	641.721	641.721	-23.5608
485	1228.33	1199.85	641.34	1094.49	746.693	641.34	641.34	28.4877
484.8	1011.11	964.92	641.083	876.304	729.699	641.083	641.083	46.1909
484.6	896.667	854.302	640.904	778.813	716.393	640.904	640.904	42.3643
484.4	829.444	800.663	640.778	735.641	705.801	640.778	640.778	28.7817
484.2	806.667	770.347	640.693	713.791	697.249	640.693	640.693	36.3193
484	711.667	749.864	640.642	700.245	690.261	640.642	640.642	-38.1973
483.8	698.889	734.391	640.607	690.524	684.474	640.607	640.607	-35.5025
483.6	665	722.106	640.584	683.055	679.634	640.584	640.584	-57.1058
483.4	688.333	712.111	640.566	677.134	675.543	640.566	640.566	-23.7779
483.2	653.889	703.867	640.558	672.362	672.062	640.558	640.558	-49.9778
483	679.444	696.977	640.552	668.457	669.072	640.552	640.552	-17.5328
482.8	626.111	691.167	640.556	665.231	666.492	640.556	640.556	-65.0563
482.6	640.556	686.214	640.556	662.527	664.243	640.556	640.556	-45.6586
483 679.4445 696.9774 640.5524 668.4575 669.0723 640.5524 640.5524 -17.53284
482.8 626.1111 691.1674 640.5555 665.2306 666.4923 640.5555 640.5555 -65.05634
482.6 640.5555 686.2141 640.5555 662.5267 664.2429 640.5555 640.5555 -45.65863

## Sheet: Sheet4
	B.E.(eV)	Raw Intensity	Peak Sum	Background	Peak 1	Peak 2	Peak 3	difference
	166.8	660.556	661.209	660.556	660.556	660.571	661.194	-0.653625
	166.6	644.167	658.337	656.709	656.709	656.75	658.296	-14.1708
	166.4	654.167	656.62	652.863	652.863	652.967	656.515	-2.45282
	166.2	656.667	657.044	649.017	649.017	649.271	656.79	-0.377014
	166	660.556	661.065	645.171	645.171	645.76	660.476	-0.509583
	165.8	666.111	670.511	641.325	641.325	642.635	669.201	-4.39978
	165.6	670.833	687.233	637.479	637.479	640.264	684.447	-16.3993
	165.4	728.889	712.508	633.632	633.632	639.299	706.842	16.3811
	165.2	737.222	746.365	629.786	629.786	640.81	735.341	-9.14288
	165	796.944	787.243	625.94	625.94	646.455	766.728	9.7019
	164.8	836.389	832.321	622.094	622.094	658.613	795.802	4.06799
	164.6	872.222	878.696	618.248	618.248	680.432	816.513	-6.47406
	164.4	947.778	925.025	614.402	614.402	715.689	823.737	22.7531
	164.2	942.5	972.822	610.556	610.556	768.362	815.015	-30.3219
	164	1036.67	1026.62	606.709	606.709	841.89	791.442	10.0442
	163.8	1075.28	1092.53	602.863	602.863	938.126	757.264	-17.249
	163.6	1183.89	1175.56	599.017	599.017	1056.18	718.396	8.3252
	163.4	1287.5	1276.88	595.171	595.171	1191.49	680.552	10.6251
	163.2	1415.28	1391.84	591.325	591.325	1335.35	647.816	23.4421
	163	1523.33	1510.02	587.479	587.48	1475.44	622.054	13.3154
	162.8	1583.61	1616.93	583.632	583.649	1597.34	603.208	-33.3204
	162.6	1668.06	1697.23	579.786	580.008	1686.76	590.039	-29.1776
	162.4	1741.94	1739.27	575.94	578.01	1732.24	580.908	2.67102
	162.2	1745	1743.25	572.094	585.69	1727.42	574.32	1.75269
	162	1754.44	1736.15	568.248	631.019	1672.45	569.171	18.2953
	161.8	1795	1777.93	564.402	768.091	1573.89	564.756	17.0654
	161.6	1922.22	1908.04	560.556	1025.12	1443.35	560.681	14.1849
	161.4	1999.17	2039.92	556.709	1301.43	1295.16	556.751	-40.7517
	161.2	1982.78	1982.8	552.863	1391.92	1143.73	552.876	-0.0227051
	161	1702.78	1665.7	549.017	1213.46	1001.26	549.021	37.0762
	160.8	1236.11	1246.09	545.171	914.99	876.266	545.172	-9.97583
	160.6	910.833	917.87	541.325	685.999	773.195	541.325	-7.03625
	160.4	710.833	732.575	537.479	577.254	692.8	537.479	-21.7416
	160.2	636.944	640.845	533.633	541.319	633.158	533.633	-3.90039
	160	608.889	591.833	529.786	530.83	590.789	529.786	17.0559
	159.8	570.556	561.806	525.94	526.04	561.706	525.94	8.74988
	159.6	553.611	542.159	522.094	522.101	542.152	522.094	11.4521
	159.4	521.389	529.008	518.248	518.248	529.008	518.248	-7.61914
	159.2	529.444	519.923	514.402	514.402	519.923	514.402	9.52142
	159	500.833	513.266	510.556	510.556	513.266	510.556	-2.71014
	158.8	510.556	0	0
	159.6 553.6111 542.159 522.0941 522.1008 542.1523 522.0941 11.45209
	159.4 521.3889 529.0081 518.2479 518.2482 529.0078 518.2479 -7.619141
	159.2 529.4445 519.9231 514.4017 514.4017 519.9231 514.4017 9.521423
	159 500.8333 513.2657 510.5556 510.5556 513.2657 510.5556 -2.710144
	158.8 510.5556 0 0
