# Supplementary material for: Physical and electrical properties of Cu2CoSnS4 nanoparticles synthesized by hydrothermal growth at different reaction time and copper concentration
Source: Data Brief. 2020 Jul 30;32:106103. doi: 10.1016/j.dib.2020.106103 (PMC7415844; doi:10.1016/j.dib.2020.106103)
Supplement: Supplementary file 1 [file mmc1.zip › Supplementary Materials/Fig.14- Raw data- Fitted XPS analysis of 2.25mmol Cu-CCTS nanoparticles.xlsx]

## Sheet: Sheet1
				Cu
	B.E.(eV)	Raw Intensity	Peak Sum	Background	Peak 1	Peak 2	Peak 3	difference
	960	3991.39	4034.54	3993.11	3994.88	4032.77	3993.11	-48.7046
	959.8	3976.95	4030.93	3987.55	3989.35	4029.13	3987.55	-53.9815
	959.6	4019.45	4027.43	3981.96	3983.78	4025.61	3981.96	-7.98218
	959.4	3946.39	4024.06	3976.34	3978.19	4022.21	3976.34	-77.6699
	959.2	3989.72	4020.83	3970.69	3972.57	4018.96	3970.69	-31.1101
	959	3887.78	4017.77	3965.01	3966.91	4015.87	3965.01	-129.992
	958.8	4001.11	4014.88	3959.3	3961.23	4012.95	3959.3	-13.7712
	958.6	3971.39	4012.21	3953.55	3955.51	4010.25	3953.55	-40.8169
	958.4	3950.83	4009.76	3947.79	3949.77	4007.78	3947.79	-58.9299
	958.2	3950.28	4007.59	3941.99	3944.01	4005.57	3941.99	-57.3091
	958	4046.11	4005.71	3936.16	3938.21	4003.66	3936.16	40.3997
	957.8	4003.33	4004.19	3930.32	3932.39	4002.11	3930.32	-0.854248
	957.6	4059.17	4003.06	3924.45	3926.56	4000.95	3924.45	56.1065
	957.4	4053.89	4002.39	3918.57	3920.71	4000.24	3918.57	51.5002
	957.2	4009.72	4002.24	3912.67	3914.85	4000.06	3912.67	7.48144
	957	4083.61	4002.69	3906.75	3908.97	4000.47	3906.75	80.9246
	956.8	4065.56	4003.82	3900.82	3903.07	4001.57	3900.82	61.7327
	956.6	4043.06	4005.75	3894.89	3897.17	4003.47	3894.89	37.3015
	956.4	4137.78	4008.6	3888.93	3891.26	4006.28	3888.93	129.176
	956.2	4090.56	4012.53	3882.98	3885.34	4010.17	3882.98	78.0237
	956	4126.39	4017.72	3877.02	3879.42	4015.32	3877.02	108.671
	955.8	4066.11	4024.39	3871.05	3873.5	4021.94	3871.05	41.7261
	955.6	4119.44	4032.79	3865.08	3867.57	4030.31	3865.08	86.6511
	955.4	4084.17	4043.27	3859.11	3861.64	4040.75	3859.11	40.8953
	955.2	4132.22	4056.23	3853.13	3855.7	4053.66	3853.14	75.9907
	955	4120	4072.18	3847.16	3849.77	4069.56	3847.16	47.8225
	954.8	4143.61	4091.74	3841.18	3843.84	4089.08	3841.19	51.8721
	954.6	4180.56	4115.71	3835.21	3837.91	4113	3835.22	64.8428
	954.4	4204.44	4145.1	3829.25	3832	4142.34	3829.26	59.3477
	954.2	4244.44	4181.19	3823.3	3826.1	4178.38	3823.32	63.249
	954	4235	4225.64	3817.37	3820.22	4222.76	3817.39	9.36328
	953.8	4346.94	4280.51	3811.45	3814.36	4277.56	3811.5	66.437
	953.6	4372.5	4348.46	3805.57	3808.52	4345.44	3805.64	24.0366
	953.4	4421.39	4432.78	3799.71	3802.72	4429.66	3799.82	-11.3901
	953.2	4524.72	4537.49	3793.9	3796.97	4534.26	3794.07	-12.7715
	953	4683.89	4667.05	3788.14	3791.26	4663.67	3788.39	16.8355
	952.8	4772.22	4825.71	3782.44	3785.63	4822.14	3782.83	-53.4888
	952.6	4993.61	5015.7	3776.83	3780.07	5011.89	3777.4	-22.0923
	952.4	5202.78	5233.67	3771.31	3774.62	5229.53	3772.15	-30.894
	952.2	5405.28	5465.36	3765.93	3769.3	5460.78	3767.13	-60.083
	952	5592.22	5679.83	3760.69	3764.13	5674.66	3762.41	-87.6035
	951.8	5837.22	5831.41	3755.61	3759.12	5825.47	3758.05	5.80762
	951.6	5907.5	5876.45	3750.74	3754.32	5869.48	3754.12	31.0488
	951.4	5931.94	5799.27	3746.06	3749.72	5790.97	3750.71	132.67
	951.2	5710	5623.36	3741.59	3745.32	5613.33	3747.89	86.6401
	951	5398.06	5395.07	3737.3	3741.11	5382.84	3745.73	2.98633
	950.8	5088.33	5157.92	3733.17	3737.06	5142.91	3744.28	-69.5825
	950.6	4868.33	4939.22	3729.15	3733.12	4920.77	3743.63	-70.8877
	950.4	4684.44	4750.72	3725.22	3729.28	4728.05	3743.83	-66.2725
	950.2	4575.83	4594.14	3721.37	3725.51	4566.38	3744.99	-18.3081
	950	4434.72	4466.77	3717.58	3721.82	4432.97	3747.15	-32.0513
	949.8	4379.72	4364.29	3713.84	3718.17	4323.42	3750.39	15.4302
	949.6	4278.33	4282.34	3710.15	3714.58	4233.35	3754.71	-4.00781
	949.4	4180	4217.09	3706.48	3711.01	4158.92	3760.12	-37.0879
	949.2	4145.28	4165.28	3702.84	3707.48	4096.93	3766.56	-20.0073
	949	4077.22	4124.33	3699.22	3703.96	4044.89	3773.92	-47.1101
	948.8	4080.56	4092.09	3695.61	3700.46	4000.81	3782.03	-11.5325
	948.6	4088.06	4066.79	3692.01	3696.98	3963.14	3790.7	21.2688
	948.4	4126.39	4046.95	3688.43	3693.52	3930.66	3799.63	79.4385
	948.2	4031.11	4031.3	3684.86	3690.07	3902.42	3808.53	-0.192383
	948	4075.83	4018.74	3681.3	3686.64	3877.65	3817.04	57.0984
	947.8	4056.67	4008.28	3677.76	3683.23	3855.77	3824.79	48.3862
	947.6	4002.78	3999.09	3674.22	3679.83	3836.28	3831.4	3.69263
	947.4	3970.83	3990.41	3670.69	3676.45	3818.81	3836.52	-19.5713
	947.2	3950.83	3981.6	3667.16	3673.07	3803.02	3839.83	-30.7703
	947	3923.89	3972.17	3663.63	3669.69	3788.66	3841.07	-48.28
	946.8	3984.17	3961.7	3660.1	3666.32	3775.53	3840.05	22.4624
	946.6	3971.39	3949.95	3656.57	3662.97	3763.44	3836.68	21.4441
	946.4	3949.17	3936.74	3653.04	3659.61	3752.26	3830.95	12.4255
	946.2	3932.5	3922.05	3649.52	3656.27	3741.86	3822.95	10.4482
	946	3893.06	3905.95	3645.99	3652.94	3732.14	3812.85	-12.8935
	945.8	3827.78	3888.59	3642.46	3649.61	3723.02	3800.9	-60.8149
	945.6	3899.17	3870.21	3638.92	3646.27	3714.4	3787.38	28.9546
	945.4	3819.17	3851.11	3635.38	3642.94	3706.24	3772.68	-31.9407
	945.2	3847.78	3831.58	3631.82	3639.61	3698.47	3757.13	16.1975
	945	3740	3811.96	3628.25	3636.28	3691.06	3741.13	-71.9641
	944.8	3771.39	3792.56	3624.67	3632.94	3683.94	3725.01	-21.175
	944.6	3841.11	3773.67	3621.06	3629.6	3677.1	3709.1	67.4409
	944.4	3768.33	3755.54	3617.45	3626.26	3670.51	3693.68	12.7932
	944.2	3744.17	3738.35	3613.83	3622.92	3664.12	3678.96	5.81274
	944	3718.33	3722.26	3610.18	3619.57	3657.93	3665.11	-3.92261
	943.8	3742.5	3707.33	3606.52	3616.22	3651.91	3652.24	35.1668
	943.6	3682.5	3693.62	3602.84	3612.87	3646.04	3640.39	-11.1252
	943.4	3736.67	3681.12	3599.13	3609.51	3640.3	3629.57	55.5447
	943.2	3704.45	3669.78	3595.41	3606.16	3634.68	3619.76	34.6641
	943	3645.83	3659.53	3591.67	3602.8	3629.17	3610.9	-13.6941
	942.8	3668.06	3650.27	3587.9	3599.43	3623.75	3602.88	17.7893
	942.6	3659.45	3641.89	3584.11	3596.07	3618.41	3595.63	17.5493
	942.4	3628.61	3634.31	3580.29	3592.71	3613.14	3589.04	-5.69556
	942.2	3593.89	3627.39	3576.45	3589.35	3607.94	3583	-33.5002
	942	3595.28	3621.04	3572.58	3585.98	3602.8	3577.42	-25.7615
	941.8	3609.17	3615.17	3568.68	3582.62	3597.7	3572.21	-5.99902
	941.6	3619.17	3609.69	3564.76	3579.26	3592.64	3567.3	9.47803
	941.4	3610.28	3604.54	3560.8	3575.92	3587.62	3562.61	5.73731
	941.2	3575.83	3599.66	3556.83	3572.59	3582.64	3558.1	-23.8284
	941	3624.45	3595	3552.82	3569.27	3577.68	3553.7	29.4434
	940.8	3538.89	3590.53	3548.8	3565.97	3572.76	3549.4	-51.6392
	940.6	3574.17	3586.2	3544.74	3562.7	3567.85	3545.15	-12.0378
	940.4	3561.11	3582.01	3540.66	3559.45	3562.96	3540.93	-20.9028
	940.2	3566.67	3577.94	3536.55	3556.23	3558.08	3536.72	-11.2734
	940	3533.89	3573.97	3532.41	3553.06	3553.22	3532.53	-40.0859
	939.8	3525.83	3570.11	3528.25	3549.93	3548.36	3528.32	-44.2769
	939.6	3556.11	3566.34	3524.06	3546.84	3543.51	3524.1	-10.2339
	939.4	3487.22	3562.68	3519.84	3543.83	3538.67	3519.87	-75.4614
	939.2	3513.06	3559.12	3515.59	3540.88	3533.82	3515.61	-46.0691
	939	3493.89	3555.68	3511.32	3538	3528.98	3511.33	-61.7895
	938.8	3526.95	3552.35	3507.02	3535.22	3524.14	3507.02	-25.4077
	938.6	3534.45	3549.16	3502.69	3532.55	3519.29	3502.69	-14.718
	938.4	3498.61	3546.12	3498.34	3530.01	3514.45	3498.34	-47.5129
	938.2	3473.89	3543.25	3493.97	3527.61	3509.61	3493.97	-69.3625
	938	3490	3540.56	3489.57	3525.38	3504.75	3489.57	-50.564
	937.8	3477.22	3538.09	3485.15	3523.34	3499.9	3485.15	-60.8638
	937.6	3533.61	3535.85	3480.7	3521.51	3495.04	3480.7	-2.23584
	937.4	3525.83	3533.89	3476.24	3519.95	3490.18	3476.24	-8.05249
	937.2	3491.11	3532.24	3471.76	3518.69	3485.31	3471.76	-41.1323
	937	3483.89	3530.96	3467.26	3517.78	3480.45	3467.26	-47.0754
	936.8	3465.28	3530.11	3462.74	3517.27	3475.58	3462.74	-64.8276
	936.6	3461.95	3529.73	3458.2	3517.23	3470.7	3458.2	-67.7896
	936.4	3475.28	3529.93	3453.64	3517.76	3465.82	3453.64	-54.6553
	936.2	3476.67	3530.81	3449.07	3518.95	3460.93	3449.07	-54.1423
	936	3480.56	3532.49	3444.48	3520.92	3456.05	3444.48	-51.9309
	935.8	3480	3535.12	3439.88	3523.85	3451.15	3439.88	-55.1228
	935.6	3483.61	3538.91	3435.26	3527.92	3446.26	3435.26	-55.301
	935.4	3519.45	3544.1	3430.64	3533.37	3441.37	3430.64	-24.6541
	935.2	3553.61	3551.01	3426.01	3540.54	3436.48	3426.01	2.60522
	935	3559.17	3560.04	3421.38	3549.82	3431.6	3421.38	-0.874023
	934.8	3677.22	3571.74	3416.75	3561.76	3426.73	3416.75	105.485
	934.6	3589.17	3586.83	3412.13	3577.08	3421.88	3412.13	2.33691
	934.4	3677.22	3606.32	3407.52	3596.79	3417.05	3407.52	70.9043
	934.2	3717.5	3631.79	3402.93	3622.48	3412.24	3402.93	85.7087
	934	3774.45	3665.91	3398.37	3656.81	3407.46	3398.37	108.538
	933.8	3767.5	3713.6	3393.83	3704.7	3402.72	3393.83	53.9038
	933.6	3862.22	3784.21	3389.32	3775.51	3398.02	3389.32	78.0132
	933.4	4022.22	3894.69	3384.86	3886.18	3393.37	3384.86	127.529
	933.2	4189.17	4072.97	3380.45	4064.64	3388.78	3380.45	116.198
	933	4433.61	4358.21	3376.13	4350.06	3384.28	3376.13	75.4004
	932.8	4904.72	4794.75	3371.91	4786.77	3379.89	3371.91	109.974
	932.6	5537.78	5416.32	3367.85	5408.51	3375.67	3367.85	121.455
	932.4	6156.39	6220.79	3364.02	6213.14	3371.67	3364.02	-64.4048
	932.2	6983.06	7135.78	3360.48	7128.28	3367.97	3360.48	-152.725
	932	7771.11	7967.85	3357.32	7960.5	3364.66	3357.32	-196.737
	931.8	8338.06	8397.52	3354.62	8390.32	3361.82	3354.62	-59.4619
	931.6	8413.06	8188.72	3352.45	8181.66	3359.51	3352.45	224.338
	931.4	7624.72	7461.15	3350.82	7454.24	3357.74	3350.82	163.57
	931.2	6643.61	6541.59	3349.64	6534.81	3356.42	3349.64	102.022
	931	5610.83	5677.25	3348.81	5670.6	3355.46	3348.81	-66.4175
	930.8	4858.06	4979.63	3348.22	4973.1	3354.74	3348.22	-121.573
	930.6	4360.56	4472.1	3347.78	4465.69	3354.18	3347.78	-111.539
	930.4	4092.5	4130.85	3347.45	4124.56	3353.74	3347.45	-38.3462
	930.2	3828.61	3912.94	3347.21	3906.77	3353.37	3347.21	-84.3281
	930	3780.28	3776.18	3347.01	3770.13	3353.06	3347.01	4.09888
	929.8	3689.45	3688.29	3346.86	3682.35	3352.8	3346.86	1.15527
	929.6	3608.61	3628.55	3346.74	3622.72	3352.58	3346.74	-19.9424
	929.4	3516.11	3585.2	3346.66	3579.47	3352.39	3346.66	-69.0906
	929.2	3460.83	3551.94	3346.59	3546.32	3352.22	3346.59	-91.1108
	929	3461.95	3525.47	3346.53	3519.94	3352.06	3346.53	-63.5264
	928.8	3481.67	3503.9	3346.49	3498.47	3351.92	3346.49	-22.2329
	928.6	3426.11	3486.05	3346.45	3480.71	3351.79	3346.45	-59.9399
	928.4	3395	3471.11	3346.43	3465.86	3351.68	3346.43	-76.1106
	928.2	3387.78	3458.47	3346.41	3453.31	3351.57	3346.41	-70.6951
	928	3424.45	3447.69	3346.4	3442.62	3351.47	3346.4	-23.2498
	927.8	3340	3438.43	3346.4	3433.45	3351.39	3346.4	-98.4343
	927.6	3362.22	3430.41	3346.39	3425.51	3351.3	3346.39	-68.1929
	927.4	3385.56	3423.43	3346.39	3418.6	3351.21	3346.39	-37.874
	927.2	3340.83	3417.31	3346.39	3412.56	3351.14	3346.39	-76.4734
	927	3335.28	3411.91	3346.39	3407.24	3351.06	3346.39	-65.5198
	927.2 3340.833 3417.307 3346.389 3412.56 3351.136 3346.389 -76.47339
	927 3335.278 3411.909 3346.389 3407.239 3351.059 3346.389 -65.51978

## Sheet: Sheet2
					Co
	B.E.(eV)	Raw Intensity	Peak Sum	Background	Peak 1	Peak 2	Peak 3	Peak 4	difference
	801.8	3508.79	3516.4	3508.79	3508.94	3508.99	3508.94	3515.9	-7.61206
	801.6	3526.32	3515.37	3507.31	3507.46	3507.53	3507.46	3514.85	10.9558
	801.4	3551.89	3514.37	3505.84	3505.99	3506.06	3505.99	3513.84	37.5212
	801.2	3569.34	3513.43	3504.36	3504.51	3504.6	3504.51	3512.88	55.9165
	801	3566.12	3512.53	3502.88	3503.04	3503.13	3503.04	3511.96	53.593
	800.8	3540.35	3511.7	3501.41	3501.57	3501.67	3501.57	3511.11	28.656
	800.6	3545.76	3510.93	3499.93	3500.09	3500.21	3500.09	3510.32	34.8301
	800.4	3555.97	3510.25	3498.45	3498.62	3498.74	3498.62	3509.62	45.7224
	800.2	3544.43	3509.66	3496.97	3497.14	3497.28	3497.15	3509.01	34.7651
	800	3539.74	3509.19	3495.5	3495.67	3495.83	3495.67	3508.51	30.5505
	799.8	3542.04	3508.86	3494.02	3494.2	3494.37	3494.2	3508.15	33.1807
	799.6	3572.11	3508.68	3492.54	3492.72	3492.91	3492.73	3507.95	63.4199
	799.4	3572.24	3508.7	3491.07	3491.25	3491.46	3491.25	3507.94	63.5332
	799.2	3571.3	3508.96	3489.59	3489.78	3490.01	3489.78	3508.16	62.3396
	799	3560.46	3509.48	3488.11	3488.3	3488.57	3488.31	3508.64	50.9793
	798.8	3562.92	3510.32	3486.64	3486.83	3487.12	3486.83	3509.44	52.603
	798.6	3531.46	3511.54	3485.16	3485.36	3485.68	3485.36	3510.61	19.9216
	798.4	3536.89	3513.18	3483.68	3483.88	3484.24	3483.89	3512.21	23.7151
	798.2	3557.03	3515.32	3482.2	3482.41	3482.82	3482.42	3514.29	41.7119
	798	3595.84	3518.01	3480.73	3480.94	3481.39	3480.94	3516.91	77.833
	797.8	3570.24	3521.31	3479.25	3479.47	3479.97	3479.47	3520.15	48.9316
	797.6	3567.94	3525.27	3477.77	3477.99	3478.56	3478	3524.04	42.6694
	797.4	3577.16	3529.95	3476.3	3476.52	3477.16	3476.53	3528.62	47.2146
	797.2	3588.37	3535.35	3474.82	3475.05	3475.78	3475.06	3533.93	53.0173
	797	3573.63	3541.48	3473.34	3473.58	3474.4	3473.58	3539.95	32.1455
	796.8	3556.74	3548.28	3471.86	3472.1	3473.05	3472.11	3546.61	8.46606
	796.6	3571.25	3555.6	3470.39	3470.63	3471.72	3470.64	3553.78	15.6453
	796.4	3540.51	3563.22	3468.91	3469.16	3470.41	3469.17	3561.21	-22.7197
	796.2	3531.62	3570.78	3467.43	3467.69	3469.14	3467.7	3568.55	-39.1663
	796	3552.56	3577.78	3465.96	3466.22	3467.92	3466.23	3575.28	-25.2153
	795.8	3563.42	3583.58	3464.48	3464.75	3466.76	3464.76	3580.75	-20.1599
	795.6	3566.36	3587.54	3463	3463.28	3465.68	3463.29	3584.3	-21.1763
	795.4	3579.49	3589.11	3461.53	3461.81	3464.72	3461.82	3585.35	-9.61865
	795.2	3597.38	3588.04	3460.05	3460.34	3463.91	3460.35	3583.58	9.34424
	795	3556.3	3584.42	3458.57	3458.87	3463.34	3458.88	3579.04	-28.1206
	794.8	3556.3	3578.75	3457.09	3457.4	3463.12	3457.41	3572.11	-22.4546
	794.6	3556.3	3571.86	3455.62	3455.93	3463.47	3455.95	3563.37	-15.5674
	794.4	3556.3	3565.01	3454.14	3454.46	3464.97	3454.48	3553.53	-8.71411
	794.2	3556.3	3561.22	3452.66	3452.99	3470.04	3453.01	3543.18	-4.92798
	794	3520.69	3570.71	3451.19	3451.52	3488.39	3451.54	3532.81	-50.022
	793.8	3626.08	3617.89	3449.71	3450.05	3544.11	3450.08	3522.77	8.18823
	793.6	3730.58	3725.13	3448.23	3448.58	3659.35	3448.61	3513.28	5.45117
	793.2	3890.7	3876.62	3446.76	3447.13	3824.79	3447.16	3497.81	14.0823
	793	3718.66	3751.6	3445.28	3445.66	3705.67	3445.69	3490.41	-32.9404
	792.8	3626.08	3611.77	3443.8	3444.19	3571.04	3444.23	3483.7	14.3096
	792.6	3556.3	3529.32	3442.32	3442.73	3493.15	3442.76	3477.64	26.978
	792.4	3520.69	3494.78	3440.85	3441.26	3462.58	3441.3	3472.18	25.9094
	792.2	3507.55	3480.54	3439.37	3439.8	3451.77	3439.84	3467.24	27.0144
	792	3509.58	3472.39	3437.89	3438.33	3446.57	3438.38	3462.78	37.1951
	791.8	3474.51	3466.26	3436.42	3436.87	3442.98	3436.92	3458.74	8.25024
	791.6	3433.32	3461.18	3434.94	3435.41	3440.08	3435.46	3455.05	-27.8567
	791.4	3461.25	3456.83	3433.46	3433.94	3437.6	3434	3451.67	4.42163
	791.2	3475.51	3453	3431.99	3432.48	3435.38	3432.54	3448.55	22.5061
	791	3458.16	3449.57	3430.51	3431.02	3433.35	3431.09	3445.65	8.58887
	790.8	3409.51	3446.46	3429.03	3429.56	3431.44	3429.63	3442.93	-36.9465
	790.6	3362.4	3443.6	3427.55	3428.1	3429.62	3428.18	3440.36	-81.1963
	790.4	3357.79	3440.93	3426.08	3426.64	3427.87	3426.72	3437.93	-83.1409
	790.2	3381.21	3438.43	3424.6	3425.18	3426.17	3425.27	3435.61	-57.219
	790	3409.01	3436.06	3423.12	3423.73	3424.51	3423.82	3433.38	-27.0493
	789.8	3422.56	3433.8	3421.65	3422.27	3422.88	3422.37	3431.22	-11.2388
	789.6	3430.24	3431.64	3420.17	3420.82	3421.27	3420.92	3429.13	-1.39844
	789.4	3391.89	3429.55	3418.69	3419.36	3419.68	3419.48	3427.1	-37.6577
	789.2	3374.82	3427.54	3417.22	3417.91	3418.11	3418.04	3425.12	-52.7188
	789	3370.09	3425.58	3415.74	3416.46	3416.55	3416.59	3423.19	-55.4885
	788.8	3388.03	3423.68	3414.26	3415.01	3415.01	3415.16	3421.29	-35.654
	788.6	3375.8	3421.83	3412.78	3413.56	3413.47	3413.72	3419.43	-46.03
	788.4	3396.78	3420.02	3411.31	3412.12	3411.93	3412.29	3417.6	-23.2395
	788.2	3385.94	3418.25	3409.83	3410.68	3410.41	3410.86	3415.79	-32.3081
	788	3418.69	3416.52	3408.35	3409.23	3408.89	3409.44	3414.01	2.16724
	787.8	3403.6	3414.82	3406.88	3407.8	3407.37	3408.03	3412.25	-11.2219
	787.6	3402.07	3413.16	3405.4	3406.36	3405.86	3406.62	3410.52	-11.0942
	787.4	3393.76	3411.54	3403.92	3404.92	3404.35	3405.23	3408.8	-17.7742
	787.2	3420.38	3409.95	3402.45	3403.49	3402.85	3403.85	3407.09	10.4314
	787	3406.22	3408.41	3400.97	3402.07	3401.35	3402.49	3405.41	-2.18701
	786.8	3389.57	3406.91	3399.49	3400.64	3399.85	3401.17	3403.73	-17.3416
	786.6	3382.72	3405.48	3398.01	3399.22	3398.35	3399.88	3402.07	-22.7561
	786.4	3394.03	3404.12	3396.54	3397.8	3396.85	3398.65	3400.42	-10.0928
	786.2	3416.89	3402.86	3395.06	3396.39	3395.36	3397.5	3398.78	14.0376
	786	3453.62	3401.72	3393.58	3394.99	3393.86	3396.46	3397.15	51.9043
	785.8	3422.59	3400.73	3392.11	3393.59	3392.37	3395.55	3395.53	21.8618
	785.6	3396.45	3399.94	3390.63	3392.2	3390.88	3394.83	3393.92	-3.4956
	785.4	3380.63	3399.41	3389.15	3390.81	3389.39	3394.35	3392.32	-18.7847
	785.2	3413.96	3399.21	3387.67	3389.43	3387.9	3394.18	3390.72	14.7546
	785	3403.09	3399.41	3386.2	3388.06	3386.42	3394.39	3389.13	3.67993
	784.8	3435.37	3400.1	3384.72	3386.7	3384.93	3395.09	3387.54	35.269
	784.6	3444.03	3401.4	3383.24	3385.35	3383.44	3396.37	3385.97	42.626
	784.4	3456.36	3403.42	3381.77	3384.02	3381.96	3398.35	3384.39	52.9399
	784.2	3435.26	3406.29	3380.29	3382.7	3380.47	3401.16	3382.82	28.9709
	784	3445.4	3410.12	3378.81	3381.4	3378.99	3404.91	3381.26	35.2815
	783.8	3440.19	3415.04	3377.34	3380.11	3377.5	3409.73	3379.7	25.1506
	783.6	3451.72	3421.16	3375.86	3378.85	3376.02	3415.72	3378.14	30.5669
	783.4	3433.92	3428.55	3374.38	3377.62	3374.53	3422.95	3376.59	5.37256
	783.2	3426.62	3437.28	3372.9	3376.41	3373.05	3431.48	3375.05	-10.6614
	783	3441.11	3447.35	3371.43	3375.25	3371.57	3441.32	3373.5	-6.23706
	782.8	3478	3458.72	3369.95	3374.12	3370.09	3452.4	3371.96	19.28
	782.6	3470.53	3471.28	3368.47	3373.04	3368.6	3464.63	3370.42	-0.749023
	782.4	3472.62	3484.86	3367	3372.03	3367.12	3477.82	3368.89	-12.2461
	782.2	3488.06	3499.24	3365.52	3371.09	3365.64	3491.72	3367.35	-11.1838
	782	3501.31	3514.11	3364.04	3370.23	3364.16	3506.02	3365.82	-12.7913
	781.8	3479.51	3529.1	3362.57	3369.49	3362.68	3520.34	3364.29	-49.596
	781.6	3522.66	3543.83	3361.09	3368.88	3361.2	3534.25	3362.77	-21.1687
	781.4	3572.09	3557.85	3359.61	3368.44	3359.72	3547.28	3361.24	14.248
	780.2	3595.76	3619.01	3358.13	3385.96	3358.22	3589.71	3359.52	-23.2436
	780	3605.09	3628.64	3356.66	3398.31	3356.74	3585.55	3358.01	-23.54
	779.8	3685.91	3647.93	3355.18	3423.3	3355.26	3578.41	3356.5	37.9756
	779.6	3751.88	3685.84	3353.7	3469.64	3353.78	3568.54	3354.99	66.033
	779.4	3797.12	3751.7	3352.23	3546.29	3352.3	3556.3	3353.48	45.4224
	779.2	3841.15	3850	3350.75	3657.34	3350.82	3542.11	3351.97	-8.84521
	779	3942.69	3973.54	3349.27	3795.11	3349.34	3526.43	3350.46	-30.8577
	778.8	4059.23	4098.65	3347.8	3935.45	3347.87	3509.76	3348.96	-39.4236
	778.6	4168.15	4185.44	3346.32	4038.01	3346.39	3492.55	3347.45	-17.293
	778.4	4241.45	4191.65	3344.84	4060.06	3344.91	3475.26	3345.95	49.7925
	778.2	4127.27	4106.02	3343.36	3989.97	3343.43	3458.26	3344.45	21.2495
	778	3963.52	3960.67	3341.89	3859.53	3341.95	3441.9	3342.95	2.85498
	777.8	3780.51	3800.54	3340.41	3713.41	3340.47	3426.44	3341.45	-20.0371
	777.6	3655.21	3658.54	3338.93	3584.32	3338.99	3412.08	3339.95	-3.32959
	777.4	3518.48	3550.24	3337.46	3487.7	3337.51	3398.95	3338.45	-31.7637
	777.2	3475.8	3476.57	3335.98	3424.41	3336.04	3387.11	3336.95	-0.766846
	777	3446.88	3430.21	3334.5	3387.13	3334.56	3376.57	3335.45	16.667
	776.8	3409.46	3401.8	3333.02	3366.54	3333.08	3367.3	3333.95	7.65381
	776.6	3362.2	3383.78	3331.55	3355.13	3331.6	3359.23	3332.46	-21.5769
	776.4	3328.89	3371.36	3330.07	3348.24	3330.12	3352.25	3330.96	-42.479
	776.2	3349.48	3362.03	3328.59	3343.45	3328.64	3346.25	3329.47	-12.5544
	776	3336.27	3354.57	3327.12	3339.68	3327.17	3341.1	3327.97	-18.2983
	775.8	3332	3348.39	3325.64	3336.45	3325.69	3336.69	3326.48	-16.3865
	775.6	3325.89	3343.18	3324.16	3333.58	3324.21	3332.89	3324.98	-17.2918
	775.4	3334.03	3338.73	3322.68	3330.96	3322.73	3329.6	3323.49	-4.70337
	775.2	3314.98	3334.89	3321.21	3328.54	3321.25	3326.73	3322	-19.9097
	775	3318.91	3331.53	3319.73	3326.27	3319.78	3324.18	3320.5	-12.6155
	774.8	3325.45	3328.55	3318.25	3324.11	3318.3	3321.89	3319.01	-3.1001
	774.6	3350.35	3325.86	3316.78	3322.06	3316.82	3319.79	3317.52	24.4893
	774.4	3358.62	3323.41	3315.3	3320.09	3315.34	3317.85	3316.03	35.2092
	774.2	3328.96	3321.14	3313.82	3318.18	3313.86	3316.02	3314.54	7.82544
	774	3321.26	3319	3312.35	3316.33	3312.39	3314.27	3313.05	2.25415
	773.8	3328.76	3316.98	3310.87	3314.53	3310.91	3312.59	3311.56	11.7844
	773.6	3326.36	3315.04	3309.39	3312.76	3309.43	3310.95	3310.07	11.3254
	773.4	3290.57	3313.16	3307.91	3311.03	3307.95	3309.35	3308.58	-22.5906
	773.2	3313.89	3311.34	3306.44	3309.32	3306.47	3307.77	3307.09	2.55566
	773	3323.24	3309.56	3304.96	3307.64	3305	3306.2	3305.6	13.679
	772.8	3318.08	3307.81	3303.48	3305.98	3303.52	3304.65	3304.11	10.2634
	772.6	3319.86	3306.09	3302.01	3304.34	3302.04	3303.11	3302.63	13.7627
	772.4	3291.11	3304.4	3300.53	3302.71	3300.56	3301.58	3301.14	-13.2856
	772.2	3274.8	3302.72	3299.05	3301.1	3299.09	3300.05	3299.65	-27.9246
	772	3267.96	3301.07	3297.58	3299.5	3297.61	3298.53	3298.16	-33.1043
	771.8	3290.19	3299.42	3296.1	3297.91	3296.13	3297.01	3296.68	-9.23315
	785.4	3380.63	3399.41	3389.15	3390.81	3389.39	3394.35	3392.32	-18.7847
	785.2	3413.96	3399.21	3387.67	3389.43	3387.9	3394.18	3390.72	14.7546
	785	3403.09	3399.41	3386.2	3388.06	3386.42	3394.39	3389.13	3.67993
	784.8	3435.37	3400.1	3384.72	3386.7	3384.93	3395.09	3387.54	35.269
	784.6	3444.03	3401.4	3383.24	3385.35	3383.44	3396.37	3385.97	42.626
	784.4	3456.36	3403.42	3381.77	3384.02	3381.96	3398.35	3384.39	52.9399
	784.2	3435.26	3406.29	3380.29	3382.7	3380.47	3401.16	3382.82	28.9709
	784	3445.4	3410.12	3378.81	3381.4	3378.99	3404.91	3381.26	35.2815
	783.8	3440.19	3415.04	3377.34	3380.11	3377.5	3409.73	3379.7	25.1506
	783.6	3451.72	3421.16	3375.86	3378.85	3376.02	3415.72	3378.14	30.5669
	783.4	3433.92	3428.55	3374.38	3377.62	3374.53	3422.95	3376.59	5.37256
	783.2	3426.62	3437.28	3372.9	3376.41	3373.05	3431.48	3375.05	-10.6614
	783	3441.11	3447.35	3371.43	3375.25	3371.57	3441.32	3373.5	-6.23706
	782.8	3478	3458.72	3369.95	3374.12	3370.09	3452.4	3371.96	19.28
	782.6	3470.53	3471.28	3368.47	3373.04	3368.6	3464.63	3370.42	-0.749023
	782.4	3472.62	3484.86	3367	3372.03	3367.12	3477.82	3368.89	-12.2461
	782.2	3488.06	3499.24	3365.52	3371.09	3365.64	3491.72	3367.35	-11.1838
	782	3501.31	3514.11	3364.04	3370.23	3364.16	3506.02	3365.82	-12.7913
	781.8	3479.51	3529.1	3362.57	3369.49	3362.68	3520.34	3364.29	-49.596
	781.6	3522.66	3543.83	3361.09	3368.88	3361.2	3534.25	3362.77	-21.1687
	781.4	3572.09	3557.85	3359.61	3368.44	3359.72	3547.28	3361.24	14.248
	780.2	3595.76	3619.01	3358.13	3385.96	3358.22	3589.71	3359.52	-23.2436
	780	3605.09	3628.64	3356.66	3398.31	3356.74	3585.55	3358.01	-23.54
	779.8	3685.91	3647.93	3355.18	3423.3	3355.26	3578.41	3356.5	37.9756
	779.6	3751.88	3685.84	3353.7	3469.64	3353.78	3568.54	3354.99	66.033
	779.4	3797.12	3751.7	3352.23	3546.29	3352.3	3556.3	3353.48	45.4224
	779.2	3841.15	3850	3350.75	3657.34	3350.82	3542.11	3351.97	-8.84521
	779	3942.69	3973.54	3349.27	3795.11	3349.34	3526.43	3350.46	-30.8577
	778.8	4059.23	4098.65	3347.8	3935.45	3347.87	3509.76	3348.96	-39.4236
	778.6	4168.15	4185.44	3346.32	4038.01	3346.39	3492.55	3347.45	-17.293
	778.4	4241.45	4191.65	3344.84	4060.06	3344.91	3475.26	3345.95	49.7925
	778.2	4127.27	4106.02	3343.36	3989.97	3343.43	3458.26	3344.45	21.2495
	778	3963.52	3960.67	3341.89	3859.53	3341.95	3441.9	3342.95	2.85498
	777.8	3780.51	3800.54	3340.41	3713.41	3340.47	3426.44	3341.45	-20.0371
	777.6	3655.21	3658.54	3338.93	3584.32	3338.99	3412.08	3339.95	-3.32959
	777.4	3518.48	3550.24	3337.46	3487.7	3337.51	3398.95	3338.45	-31.7637
	777.2	3475.8	3476.57	3335.98	3424.41	3336.04	3387.11	3336.95	-0.766846
	777	3446.88	3430.21	3334.5	3387.13	3334.56	3376.57	3335.45	16.667
	776.8	3409.46	3401.8	3333.02	3366.54	3333.08	3367.3	3333.95	7.65381
	776.6	3362.2	3383.78	3331.55	3355.13	3331.6	3359.23	3332.46	-21.5769
	776.4	3328.89	3371.36	3330.07	3348.24	3330.12	3352.25	3330.96	-42.479
	776.2	3349.48	3362.03	3328.59	3343.45	3328.64	3346.25	3329.47	-12.5544
	776	3336.27	3354.57	3327.12	3339.68	3327.17	3341.1	3327.97	-18.2983
	775.8	3332	3348.39	3325.64	3336.45	3325.69	3336.69	3326.48	-16.3865
	775.6	3325.89	3343.18	3324.16	3333.58	3324.21	3332.89	3324.98	-17.2918
	775.4	3334.03	3338.73	3322.68	3330.96	3322.73	3329.6	3323.49	-4.70337
	775.2	3314.98	3334.89	3321.21	3328.54	3321.25	3326.73	3322	-19.9097
	775	3318.91	3331.53	3319.73	3326.27	3319.78	3324.18	3320.5	-12.6155
	774.8	3325.45	3328.55	3318.25	3324.11	3318.3	3321.89	3319.01	-3.1001
	774.6	3350.35	3325.86	3316.78	3322.06	3316.82	3319.79	3317.52	24.4893
	774.4	3358.62	3323.41	3315.3	3320.09	3315.34	3317.85	3316.03	35.2092
	774.2	3328.96	3321.14	3313.82	3318.18	3313.86	3316.02	3314.54	7.82544
	774	3321.26	3319	3312.35	3316.33	3312.39	3314.27	3313.05	2.25415
	773.8	3328.76	3316.98	3310.87	3314.53	3310.91	3312.59	3311.56	11.7844
	773.6	3326.36	3315.04	3309.39	3312.76	3309.43	3310.95	3310.07	11.3254
	773.4	3290.57	3313.16	3307.91	3311.03	3307.95	3309.35	3308.58	-22.5906
	773.2	3313.89	3311.34	3306.44	3309.32	3306.47	3307.77	3307.09	2.55566
	773	3323.24	3309.56	3304.96	3307.64	3305	3306.2	3305.6	13.679
	772.8	3318.08	3307.81	3303.48	3305.98	3303.52	3304.65	3304.11	10.2634
	772.6	3319.86	3306.09	3302.01	3304.34	3302.04	3303.11	3302.63	13.7627
	772.4	3291.11	3304.4	3300.53	3302.71	3300.56	3301.58	3301.14	-13.2856
	772.2	3274.8	3302.72	3299.05	3301.1	3299.09	3300.05	3299.65	-27.9246
	772	3267.96	3301.07	3297.58	3299.5	3297.61	3298.53	3298.16	-33.1043
	771.8	3290.19	3299.42	3296.1	3297.91	3296.13	3297.01	3296.68	-9.23315
	771.6	3262.7
	771.4	3262.43
	771.2	3275.06
	771	3290.95
	770.8	3287.03
	770.6	3319.91
	770.4	3345.56
	770.2	3333.22
	770	3286.6
	769.8	3283.36
	769.6	3274.94
	769.4	3250.69
	769.2	3241.27
	769	3239.63
	768.8	3198.89
	768.6	3192.24
	768.4	3185.99
	768.2	3211.74
	768	3217.2
	767.8	3224.64
	767.6	3198.56
	767.4	3179.05
	767.2	3205.48
	767	3204.66
	766.8	3196.39
	766.6	3160.89
	766.4	3153.51
	766.2	3146.57
	766	3131.23
	765.8	3156.88
	765.6	3165.07
	765.4	3180.89
	765.2	3174.71
	765	3150.44
	765.4	2710.77
	765.2	2678.22
	765	2667.86
	765.4 3180.895
	765.2 3174.714
	765 3150.438
	765.4 2710.771
	765.2 2678.219
	765 2667.857

## Sheet: Sheet3
	B.E.(eV)	Raw Intensity	Peak Sum	Background	Peak 1	Peak 2	Peak 3	Peak 4	difference
	498.4	1050.56	1158.07	1137.89	1140.99	1147.79	1141.76	1141.2	-61.4044
	498.2	1117.78	1150.55	1128.34	1131.54	1139.33	1132.35	1132.35	-32.7748
	498	1126.11	1143.71	1118.76	1122.07	1131.04	1122.92	1123.97	-17.599
	497.8	1191.11	1138.1	1109.17	1112.59	1122.96	1113.48	1116.58	53.0071
	497.6	1128.33	1134.74	1099.57	1103.11	1115.17	1104.05	1111.13	-6.41138
	497.4	1151.67	1135.25	1089.96	1093.63	1107.75	1094.61	1109.15	16.4154
	497.2	1170.56	1141.99	1080.34	1084.14	1100.8	1085.18	1112.9	28.5612
	497	1108.89	1157.97	1070.72	1074.66	1094.49	1075.75	1125.22	-49.0812
	496.8	1194.44	1186.26	1061.09	1065.18	1089.08	1066.32	1148.95	8.18274
	496.6	1212.78	1229.21	1051.46	1055.71	1085.06	1056.92	1185.91	-16.4374
	496.4	1301.67	1287.67	1041.85	1046.26	1083.79	1047.54	1235.62	13.9944
	496.2	1388.89	1361.47	1032.26	1036.86	1089.1	1038.2	1294.1	27.4176
	496	1442.22	1453.05	1022.73	1027.51	1111.22	1028.94	1353.57	-10.8253
	495.8	1553.33	1574.44	1013.26	1018.24	1173.01	1019.75	1403.21	-21.1031
	495.6	1751.67	1753.88	1003.88	1009.07	1314.29	1010.67	1431.48	-2.2168
	495.4	2066.67	2031.18	994.621	1000.04	1583.54	1001.74	1429.73	35.4843
	495.2	2419.45	2429.92	985.554	991.214	2006.2	993.026	1396.14	-10.4788
	495	2894.45	2912.66	976.748	982.665	2538.91	984.597	1336.74	-18.22
	494.8	3330	3348.81	968.296	974.489	3040.28	976.552	1262.38	-18.8076
	494.6	3563.33	3537.52	960.286	966.774	3297.93	968.979	1184.69	25.8164
	494.4	3362.22	3339.76	952.763	959.568	3163.47	961.931	1113.08	22.4651
	494.2	2836.11	2836.05	945.692	952.837	2711.6	955.373	1053.31	0.0661621
	494	2219.45	2239.48	938.971	946.482	2153.44	949.209	1007.26	-20.0354
	493.8	1685	1724.46	932.481	940.389	1664.29	943.327	973.892	-39.4565
	493.6	1397.22	1367.11	926.122	934.456	1322.81	937.63	950.587	30.1084
	493.4	1183.33	1159.24	919.837	928.635	1123.69	932.071	934.351	24.0939
	493.2	1056.11	1053.51	913.588	922.888	1022.18	926.616	922.588	2.60059
	493	1043.89	1002.92	907.351	917.198	973.119	921.254	913.404	40.9663
	492.8	1003.33	977.279	901.124	911.568	947.488	915.992	905.603	26.0546
	492.6	944.444	961.79	894.902	905.998	931.164	910.839	898.496	-17.3458
	492.4	930	950.519	888.674	900.485	918.541	905.798	891.718	-20.5193
	492.2	907.222	941.36	882.44	895.037	907.657	900.887	885.099	-34.1382
	492	930	933.557	876.196	889.66	897.801	896.125	878.558	-3.55658
	491.8	877.778	926.802	869.948	884.372	888.663	891.543	872.067	-49.0239
	491.6	906.111	920.931	863.687	879.177	880.05	887.164	865.602	-14.8202
	491.4	908.333	915.873	857.421	874.099	871.845	883.034	859.159	-7.53998
	491.2	901.667	911.6	851.152	869.159	863.959	879.201	852.737	-9.93329
	491	907.222	908.123	844.88	864.381	856.325	875.725	846.331	-0.900696
	490.8	918.889	905.492	838.607	859.796	848.896	872.682	839.94	13.3965
	490.6	910	903.797	832.338	855.442	841.635	870.168	833.567	6.2027
	490.4	888.889	903.167	826.072	851.361	834.514	868.301	827.209	-14.2785
	490.2	942.778	903.779	819.808	847.605	827.507	867.229	820.861	38.9993
	490	946.667	905.89	813.556	844.252	820.606	867.166	814.536	40.7769
	489.8	950	909.833	807.321	841.389	813.798	868.374	808.234	40.1668
	489.6	946.111	916.055	801.102	839.126	807.076	871.206	801.956	30.0557
	489.4	953.333	925.167	794.904	837.606	800.428	876.141	795.702	28.166
	489.2	991.667	937.999	788.726	837.018	793.852	883.833	789.476	53.6677
	489	983.333	955.719	782.58	837.619	787.348	895.208	783.285	27.6146
	488.8	1002.78	979.942	776.466	839.749	780.911	911.55	777.129	22.8353
	488.6	978.889	1012.96	770.388	843.882	774.543	934.682	771.014	-34.0684
	488.4	1049.44	1058.02	764.343	850.692	768.235	967.185	764.935	-8.57312
	488.2	1100.56	1119.69	758.348	861.227	762.001	1012.6	758.908	-19.1377
	488	1197.78	1204.33	752.414	877.337	755.85	1075.44	752.945	-6.54981
	487.8	1295	1320.32	746.561	903.026	749.798	1160.11	747.065	-25.3191
	487.6	1493.33	1477.94	740.81	948.133	743.865	1267.08	741.289	15.3956
	487.4	1688.89	1687.96	735.201	1036.04	738.089	1383.78	735.657	0.932617
	487.2	1959.44	1960.98	729.774	1213.33	732.508	1474.26	730.208	-1.53821
	487	2331.11	2320.12	724.582	1550.38	727.174	1491.32	724.996	10.9878
	486.8	2806.67	2817.46	719.7	2112.82	722.161	1421.49	720.095	-10.7966
	486.6	3502.22	3486.28	715.221	2897.15	717.56	1301.64	715.598	15.9382
	486.4	4201.11	4215.7	711.281	3746.97	713.508	1177.42	711.642	-14.5879
	486.2	4643.89	4652.3	708.017	4285.53	710.139	1072.33	708.363	-8.41406
	486	4417.22	4412.55	705.516	4124.83	707.541	990.88	705.848	4.67041
	485.8	3660.56	3620.28	703.735	3391.96	705.669	929.808	704.053	40.2751
	485.6	2685	2715.62	702.528	2531.71	704.376	884.282	702.833	-30.6228
	485.4	1961.11	1977.23	701.704	1826.81	703.473	850.065	701.998	-16.1206
	485.2	1481.67	1483.73	701.125	1358.87	702.819	824.002	701.407	-2.05933
	485	1213.33	1197.57	700.697	1092.53	702.322	803.833	700.969	15.7675
	484.8	1082.22	1043.8	700.369	954.364	701.928	787.985	700.63	38.4213
	484.6	987.222	959.65	700.114	882.657	701.611	775.358	700.366	27.5725
	484.4	900	908.472	699.915	841.545	701.354	765.16	700.158	-8.47229
	484.2	891.111	873.258	699.755	814.571	701.139	756.823	699.99	17.8536
	484	820.556	846.893	699.632	795.03	700.965	749.936	699.859	-26.3378
	483.8	816.111	826.26	699.532	780.105	700.816	744.185	699.751	-10.1488
	483.6	779.444	809.722	699.455	768.385	700.693	739.344	699.667	-30.2772
	483.4	773.333	796.239	699.394	759.005	700.587	735.23	699.598	-22.9058
	483.2	776.667	785.105	699.347	751.392	700.499	731.71	699.545	-8.43817
	483	726.111	775.803	699.314	745.134	700.427	728.68	699.506	-49.6921
	482.8	747.222	767.947	699.288	739.926	700.363	726.048	699.473	-20.7252
	482.6	735.556	761.258	699.27	735.553	700.309	723.755	699.45	-25.702
	482.4	754.444	755.511	699.259	731.846	700.265	721.744	699.434	-1.06689
	482.2	698.889	750.546	699.259	728.685	700.233	719.977	699.429	-51.657
	482	673.889	746.216	699.259	725.96	700.202	718.409	699.424	-46.9571
	483 726.1111 775.8032 699.3145 745.1337 700.4271 728.6797 699.5062 -49.69214
	482.8 747.2222 767.9474 699.2875 739.9258 700.3627 726.0483 699.4733 -20.72522
	482.6 735.5555 761.2575 699.2698 735.5529 700.3094 723.7548 699.4499 -25.70203
	482.4 754.4445 755.5114 699.2592 731.8465 700.265 721.7438 699.4338 -1.066895
	482.2 698.8889 750.5459 699.2593 728.6851 700.2328 719.9772 699.4286 -51.65698
	482 673.8889 746.2164 699.2593 725.9595 700.2021 718.4089 699.4237 -46.95715

## Sheet: Sheet4
					s
	B.E.(eV)	Raw Intensity	Peak Sum	Background	Peak 1	Peak 2	Peak 3	difference
	166.4	562.778	569.163	562.778	563.009	563.689	568.021	-6.3855
	166.2	557.778	569.043	559.773	560.023	561.621	566.945	-11.2649
	166	573.056	571.616	556.768	557.039	560.375	567.737	1.43982
	165.8	581.944	579.441	553.763	554.058	560.541	572.367	2.50403
	165.6	608.611	596.199	550.758	551.081	563.017	583.616	12.4122
	165.4	620.278	625.559	547.753	548.108	569.097	603.859	-5.28155
	165.2	668.056	668.803	544.747	545.14	580.52	632.638	-0.747436
	165	720	722.232	541.742	542.178	599.45	664.089	-2.23254
	164.8	771.944	775.81	538.737	539.223	628.349	685.713	-3.8656
	164.6	826.111	817.975	535.732	536.278	669.68	683.482	8.13599
	164.4	854.722	850.219	532.727	533.344	725.462	656.868	4.5036
	164.2	882.5	887.21	529.722	530.425	796.661	619.569	-4.71002
	164	921.667	941.1	526.717	527.524	882.598	584.412	-19.4335
	163.8	1034.44	1015.27	523.712	524.649	980.42	557.628	19.1715
	163.6	1111.11	1105.19	520.707	521.808	1084.88	539.911	5.92505
	163.4	1202.78	1201.15	517.702	519.013	1188.57	528.976	1.62769
	163.2	1293.61	1291.48	514.697	516.285	1282.57	522.019	2.13062
	163	1363.33	1365.03	511.692	513.675	1357.72	517.016	-1.6947
	162.8	1391.67	1412.87	508.687	511.414	1405.96	512.876	-21.2058
	162.6	1432.78	1430.21	505.682	510.758	1421.69	509.124	2.56592
	162.4	1420.28	1420.22	502.677	517.173	1402.84	505.571	0.0524902
	162.2	1403.33	1401.46	499.672	547.508	1351.16	502.142	1.86865
	162	1420	1412.38	496.667	634.93	1271.98	498.799	7.62402
	161.8	1503.06	1491.01	493.662	809.605	1173.21	495.521	12.0472
	161.6	1634.72	1619.96	490.657	1045.01	1063.98	492.291	14.7585
	161.4	1636.67	1693.92	487.652	1226.87	953.253	489.099	-57.2499
	161.2	1626.94	1592.83	484.647	1227.56	848.626	485.937	34.1102
	161	1330.83	1319.3	481.641	1044.25	755.534	482.8	11.5295
	160.8	1009.45	1001.78	478.636	802.346	677.028	479.681	7.66132
	160.6	728.611	757.846	475.631	618.571	613.959	476.579	-29.2346
	160.4	617.778	616.134	472.626	522.434	565.463	473.489	1.64423
	160.2	552.778	545.498	469.621	484.732	529.598	470.41	7.27948
	160	512.222	509.871	466.616	471.848	503.915	467.34	2.35147
	159.8	488.611	489.374	463.611	466.38	485.939	464.278	-0.762726
	159.6	477.778	476.088	460.606	462.606	473.472	461.222	1.68979
	159.4	468.611	466.907	457.601	459.201	464.737	458.172	1.70383
	159.2	450	460.256	454.596	455.916	458.406	455.127	-10.256
	159	461.389	455.151	451.591	452.699	453.549	452.085	6.23801
	158.8	454.722	450.959	448.586	449.528	449.555	449.048	3.76352
	158.6	452.222	447.286	445.581	446.392	446.042	446.013	4.93655
	158.4	441.389	443.898	442.576	443.281	442.787	442.981	-2.50937
	158.2	439.445	440.664	439.571	440.19	439.664	439.952	-1.21976
	158	431.667	437.512	436.566	437.113	436.605	436.924	-5.84503
	157.8	423.056	434.403	433.561	434.048	433.577	433.899	-11.3474
	157.6	430.556	431.319	430.556	430.993	430.562	430.875	-0.763214
	158.6 452.2222 447.2856 445.5808 446.3922 446.0421 446.013 4.936554
	158.4 441.3889 443.8983 442.5758 443.2815 442.7872 442.9812 -2.509369
	158.2 439.4445 440.6642 439.5707 440.19 439.664 439.9517 -1.219757
	158 431.6667 437.5117 436.5657 437.1134 436.6053 436.9244 -5.845032
	157.8 423.0556 434.403 433.5607 434.0484 433.5769 433.899 -11.34738
	157.6 430.5556 431.3188 430.5556 430.9928 430.562 430.8753 -0.7632141
