# Supplementary material for: Physical and electrical properties of Cu2CoSnS4 nanoparticles synthesized by hydrothermal growth at different reaction time and copper concentration
Source: Data Brief. 2020 Jul 30;32:106103. doi: 10.1016/j.dib.2020.106103 (PMC7415844; doi:10.1016/j.dib.2020.106103)
Supplement: Supplementary file 1 [file mmc1.zip › Supplementary Materials/Fig.15- Raw data- Fitted XPS analysis of 2.00mmol Cu-CCTS nanoparticles.xlsx]

## Sheet: Sheet1
					Cu
	B.E.(eV)	Raw Intensity	Peak Sum	Background	Peak 1	Peak 2	Peak 3	difference
	959	3155.28	3177.86	3145.54	3145.83	3172.14	3150.96	35.291
	958.8	3235.28	3176.55	3142.56	3142.86	3170.64	3148.17	58.7293
	958.6	3251.11	3175.36	3139.57	3139.88	3169.26	3145.37	75.7468
	958.4	3203.33	3174.32	3136.58	3136.89	3168.01	3142.58	29.012
	958.2	3218.89	3173.43	3133.57	3133.88	3166.91	3139.78	45.4543
	958	3213.61	3172.72	3130.55	3130.87	3165.97	3136.98	40.8867
	957.8	3220.83	3172.21	3127.51	3127.84	3165.22	3134.19	48.6191
	957.6	3267.22	3171.93	3124.47	3124.8	3164.68	3131.39	95.2905
	957.4	3221.95	3171.91	3121.43	3121.76	3164.39	3128.61	50.0322
	957.2	3238.33	3172.19	3118.37	3118.71	3164.39	3125.83	66.1433
	957	3181.95	3172.81	3115.3	3115.65	3164.71	3123.06	9.13525
	956.8	3250.56	3173.82	3112.22	3112.57	3165.4	3120.29	76.7405
	956.6	3192.22	3175.28	3109.14	3109.49	3166.52	3117.54	16.947
	956.4	3225	3177.25	3106.04	3106.4	3168.14	3114.79	47.7458
	956.2	3235.83	3179.84	3102.94	3103.31	3170.36	3112.06	55.9883
	956	3211.67	3183.15	3099.83	3100.2	3173.26	3109.35	28.5144
	955.8	3249.72	3187.3	3096.71	3097.09	3176.98	3106.65	62.4216
	955.6	3250	3192.45	3093.59	3093.98	3181.67	3103.98	57.5498
	955.4	3255.56	3198.79	3090.47	3090.86	3187.53	3101.34	56.7651
	955.2	3316.95	3206.57	3087.34	3087.74	3194.78	3098.72	110.378
	955	3280.83	3216.08	3084.21	3084.62	3203.74	3096.14	64.7505
	954.8	3314.72	3227.72	3081.09	3081.5	3214.78	3093.61	87.0063
	954.6	3323.61	3241.95	3077.96	3078.38	3228.38	3091.12	81.6575
	954.4	3344.72	3259.41	3074.85	3075.28	3245.15	3088.68	85.3103
	954.2	3336.11	3280.91	3071.74	3072.17	3265.92	3086.3	55.1985
	954	3326.67	3307.5	3068.64	3069.08	3291.71	3083.98	19.1663
	953.8	3347.22	3340.55	3065.54	3065.99	3323.9	3081.74	6.6709
	953.6	3442.5	3381.87	3062.45	3062.91	3364.29	3079.57	60.6323
	953.4	3476.95	3433.78	3059.38	3059.85	3415.2	3077.49	43.167
	953.2	3472.78	3499.28	3056.33	3056.81	3479.61	3075.53	-26.5054
	953	3563.06	3581.94	3053.3	3053.79	3561.09	3073.67	-18.886
	952.8	3640.56	3685.58	3050.31	3050.8	3663.44	3071.96	-45.0237
	952.6	3751.39	3813.07	3047.35	3047.85	3789.52	3070.39	-61.6768
	952.4	3931.11	3963.44	3044.44	3044.95	3938.36	3069	-32.3262
	952.2	4087.22	4126.94	3041.59	3042.12	4100.19	3067.83	-39.7219
	952	4225.83	4278.93	3038.83	3039.36	4250.34	3066.89	-53.0991
	951.8	4415.28	4380.88	3036.15	3036.7	4350.26	3066.23	34.3994
	951.6	4449.44	4397.43	3033.59	3034.15	4364.59	3065.88	52.0176
	951.4	4351.94	4322.04	3031.15	3031.71	4286.75	3065.86	29.9082
	951.2	4218.06	4182.45	3028.81	3029.39	4144.46	3066.21	35.6099
	951	4056.11	4018.97	3026.56	3027.15	3978.01	3066.93	37.1382
	950.8	3877.22	3861.98	3024.39	3024.99	3817.72	3068.04	15.2454
	950.6	3691.95	3726.01	3022.28	3022.9	3678.12	3069.56	-34.0679
	950.4	3507.22	3614.52	3020.22	3020.85	3562.6	3071.51	-107.295
	950.2	3462.22	3525.49	3018.19	3018.83	3469.14	3073.91	-63.2707
	950	3405.56	3455.34	3016.18	3016.83	3394.08	3076.78	-49.7808
	949.8	3333.89	3400.35	3014.19	3014.86	3333.72	3080.15	-66.4614
	949.6	3332.78	3357.36	3012.21	3012.89	3284.85	3084.03	-24.5869
	949.4	3283.89	3323.85	3010.24	3010.94	3244.95	3088.43	-39.9573
	949.2	3314.72	3297.78	3008.28	3009	3212.01	3093.33	16.9441
	949	3295.56	3277.61	3006.33	3007.06	3184.55	3098.65	17.947
	948.8	3246.39	3262.08	3004.39	3005.14	3161.42	3104.3	-15.6868
	948.6	3264.45	3250.12	3002.45	3003.22	3141.72	3110.09	14.3215
	948.4	3262.5	3240.84	3000.52	3001.31	3124.79	3115.78	21.6648
	948.2	3209.72	3233.37	2998.6	2999.4	3110.09	3121.06	-23.6465
	948	3270.56	3226.94	2996.67	2997.5	3097.22	3125.56	43.615
	947.8	3258.89	3220.84	2994.75	2995.6	3085.86	3128.89	38.0525
	947.6	3258.61	3214.43	2992.84	2993.71	3075.74	3130.66	44.1858
	947.4	3216.11	3207.21	2990.94	2991.82	3066.68	3130.58	8.89722
	947.2	3202.78	3198.88	2989.03	2989.94	3058.48	3128.51	3.90137
	947	3162.5	3189.29	2987.13	2988.06	3051.03	3124.46	-26.7932
	946.8	3145.83	3178.53	2985.22	2986.18	3044.2	3118.59	-32.6963
	946.6	3105	3166.8	2983.31	2984.29	3037.91	3111.21	-61.8023
	946.4	3176.67	3154.42	2981.39	2982.4	3032.08	3102.72	22.2507
	946.2	3134.17	3141.7	2979.47	2980.51	3026.64	3093.49	-7.53833
	946	3107.22	3128.98	2977.54	2978.61	3021.55	3083.9	-21.7581
	945.8	3128.06	3116.5	2975.61	2976.71	3016.76	3074.25	11.5574
	945.6	3121.67	3104.45	2973.67	2974.8	3012.23	3064.76	17.2141
	945.4	3145	3092.98	2971.72	2972.89	3007.92	3055.61	52.0244
	945.2	3028.06	3082.14	2969.77	2970.97	3003.82	3046.89	-54.0803
	945	3073.61	3071.95	2967.81	2969.04	2999.9	3038.64	1.65601
	944.8	3057.5	3062.43	2965.83	2967.11	2996.12	3030.88	-4.93506
	944.6	3058.06	3053.55	2963.85	2965.16	2992.48	3023.61	4.50439
	944.4	3100.56	3045.27	2961.85	2963.2	2988.96	3016.81	55.2869
	944.2	3095.28	3037.54	2959.85	2961.24	2985.55	3010.45	57.7334
	944	3072.5	3030.33	2957.83	2959.27	2982.24	3004.49	42.1665
	943.8	3055.83	3023.59	2955.81	2957.3	2979.01	2998.9	32.2461
	943.6	3007.22	3017.26	2953.78	2955.32	2975.86	2993.64	-10.0381
	943.4	3010.83	3011.31	2951.73	2953.32	2972.78	2988.68	-0.473877
	943.2	3039.45	3005.69	2949.67	2951.31	2969.75	2983.97	33.7559
	943	3004.72	3000.37	2947.6	2949.3	2966.77	2979.5	4.34936
	942.8	2957.78	2995.33	2945.51	2947.27	2963.84	2975.24	-37.5478
	942.6	2963.33	2990.51	2943.4	2945.22	2960.94	2971.15	-27.1811
	942.4	2986.67	2985.92	2941.28	2943.17	2958.07	2967.22	0.750244
	942.2	2982.5	2981.51	2939.13	2941.1	2955.24	2963.44	0.990479
	942	2980.28	2977.27	2936.98	2939.02	2952.43	2959.78	3.00342
	941.8	2970.83	2973.19	2934.8	2936.93	2949.64	2956.24	-2.36035
	941.6	2942.22	2969.25	2932.62	2934.82	2946.88	2952.78	-27.0293
	941.4	2916.11	2965.43	2930.41	2932.7	2944.13	2949.42	-49.3208
	941.2	2919.17	2961.72	2928.18	2930.57	2941.39	2946.13	-42.5527
	941	2959.72	2958.11	2925.93	2928.43	2938.65	2942.9	1.61719
	940.8	2921.67	2954.58	2923.67	2926.27	2935.93	2939.72	-32.916
	940.6	2914.45	2951.14	2921.39	2924.1	2933.21	2936.6	-36.6968
	940.4	2853.89	2947.77	2919.09	2921.93	2930.5	2933.53	-93.884
	940.2	2868.06	2944.47	2916.76	2919.73	2927.78	2930.48	-76.4099
	940	2888.33	2941.22	2914.41	2917.52	2925.06	2927.46	-52.8826
	939.8	2904.17	2938.02	2912.04	2915.31	2922.34	2924.46	-33.8543
	939.6	2861.67	2934.88	2909.66	2913.08	2919.61	2921.49	-73.2119
	939.4	2856.11	2931.78	2907.25	2910.85	2916.89	2918.54	-75.6706
	939.2	2876.95	2928.73	2904.82	2908.61	2914.15	2915.6	-51.7825
	939	2853.89	2925.72	2902.36	2906.36	2911.41	2912.68	-71.8259
	938.8	2863.61	2922.74	2899.89	2904.11	2908.66	2909.76	-59.1306
	938.6	2909.17	2919.81	2897.4	2901.86	2905.9	2906.85	-10.6411
	938.4	2901.11	2916.92	2894.89	2899.61	2903.14	2903.95	-15.8054
	938.2	2876.11	2914.07	2892.37	2897.37	2900.38	2901.06	-37.9573
	938	2943.89	2911.26	2889.83	2895.14	2897.61	2898.18	32.6272
	937.8	2942.78	2908.51	2887.28	2892.93	2894.84	2895.3	34.2732
	937.6	2889.17	2905.8	2884.72	2890.75	2892.07	2892.43	-16.6326
	937.4	2935	2903.14	2882.15	2888.59	2889.29	2889.57	31.8562
	937.2	2894.72	2900.55	2879.57	2886.46	2886.51	2886.71	-5.82495
	937	2894.72	2898.01	2876.98	2884.37	2883.74	2883.86	-3.28882
	936.8	2891.95	2895.54	2874.37	2882.33	2880.95	2881.01	-3.59644
	936.6	2860	2893.15	2871.76	2880.34	2878.16	2878.16	-33.1462
	936.4	2865.56	2890.83	2869.13	2878.42	2875.37	2875.31	-25.2771
	936.2	2851.95	2888.61	2866.49	2876.57	2872.57	2872.45	-36.6692
	936	2910	2886.5	2863.83	2874.81	2869.76	2869.6	23.4966
	935.8	2849.72	2884.53	2861.17	2873.17	2866.95	2866.75	-34.8042
	935.6	2869.45	2882.7	2858.5	2871.67	2864.13	2863.89	-13.2546
	935.4	2872.78	2881.05	2855.82	2870.34	2861.32	2861.04	-8.27734
	935.2	2872.22	2879.64	2853.13	2869.22	2858.49	2858.18	-7.41479
	935	2909.45	2878.51	2850.43	2868.37	2855.67	2855.33	30.9348
	934.8	2941.11	2877.8	2847.73	2867.93	2852.84	2852.48	63.313
	934.6	2962.78	2877.76	2845.03	2868.16	2850.03	2849.64	85.0169
	934.4	2957.5	2878.98	2842.33	2869.63	2847.22	2846.8	78.5237
	934.2	2977.5	2882.74	2839.64	2873.63	2844.41	2843.98	94.7632
	934	2991.67	2891.78	2836.95	2882.9	2841.62	2841.17	99.8877
	933.8	3033.89	2911.45	2834.28	2902.8	2838.84	2838.37	122.44
	933.6	3037.5	2951.22	2831.61	2942.78	2836.07	2835.59	86.2805
	933.4	3161.95	3026.01	2828.96	3017.78	2833.32	2832.83	135.935
	933.2	3263.33	3156.42	2826.33	3148.39	2830.6	2830.09	106.91
	933	3460.83	3366.01	2823.75	3358.17	2827.92	2827.41	94.8252
	932.8	3681.11	3674.85	2821.21	3667.2	2825.3	2824.77	6.26318
	932.6	4080.28	4089.51	2818.76	4082.03	2822.76	2822.22	-9.22729
	932.4	4624.72	4592.1	2816.41	4584.81	2820.34	2819.79	32.6167
	932.2	5281.39	5134.32	2814.24	5127.19	2818.08	2817.53	147.069
	931.8	5692.5	6013.11	2812.29	6006.3	2815.98	2815.42	-320.614
	931.6	5841.39	6170.87	2810.61	6164.21	2814.23	2813.66	-329.484
	931.4	6092.5	6073.58	2809.21	6067.06	2812.75	2812.18	18.9199
	931.2	5741.39	5745.7	2808.11	5739.32	2811.59	2811.01	-4.30908
	931	5692.5	5263.02	2807.28	5256.78	2810.7	2810.12	429.478
	930.8	5281.39	4719.23	2806.73	4713.12	2810.07	2809.49	562.16
	930.6	4624.72	4197.58	2806.4	4191.59	2809.68	2809.1	427.142
	930.4	3176.39	3754.82	2806.24	3748.96	2809.46	2808.88	-578.434
	930.2	3069.45	3415.84	2806.11	3410.1	2809.28	2808.7	-346.399
	930	2934.17	3179.49	2806.01	3173.86	2809.12	2808.54	-245.322
	929.8	2953.61	3028.09	2805.93	3022.57	2808.97	2808.39	-74.4739
	929.6	2940.83	2938.19	2805.85	2932.78	2808.84	2808.26	2.64648
	929.4	2906.95	2888.1	2805.79	2882.8	2808.73	2808.15	18.8457
	929.2	2896.67	2861.34	2805.73	2856.15	2808.62	2808.04	35.3254
	929	2924.72	2847.17	2805.69	2842.07	2808.53	2807.95	77.552
	928.8	2888.33	2839.34	2805.66	2834.34	2808.44	2807.87	48.9944
	928.6	2873.61	2834.57	2805.63	2829.67	2808.37	2807.79	39.0388
	928.4	2834.17	2831.3	2805.61	2826.48	2808.3	2807.73	2.87183
	928.2	2846.67	2828.79	2805.59	2824.07	2808.24	2807.67	17.8767
	928	2834.17	2826.75	2805.58	2822.11	2808.18	2807.61	7.42041
	927.8	2828.33	2825.02	2805.57	2820.47	2808.13	2807.56	3.31567
	927.6	2841.11	2823.53	2805.56	2819.06	2808.08	2807.51	17.5835
	927.4	2876.39	2822.23	2805.55	2817.84	2808.03	2807.47	54.1577
	927.2	2792.22	2821.1	2805.56	2816.78	2807.99	2807.43	-28.8755
	927	2775.83	2820.09	2805.56	2815.86	2807.95	2807.4	-14.5386
	927.4 2876.389 2822.231 2805.554 2817.84 2808.03 2807.469 54.15771
	927.2 2792.222 2821.098 2805.556 2816.784 2807.991 2807.433 -28.87549
	927 2775.833 2820.094 2805.556 2815.857 2807.952 2807.397 -14.53857

## Sheet: Sheet2
					Co
	B.E.(eV)	Raw Intensity	Peak Sum	Background	Peak 1	Peak 2	Peak 3	Peak 4	difference
	801.8	2847.45	2850.28	2847.45	2847.45	2850.02	2847.45	2847.71	-2.83398
	801.6	2817.73	2848.36	2845.46	2845.46	2848.08	2845.47	2845.74	-30.6255
	801.4	2848.11	2846.44	2843.48	2843.48	2846.14	2843.49	2843.76	1.67407
	801.2	2840.96	2844.53	2841.49	2841.49	2844.2	2841.51	2841.79	-3.56543
	801	2852.13	2842.62	2839.51	2839.51	2842.27	2839.54	2839.82	9.51074
	800.8	2850.94	2840.73	2837.52	2837.52	2840.34	2837.58	2837.86	10.2131
	800.6	2867.86	2838.85	2835.53	2835.53	2838.41	2835.63	2835.89	29.0044
	800.4	2856.97	2837	2833.55	2833.55	2836.47	2833.7	2833.93	19.9722
	800.2	2839.38	2835.18	2831.56	2831.56	2834.55	2831.8	2831.96	4.20264
	800	2846.45	2833.41	2829.58	2829.58	2832.62	2829.94	2830	13.0427
	799.8	2880.59	2831.7	2827.59	2827.59	2830.69	2828.15	2828.04	48.8931
	799.6	2861.59	2830.08	2825.61	2825.61	2828.77	2826.44	2826.09	31.51
	799.4	2828.47	2828.59	2823.62	2823.62	2826.85	2824.85	2824.13	-0.118652
	799.2	2799.03	2827.25	2821.64	2821.64	2824.93	2823.41	2822.18	-28.2244
	799	2833.05	2826.13	2819.65	2819.65	2823.01	2822.18	2820.24	6.9165
	798.8	2849.2	2825.28	2817.66	2817.66	2821.1	2821.22	2818.29	23.9219
	798.6	2855.22	2824.76	2815.68	2815.68	2819.18	2820.57	2816.36	30.4607
	798.4	2838.44	2824.64	2813.69	2813.69	2817.27	2820.33	2814.43	13.7959
	798.2	2824.19	2825.01	2811.71	2811.71	2815.36	2820.55	2812.5	-0.814453
	798	2824.76	2825.92	2809.72	2809.72	2813.46	2821.32	2810.59	-1.15552
	797.8	2830.7	2827.44	2807.74	2807.74	2811.55	2822.68	2808.68	3.25269
	797.6	2858.97	2829.63	2805.75	2805.75	2809.65	2824.69	2806.79	29.343
	797.4	2865.29	2832.5	2803.76	2803.76	2807.76	2827.36	2804.91	32.7878
	797.2	2861.25	2836.05	2801.78	2801.78	2805.86	2830.7	2803.05	25.2009
	797	2821.74	2840.23	2799.79	2799.79	2803.97	2834.64	2801.2	-18.4856
	796.8	2827.63	2844.96	2797.81	2797.81	2802.08	2839.1	2799.39	-17.3269
	796.6	2837.14	2850.09	2795.82	2795.82	2800.2	2843.94	2797.6	-12.9526
	796.4	2852.46	2855.47	2793.84	2793.84	2798.32	2848.97	2795.86	-3.01367
	796.2	2834.91	2860.88	2791.85	2791.85	2796.44	2853.97	2794.17	-25.9605
	796	2863.57	2866.07	2789.87	2789.87	2794.56	2858.69	2792.55	-2.5
	795.8	2877.38	2870.82	2787.88	2787.88	2792.69	2862.86	2791.02	6.56201
	795.6	2873.79	2874.89	2785.89	2785.89	2790.83	2866.23	2789.62	-1.09766
	795.4	2879.35	2878.09	2783.91	2783.91	2788.97	2868.54	2788.4	1.26489
	795.2	2871.08	2880.3	2781.92	2781.92	2787.11	2869.59	2787.45	-9.22266
	795	2882.96	2881.51	2779.94	2779.94	2785.26	2869.24	2786.88	1.45557
	794.8	2892.67	2881.86	2777.95	2777.95	2783.41	2867.41	2786.94	10.8091
	794.6	2889.18	2881.77	2775.97	2775.97	2781.57	2864.08	2788.05	7.41382
	794.4	2879.6	2882.14	2773.98	2773.98	2779.74	2859.32	2791.04	-2.54028
	794.2	2892.67	2884.97	2772	2772	2777.91	2853.28	2797.77	7.69434
	794	2892.67	2895.16	2770.01	2770.01	2776.09	2846.14	2812.96	-2.49683
	793.8	2892.67	2927.06	2768.03	2768.03	2774.28	2838.13	2850.7	-34.3897
	793.6	3007.54	3027.26	2766.04	2766.04	2772.47	2829.53	2957.34	-19.7178
	793.4	3229	3200.53	2764.05	2764.05	2770.67	2820.6	3137.37	28.4712
	793.2	2992.58	3043.19	2762.07	2762.07	2768.88	2811.58	2986.87	-50.6079
	793	2954.93	2904.62	2760.08	2760.08	2767.09	2802.72	2854.98	50.3105
	792.8	2904.53	2849.16	2758.1	2758.1	2765.32	2794.2	2805.84	55.3757
	792.6	2891.12	2821.64	2756.11	2756.11	2763.55	2786.17	2784.14	69.4822
	792.4	2844.83	2804.69	2754.13	2754.13	2761.8	2778.74	2772.4	40.1426
	792.2	2776.53	2792.68	2752.14	2752.14	2760.05	2771.96	2764.95	-16.1436
	792	2746.15	2783.47	2750.16	2750.16	2758.32	2765.84	2759.61	-37.3125
	791.8	2760.06	2776.07	2748.17	2748.17	2756.6	2760.38	2755.43	-16.0171
	791.6	2753.69	2769.99	2746.18	2746.18	2754.9	2755.53	2751.93	-16.3037
	791.4	2743.66	2764.9	2744.2	2744.2	2753.2	2751.24	2748.86	-21.2415
	791.2	2698.15	2760.59	2742.21	2742.21	2751.53	2747.42	2746.06	-62.4338
	791	2662.7	2756.89	2740.23	2740.23	2749.86	2744.02	2743.46	-94.1968
	790.8	2666.14	2753.69	2738.24	2738.24	2748.22	2740.96	2741	-87.5476
	790.6	2706.59	2750.88	2736.26	2736.26	2746.59	2738.17	2738.63	-44.2888
	790.4	2718.33	2748.38	2734.27	2734.27	2744.98	2735.59	2736.34	-30.0437
	790.2	2701.11	2746.12	2732.28	2732.28	2743.4	2733.18	2734.11	-45.0117
	790	2711.26	2744.05	2730.3	2730.3	2741.83	2730.9	2731.91	-32.7893
	789.8	2715.18	2742.12	2728.31	2728.31	2740.29	2728.71	2729.75	-26.9446
	789.6	2718.7	2740.32	2726.33	2726.33	2738.78	2726.58	2727.62	-21.6186
	789.4	2704.21	2738.62	2724.34	2724.34	2737.29	2724.51	2725.51	-34.408
	789.2	2698.54	2736.99	2722.36	2722.36	2735.83	2722.46	2723.41	-38.4482
	789	2705.48	2735.43	2720.37	2720.37	2734.41	2720.43	2721.33	-29.9573
	788.8	2720.98	2733.94	2718.39	2718.39	2733.02	2718.42	2719.27	-12.9568
	788.6	2719.45	2732.5	2716.4	2716.4	2731.67	2716.42	2717.21	-13.0518
	788.4	2730.67	2731.12	2714.41	2714.41	2730.36	2714.43	2715.16	-0.450195
	788.2	2704.11	2729.79	2712.43	2712.43	2729.09	2712.44	2713.12	-25.6858
	788	2692.98	2728.52	2710.44	2710.44	2727.88	2710.45	2711.08	-35.5405
	787.8	2668.86	2727.31	2708.46	2708.46	2726.72	2708.46	2709.05	-58.4551
	787.6	2693.19	2726.17	2706.47	2706.47	2725.61	2706.47	2707.03	-32.9766
	787.4	2694.17	2725.09	2704.49	2704.49	2724.57	2704.49	2705	-30.9182
	787.2	2705.04	2724.09	2702.5	2702.5	2723.6	2702.5	2702.99	-19.0481
	787	2717.87	2723.16	2700.52	2700.52	2722.71	2700.52	2700.97	-5.2959
	786.8	2729.87	2722.33	2698.53	2698.53	2721.9	2698.53	2698.96	7.54053
	786.6	2749.11	2721.59	2696.54	2696.54	2721.18	2696.54	2696.95	27.5288
	786.4	2747.79	2720.95	2694.56	2694.56	2720.57	2694.56	2694.94	26.8413
	786.2	2755.19	2720.43	2692.57	2692.57	2720.07	2692.57	2692.93	34.762
	786	2731.54	2720.04	2690.59	2690.59	2719.7	2690.59	2690.93	11.5068
	785.8	2733.76	2719.78	2688.6	2688.6	2719.46	2688.6	2688.92	13.9766
	785.6	2729.21	2719.69	2686.62	2686.62	2719.39	2686.62	2686.92	9.51758
	785.4	2719.09	2719.77	2684.63	2684.63	2719.48	2684.63	2684.92	-0.678223
	785.2	2722.08	2720.05	2682.65	2682.65	2719.78	2682.65	2682.92	2.02466
	785	2728.47	2720.55	2680.66	2680.66	2720.28	2680.66	2680.92	7.91797
	784.8	2755.59	2721.29	2678.67	2678.67	2721.04	2678.67	2678.93	34.2981
	784.6	2762.31	2722.31	2676.69	2676.69	2722.07	2676.69	2676.93	40.001
	784.4	2764.6	2723.65	2674.7	2674.7	2723.42	2674.7	2674.93	40.9543
	784.2	2729.34	2725.33	2672.72	2672.72	2725.11	2672.72	2672.94	4.01221
	784	2709.96	2727.42	2670.73	2670.73	2727.2	2670.73	2670.94	-17.4536
	783.8	2708.03	2729.95	2668.75	2668.75	2729.75	2668.75	2668.95	-21.9238
	783.6	2715.05	2733	2666.76	2666.76	2732.81	2666.76	2666.95	-17.9541
	783.4	2753.66	2736.63	2664.78	2664.78	2736.45	2664.78	2664.96	17.0264
	783.2	2791.76	2740.92	2662.79	2662.79	2740.74	2662.79	2662.97	50.8413
	783	2798.81	2745.96	2660.8	2660.8	2745.78	2660.8	2660.98	52.8528
	782.8	2785.01	2751.84	2658.82	2658.82	2751.67	2658.82	2658.98	33.1746
	782.6	2784.31	2758.66	2656.83	2656.83	2758.5	2656.83	2656.99	25.6555
	782.4	2789.59	2766.53	2654.85	2654.85	2766.38	2654.85	2655	23.0571
	782.2	2809.3	2775.57	2652.86	2652.86	2775.42	2652.86	2653.01	33.7341
	782	2794.33	2785.86	2650.88	2650.88	2785.72	2650.88	2651.02	8.4707
	781.8	2772.91	2797.48	2648.89	2648.89	2797.34	2648.89	2649.03	-24.5727
	781.6	2765.77	2810.43	2646.91	2646.91	2810.3	2646.91	2647.04	-44.6602
	781.4	2790.23	2824.65	2644.92	2644.92	2824.52	2644.92	2645.05	-34.4238
	781.2	2813.41	2839.96	2642.93	2642.93	2839.83	2642.93	2643.06	-26.5469
	781	2838.6	2855.97	2640.95	2640.95	2855.85	2640.95	2641.07	-17.3699
	780.8	2862.33	2872.1	2638.96	2638.96	2871.99	2638.96	2639.08	-9.771
	780.6	2877.56	2887.53	2636.98	2636.98	2887.41	2636.98	2637.09	-9.96997
	780.4	2890.71	2901.22	2634.99	2635.03	2901.07	2634.99	2635.1	-10.5073
	780.2	2911.76	2912.14	2633.01	2633.26	2911.79	2633.01	2633.11	-0.381103
	780	2920.78	2919.74	2631.02	2632.23	2918.43	2631.02	2631.12	1.04126
	779.8	2958.51	2925.1	2629.03	2633.89	2920.14	2629.03	2629.14	33.4089
	779.6	2967.85	2932.96	2627.05	2643.4	2916.52	2627.05	2627.15	34.884
	779.4	2972.21	2953.8	2625.06	2671.03	2907.75	2625.06	2625.16	18.4048
	779.2	2992.52	3002.6	2623.08	2731.07	2894.52	2623.08	2623.17	-10.0801
	779	3071.8	3089.95	2621.09	2833.06	2877.89	2621.09	2621.18	-18.1489
	778.8	3207.94	3206.7	2619.11	2966.67	2859.05	2619.11	2619.19	1.24194
	778.6	3324.56	3315.29	2617.12	3093.22	2839.11	2617.12	2617.21	9.27393
	778.4	3378.77	3363.88	2615.14	3159.94	2818.99	2615.14	2615.22	14.8899
	778.2	3292.27	3320.31	2613.15	3134	2799.38	2613.15	2613.23	-28.041
	778	3195.62	3196.78	2611.16	3027.14	2780.73	2611.16	2611.24	-1.1626
	777.8	3061.45	3040.9	2609.18	2886.71	2763.29	2609.18	2609.26	20.5481
	777.6	2919.13	2901.94	2607.19	2761.88	2747.18	2607.19	2607.27	17.1958
	777.4	2774.59	2804.52	2605.21	2677.25	2732.4	2605.21	2605.28	-29.928
	777.2	2735.01	2747.01	2603.22	2631.25	2718.91	2603.22	2603.29	-11.9954
	777	2705.91	2715.79	2601.24	2610.34	2706.61	2601.24	2601.31	-9.88672
	776.8	2678.04	2697.96	2599.25	2601.72	2695.42	2599.25	2599.32	-19.9185
	776.6	2626.65	2685.83	2597.27	2597.83	2685.21	2597.27	2597.33	-59.1843
	776.4	2648.7	2676.05	2595.28	2595.39	2675.88	2595.28	2595.34	-27.3528
	776.2	2647.85	2667.41	2593.3	2593.31	2667.33	2593.3	2593.36	-19.5618
	776	2626.44	2659.54	2591.31	2591.31	2659.47	2591.31	2591.37	-33.0986
	775.8	2622.8	2652.29	2589.32	2589.32	2652.23	2589.32	2589.38	-29.4871
	775.6	2632.28	2645.58	2587.34	2587.34	2645.52	2587.34	2587.4	-13.301
	775.4	2629.65	2639.34	2585.35	2585.35	2639.29	2585.35	2585.41	-9.6958
	775.2	2615.07	2633.53	2583.37	2583.37	2633.47	2583.37	2583.42	-18.4592
	775	2664.27	2628.08	2581.38	2581.38	2628.02	2581.38	2581.44	36.1887
	774.8	2674.67	2622.96	2579.4	2579.4	2622.9	2579.4	2579.45	51.71
	774.6	2655.92	2618.12	2577.41	2577.41	2618.07	2577.41	2577.46	37.7988
	774.4	2628.99	2613.55	2575.43	2575.43	2613.5	2575.43	2575.48	15.4397
	774.2	2597.19	2609.2	2573.44	2573.44	2609.15	2573.44	2573.49	-12.0137
	774	2591.71	2605.06	2571.45	2571.45	2605.01	2571.45	2571.5	-13.3474
	773.8	2594.23	2601.1	2569.47	2569.47	2601.05	2569.47	2569.52	-6.87256
	773.6	2607.55	2597.3	2567.48	2567.48	2597.26	2567.48	2567.53	10.2488
	773.4	2591.26	2593.65	2565.5	2565.5	2593.61	2565.5	2565.54	-2.39551
	773.2	2595.31	2590.13	2563.51	2563.51	2590.09	2563.51	2563.56	5.18213
	773	2607.42	2586.73	2561.53	2561.53	2586.69	2561.53	2561.57	20.6885
	772.8	2626.09	2583.44	2559.54	2559.54	2583.39	2559.54	2559.58	42.6499
	772.6	2634.15	2580.24	2557.55	2557.55	2580.2	2557.55	2557.6	53.9145
	772.4	2648.86	2577.13	2555.57	2555.57	2577.09	2555.57	2555.61	71.7297
	772.2	2619.21	2574.1	2553.58	2553.58	2574.06	2553.58	2553.62	45.1125
	772	2587.81	2571.14	2551.6	2551.6	2571.1	2551.6	2551.64	16.6709
	771.8	2583.43	2568.25	2549.61	2549.61	2568.21	2549.61	2549.65	15.1819
	771.6	2585.87	2565.41	2547.63	2547.63	2565.38	2547.63	2547.67	20.4519
	771.4	2569.31	2562.64	2545.64	2545.64	2562.6	2545.64	2545.68	6.67529
	771.2	2568.41	2559.91	2543.66	2543.66	2559.88	2543.66	2543.69	8.49683
	771	2602.82	2557.23	2541.67	2541.67	2557.2	2541.67	2541.71	45.5857
	770.8	2603.59	2554.6	2539.68	2539.68	2554.56	2539.68	2539.72	48.9934
	770.6	2611.16	2552	2537.7	2537.7	2551.96	2537.7	2537.73	59.1624
	770.4	2599.08	2549.44	2535.71	2535.71	2549.4	2535.71	2535.75	49.6375
	770.2	2580.12	2546.91	2533.73	2533.73	2546.88	2533.73	2533.76	33.2122
	770	2557.8	2544.41	2531.74	2531.74	2544.38	2531.74	2531.78	13.3848
	769.8	2535.97	2541.95	2529.76	2529.76	2541.91	2529.76	2529.79	-5.97583
	769.6	2536.71	2539.51	2527.77	2527.77	2539.47	2527.77	2527.8	-2.79224
	769.4	2555.66	2537.09	2525.78	2525.78	2537.06	2525.78	2525.82	18.5666
	769.2	2564.23	2534.7	2523.8	2523.8	2534.67	2523.8	2523.83	29.5312
	769	2527.69	2532.32	2521.81	2521.81	2532.29	2521.81	2521.84	-4.63965
	768.8	2511.71	2529.97	2519.83	2519.83	2529.94	2519.83	2519.86	-10.145
	768.6	2519.83	2608.27	2547.32
	769.4 2555.657 2537.091 2525.785 2525.785 2537.058 2525.785 2525.818 18.56665
	769.2 2564.229 2534.697 2523.8 2523.8 2534.666 2523.8 2523.832 29.53125
	769 2527.686 2532.325 2521.814 2521.814 2532.294 2521.814 2521.845 -4.639648
	768.8 2511.714 2529.974 2519.829 2519.829 2529.943 2519.829 2519.859 -10.14502
	768.6 2519.829 2608.267 2547.32

## Sheet: Sheet3
						Sn
	B.E.(eV)	Raw Intensity	Peak Sum	Background	Peak 1	Peak 2	Peak 3	Peak 4	difference
	498.8	1065.56	1147.26	1131.38	1134.02	1134.18	1141.83	1131.39	-71.1449
	498.6	1064.44	1139.83	1122.78	1125.49	1125.66	1134.23	1122.79	-75.39
	498.4	1141.67	1132.56	1114.15	1116.95	1117.13	1126.74	1114.18	9.10974
	498.2	1095.56	1125.5	1105.5	1108.39	1108.59	1119.43	1105.59	-29.9432
	498	1157.22	1118.76	1096.83	1099.83	1100.03	1112.31	1097.1	38.4612
	497.8	1091.11	1112.57	1088.16	1091.26	1091.47	1105.47	1088.86	-21.4564
	497.6	1113.33	1107.31	1079.47	1082.67	1082.9	1098.94	1081.21	6.02698
	497.4	1087.78	1103.71	1070.77	1074.09	1074.33	1092.83	1074.79	-15.933
	497.2	1118.33	1102.99	1062.06	1065.49	1065.75	1087.25	1070.67	15.3451
	497	1125.56	1106.97	1053.34	1056.89	1057.17	1082.38	1070.55	18.5844
	496.8	1106.11	1118.07	1044.61	1048.3	1048.59	1078.43	1076.58	-11.9582
	496.6	1166.11	1138.96	1035.88	1039.71	1040.02	1075.76	1091.11	27.1504
	496.4	1182.78	1172.02	1027.15	1031.13	1031.46	1074.98	1115.92	10.7567
	496.2	1181.67	1218.68	1018.44	1022.58	1022.93	1077.39	1151.12	-37.0137
	496	1289.44	1279.93	1009.75	1014.04	1014.42	1086.49	1194.21	9.5116
	495.8	1357.22	1359.51	1001.09	1005.56	1005.97	1111.6	1239.64	-2.2832
	495.6	1487.78	1470.79	992.481	997.141	997.577	1174.1	1279.41	16.9905
	495.4	1628.33	1643.95	983.953	988.812	989.28	1312.75	1304.97	-15.6221
	495.2	1902.78	1921.26	975.533	980.605	981.108	1576.55	1309.6	-18.4802
	495	2375.56	2328.38	967.278	972.575	973.117	1993.88	1290.63	47.1802
	494.8	2796.67	2826.09	959.279	964.818	965.402	2523.31	1250.39	-29.4211
	494.6	3220	3270.53	951.622	957.419	958.049	3014.52	1195.41	-50.5288
	494.4	3532.22	3428.27	944.389	950.463	951.144	3225.56	1134.27	103.952
	494.2	3145.56	3161	937.643	944.014	944.752	3009.95	1075.21	-15.4429
	494	2602.78	2615.21	931.31	938	938.801	2508.33	1024.01	-12.4355
	493.8	1983.89	2036.64	925.286	932.321	933.191	1963.6	983.388	-52.7485
	493.6	1598.89	1578.38	919.453	926.859	927.806	1528.75	953.328	20.5083
	493.4	1297.78	1282.32	913.737	921.544	922.578	1247.31	932.106	15.4543
	493.2	1181.11	1118.99	908.081	916.322	917.453	1092.12	917.346	62.1174
	493	1074.44	1037.12	902.463	911.177	912.416	1014.11	906.81	37.3273
	492.8	972.222	995.88	896.865	906.092	907.453	974.169	898.761	-23.6581
	492.6	986.667	972.378	891.267	901.054	902.553	950.535	892.036	14.2886
	492.4	975.556	956.458	885.673	896.073	897.728	933.712	885.963	19.0978
	492.2	899.444	944.209	880.083	891.155	892.988	920.13	880.185	-44.7647
	492	857.778	934.123	874.483	886.295	888.33	908.432	874.517	-76.3455
	491.8	886.667	925.539	868.867	881.494	883.762	898.007	868.877	-38.8724
	491.6	862.778	918.115	863.242	876.771	879.307	888.518	863.245	-55.3373
	491.4	855.556	911.638	857.603	872.136	874.981	879.728	857.604	-56.0826
	491.2	872.778	905.981	851.952	867.603	870.807	871.475	851.952	-33.2028
	491	862.222	901.073	846.293	863.196	866.82	863.644	846.293	-38.8505
	490.8	832.778	896.882	840.625	858.936	863.053	856.144	840.625	-64.1044
	490.6	856.667	893.407	834.945	854.846	859.545	848.906	834.945	-36.7404
	490.4	888.889	890.689	829.258	850.964	856.357	841.883	829.258	-1.80017
	490.2	901.667	888.803	823.571	847.34	853.564	835.042	823.571	12.8635
	490	912.222	887.86	817.89	844.027	851.256	828.357	817.89	24.3618
	489.8	877.222	888.016	812.217	841.093	849.551	821.807	812.217	-10.7942
	489.6	871.667	889.481	806.548	838.613	848.6	815.365	806.548	-17.8145
	489.4	945	892.567	800.882	836.691	848.625	809.016	800.882	52.433
	489.2	962.222	897.743	795.236	835.477	849.975	802.763	795.236	64.4793
	489	966.111	905.703	789.615	835.157	853.175	796.6	789.615	60.4081
	488.8	931.111	917.49	784.02	835.971	859.04	790.52	784.02	13.6207
	488.6	988.889	934.659	778.447	838.238	868.804	784.51	778.447	54.2298
	488.4	986.111	959.49	772.908	842.429	884.3	778.577	772.908	26.6211
	488.2	1031.11	995.067	767.404	849.19	907.969	772.716	767.404	36.044
	488	1080.56	1045.38	761.946	859.511	942.823	766.933	761.946	35.1798
	487.8	1168.89	1115.24	756.545	875.038	992.054	761.236	756.545	53.6495
	487.6	1200.56	1210.67	751.219	899.097	1058.37	755.64	751.219	-10.1139
	487.4	1311.11	1340.67	745.976	939.619	1142.86	750.15	745.976	-29.5618
	487.2	1515.56	1521.68	740.839	1015.74	1242.83	744.786	740.839	-6.12952
	487	1747.22	1783.61	735.85	1167.48	1348.24	739.587	735.85	-36.3912
	486.8	2161.67	2168.33	731.054	1458.64	1437.2	734.598	731.054	-6.66211
	486.6	2728.89	2709.96	726.534	1954.1	1479.03	729.9	726.534	18.9275
	486.4	3426.67	3395.17	722.401	2660.65	1453.72	725.601	722.401	31.4963
	486.2	4111.11	4093.09	718.791	3437.78	1371.05	721.837	718.791	18.0222
	486	4473.33	4460.76	715.838	3912.86	1260.84	718.742	715.838	12.5771
	485.8	4093.89	4147.17	713.614	3708.34	1149.67	716.385	713.614	-53.2781
	485.6	3388.33	3342	712.046	2999.59	1051.81	714.692	712.046	46.335
	485.4	2475	2490.99	710.996	2227.37	972.091	713.527	710.996	-15.9954
	485.2	1853.33	1831.55	710.289	1628.98	910.438	712.711	710.289	21.7839
	485	1411.67	1406.5	709.803	1249.51	864.47	712.124	709.803	5.16577
	484.8	1173.33	1164.14	709.453	1040.36	831.011	711.679	709.453	9.18909
	484.6	1101.67	1032.1	709.194	932.262	806.895	711.33	709.194	69.5679
	484.4	987.222	956.592	709.01	874.133	789.418	711.062	709.01	30.6303
	484.2	936.111	908.483	708.881	838.886	776.505	710.853	708.881	27.6283
	484	871.111	874.544	708.795	814.748	766.694	710.692	708.795	-3.43286
	483.8	836.667	849.021	708.741	796.925	759.011	710.567	708.741	-12.3549
	483.6	798.889	829.123	708.712	783.241	752.835	710.471	708.712	-30.2342
	483.4	727.222	813.24	708.7	772.484	747.76	710.396	708.7	-86.0177
	483.2	750.556	800.335	708.692	763.875	743.515	710.328	708.692	-49.779
	483	726.667	789.7	708.692	756.885	739.927	710.272	708.692	-63.0337
	482.8	698.333	780.831	708.696	751.137	736.864	710.221	708.696	-82.4974
	482.6	726.111	773.351	708.697	746.351	734.223	710.172	708.697	-47.2404
	482.4	692.778	766.989	708.702	742.33	731.935	710.128	708.702	-74.2108
	482.2	699.444	761.527	708.704	738.914	729.937	710.083	708.704	-62.082
	482	719.444	756.802	708.704	735.989	728.181	710.039	708.704	-48.098
	482.8 698.3334 780.8308 708.6956 751.1372 736.8635 710.2213 708.6956 -82.49744
	482.6 726.1111 773.3514 708.6971 746.3513 734.2227 710.1716 708.6971 -47.24036
	482.4 692.7778 766.9885 708.702 742.3295 731.9352 710.1279 708.702 -74.21075
	482.2 699.4445 761.5266 708.7038 738.9141 729.9366 710.0834 708.7038 -62.08203
	482 719.4445 756.8018 708.7038 735.9894 728.1807 710.0393 708.7038 -48.09796

## Sheet: Sheet4
					s
	B.E.(eV)	Raw Intensity	Peak Sum	Background	Peak 1	Peak 2	Peak 3	difference
	166.6	575.278	596	575.278	575.278	579.687	591.591	-20.7217
	166.4	594.167	598.046	572.083	572.083	577.326	592.803	-3.87897
	166.2	596.667	603.035	568.889	568.889	575.471	596.453	-6.36822
	166	621.389	612.89	565.694	565.694	574.516	604.068	8.49915
	165.8	649.444	630.175	562.5	562.5	575.123	617.552	19.27
	165.6	660.278	657.697	559.306	559.306	578.323	638.68	2.58057
	165.4	685.278	697.677	556.111	556.111	585.639	668.149	-12.3994
	165.2	738.333	750.349	552.917	552.917	599.155	704.111	-12.016
	165	832.778	811.655	549.722	549.722	621.51	739.868	21.1226
	164.8	861.667	871.211	546.528	546.528	655.72	762.019	-9.54395
	164.6	916.111	918.442	543.333	543.333	704.798	756.977	-2.33044
	164.4	967.5	956.886	540.139	540.139	771.147	725.878	10.6139
	164.2	1003.89	1001.91	536.944	536.944	855.746	683.112	1.9754
	164	1046.67	1064.95	533.75	533.75	957.37	641.327	-18.28
	163.8	1156.11	1147.84	530.556	530.556	1071.93	606.471	8.26685
	163.6	1236.39	1244.87	527.361	527.361	1192.26	579.969	-8.48157
	163.4	1375.83	1345.28	524.167	524.167	1308.52	560.927	30.5521
	163.2	1428.89	1435.71	520.972	520.98	1409.16	547.512	-6.81848
	163	1472.5	1502.78	517.778	517.868	1482.62	537.846	-30.2782
	162.8	1550.28	1536.04	514.583	515.385	1519.35	530.466	14.2398
	162.6	1533.33	1532.32	511.389	516.671	1514.01	524.419	1.01257
	162.4	1519.72	1503.73	508.194	534.091	1466.88	519.154	15.9899
	162.2	1478.61	1487.64	505	599.447	1383.82	514.376	-9.03381
	162	1520.28	1539.07	501.805	758.066	1274.69	509.926	-18.7949
	161.8	1701.39	1675.51	498.611	1015.88	1151.14	505.712	25.8751
	161.6	1806.94	1807.64	495.417	1272.2	1024.59	501.676	-0.691284
	161.4	1751.94	1778.03	492.222	1360.03	904.658	497.78	-26.0818
	161.2	1556.67	1524.43	489.028	1210.28	798.219	493.995	32.2329
	161	1135.83	1159.46	485.833	931.786	709.048	490.298	-23.6315
	160.8	864.167	847.288	482.639	687.773	638.12	486.672	16.879
	160.6	653.333	658.127	479.444	549.643	584.266	483.106	-4.7934
	160.4	555.833	566.201	476.25	494.12	544.993	479.588	-10.3675
	160.2	534.722	523.708	473.055	476.44	517.268	476.111	11.0142
	160	496.667	501.379	469.861	470.338	498.095	472.668	-4.71246
	159.8	487.222	487.526	466.667	466.717	484.888	469.255	-0.303375
	159.6	483.611	478.015	463.472	463.476	475.618	465.865	5.59613
	159.4	472.5	471.038	460.278	460.278	468.818	462.497	1.46225
	159.2	475.278	465.562	457.083	457.083	463.498	459.147	9.71567
	159	459.167	460.954	453.889	453.889	459.03	455.813	-1.78751
	158.8	447.222	456.836	450.694	450.694	455.038	452.492	-9.61334
	158.6	453.056	452.99	447.5	447.5	451.307	449.183	0.0652466
	158.4	474.445	449.301	444.305	444.305	447.721	445.885	25.1439
	158.2	439.445	445.704	441.111	441.111	444.218	442.596	-6.25915
	158	451.389	442.167	437.917	437.917	440.768	439.316	9.22202
	157.8	434.722	438.673	434.722	434.722	437.353	436.042	-3.95074
	158.2 439.4445 445.7036 441.1111 441.1111 444.2183 442.5965 -6.259155
	158 451.3889 442.1669 437.9166 437.9166 440.7677 439.3158 9.222015
	157.8 434.7222 438.6729 434.7222 434.7222 437.3528 436.0424 -3.950745
