# Supplementary material for: Physical and electrical properties of Cu2CoSnS4 nanoparticles synthesized by hydrothermal growth at different reaction time and copper concentration
Source: Data Brief. 2020 Jul 30;32:106103. doi: 10.1016/j.dib.2020.106103 (PMC7415844; doi:10.1016/j.dib.2020.106103)
Supplement: Supplementary file 1 [file mmc1.zip › Supplementary Materials/Fig.16- Raw data- absorption coefficient-CCTS nanoparticles based films.xlsx]

## Sheet: Sheet1
		1.90mmol Cu-CCTS nanparticles based films
	wavelength	absorption coefficient
	λ (nm)	α (cm-1)
	1600	14793.1
	1599	14558.6
	1598	14382.2
	1597	14512.5
	1596	14602.8
	1595	14650.7
	1594	14520.4
	1593	14682.2
	1592	14525.9
	1591	14575.6
	1590	14426.5
	1589	14609.5
	1588	14598.6
	1587	14591.3
	1586	14646.5
	1585	14799.8
	1584	14580.4
	1583	14732.5
	1582	14834.4
	1581	15153.1
	1580	14927.1
	1579	14808.3
	1578	14830.1
	1577	14649.5
	1576	14807.7
	1575	14815.6
	1574	14937.4
	1573	14957.4
	1572	15166.5
	1571	15108.9
	1570	15055
	1569	15112.5
	1568	14945.3
	1567	15033.7
	1566	14927.7
	1565	14884
	1564	15042.8
	1563	14950.7
	1562	15010.7
	1561	14895
	1560	14947.1
	1559	14693.1
	1558	14825.9
	1557	14961.6
	1556	14791.3
	1555	14922.8
	1554	14783.4
	1553	14630.1
	1552	14815.6
	1551	14669.5
	1550	14561.6
	1549	14589.5
	1548	14747.7
	1547	14499.8
	1546	14401
	1545	14448.9
	1544	14401.6
	1543	14448.9
	1542	14347.7
	1541	14421.6
	1540	14127.1
	1539	14345.3
	1538	14102.2
	1537	14159.2
	1536	14001
	1535	14053.1
	1534	14084.1
	1533	14053.1
	1532	14051.9
	1531	14187.1
	1530	14161
	1529	14185.9
	1528	14142.8
	1527	13960.4
	1526	13910.7
	1525	14025.3
	1524	13965.9
	1523	14039.8
	1522	13980.4
	1521	14036.8
	1520	13983.5
	1519	13962.8
	1518	13820.4
	1517	14055.6
	1516	13965.9
	1515	13811.9
	1514	13921
	1513	14038
	1512	13874.4
	1511	13821
	1510	13864.1
	1509	13853.8
	1508	13858.6
	1507	13722.2
	1506	13642.9
	1505	13742.2
	1504	13727.7
	1503	13518.6
	1502	13621
	1501	13538.6
	1500	13521.6
	1499	13665.9
	1498	13579.8
	1497	13447.7
	1496	13579.8
	1495	13673.2
	1494	13621.6
	1493	13529.5
	1492	13686.5
	1491	13739.2
	1490	13668.9
	1489	13928.9
	1488	13810.7
	1487	13756.2
	1486	13897.4
	1485	13789.5
	1484	13822.8
	1483	13781.6
	1482	13875
	1481	14041.6
	1480	13912.5
	1479	13926.5
	1478	14024.1
	1477	13839.8
	1476	14102.8
	1475	14244.7
	1474	14070.7
	1473	14030.1
	1472	13849.5
	1471	13865.9
	1470	14070.7
	1469	14159.8
	1468	14159.2
	1467	14412.5
	1466	14292.5
	1465	14050.7
	1464	14322.2
	1463	14366.5
	1462	14350.1
	1461	14391.9
	1460	14273.1
	1459	14199.8
	1458	14256.2
	1457	14124.1
	1456	14092.5
	1455	14106.5
	1454	14059.8
	1453	14044.1
	1452	13873.2
	1451	13709.5
	1450	13611.3
	1449	13547.1
	1448	13384.7
	1447	12732.6
	1446	14019.2
	1445	14003.5
	1444	14341
	1443	14336.2
	1442	14388.3
	1441	12732.6
	1440	14019.2
	1439	14003.5
	1438	14341
	1437	14336.2
	1436	14388.3
	1435	14688.3
	1434	14885.9
	1433	14933.1
	1432	15158
	1431	15211.9
	1430	15322.2
	1429	15588.9
	1428	15619.8
	1427	15720.4
	1426	15633.1
	1425	15769.5
	1424	15684
	1423	15885.2
	1422	12555.6
	1421	12098
	1420	14019.2
	1419	14003.5
	1418	14341
	1417	14336.2
	1416	14388.3
	1415	14688.3
	1414	14885.9
	1413	14933.1
	1412	15158
	1411	15211.9
	1410	15322.2
	1409	15588.9
	1408	15619.8
	1407	15720.4
	1406	15633.1
	1405	15769.5
	1404	15684
	1403	14019.2
	1402	14003.5
	1401	14341
	1400	14336.2
	1399	14388.3
	1398	14688.3
	1397	14885.9
	1396	14933.1
	1395	15158
	1394	15211.9
	1393	15322.2
	1392	15588.9
	1391	15619.8
	1390	13377.4
	1389	13708.3
	1388	13713.2
	1387	14066.5
	1386	14079.8
	1385	14072.5
	1384	14599.8
	1383	14734.4
	1382	14717.4
	1381	15072.5
	1380	15067.1
	1379	15122.2
	1378	15437.4
	1377	15645.2
	1376	15694.9
	1375	15931.3
	1374	15987.7
	1373	16103.4
	1372	16384
	1371	16416.1
	1370	16522.2
	1369	16430.7
	1368	16573.7
	1367	16484
	1366	16695.5
	1365	17105.2
	1364	17268.9
	1363	17203.4
	1362	17294.3
	1361	17680.4
	1360	18121
	1359	15423.4
	1358	15462.8
	1357	15056.8
	1356	18140.4
	1355	18031.9
	1354	18038.6
	1353	17925.2
	1352	17768.9
	1351	17660.4
	1350	17424.6
	1349	17246.4
	1348	17178.6
	1347	17062.2
	1346	16852.5
	1345	16616.1
	1344	16638
	1343	16526.4
	1342	16339.8
	1341	16263.4
	1340	16094.9
	1339	16285.2
	1338	16016.8
	1337	16012.5
	1336	15945.9
	1335	16058.6
	1334	16134.3
	1333	16060.4
	1332	16090.1
	1331	15986.5
	1330	16021.6
	1329	15936.2
	1328	16021.6
	1327	15996.8
	1326	15943.4
	1325	15796.2
	1324	16020.4
	1323	16136.2
	1322	16135.5
	1321	15979.2
	1320	16030.7
	1319	15985.9
	1318	16025.2
	1317	15809.5
	1316	15751.9
	1315	15871.9
	1314	15919.8
	1313	16180.4
	1312	15934.3
	1311	15784
	1310	16007.7
	1309	16107.1
	1308	16102.2
	1307	16047.1
	1306	15937.4
	1305	15901.6
	1304	15771.3
	1303	15938
	1302	15978.6
	1301	16187.1
	1300	16144
	1299	16219.2
	1298	15964
	1297	15843.4
	1296	15997.4
	1295	15767.1
	1294	15877.4
	1293	16004.6
	1292	15963.4
	1291	16030.7
	1290	15965.9
	1289	15717.4
	1288	15821.6
	1287	15791.9
	1286	15911.9
	1285	15708.3
	1284	15856.8
	1283	15936.8
	1282	15814.9
	1281	15656.2
	1280	16013.7
	1279	15723.4
	1278	15604.6
	1277	15687.1
	1276	15536.2
	1275	15559.2
	1274	15514.9
	1273	15866.5
	1272	15561.6
	1271	15436.2
	1270	15646.5
	1269	15576.8
	1268	15529.5
	1267	15563.4
	1266	15460.4
	1265	15664
	1264	15714.3
	1263	15446.5
	1262	15374.3
	1261	15328.9
	1260	15320.4
	1259	15459.2
	1258	15282.2
	1257	15308.3
	1256	15352.5
	1255	15005.3
	1254	15215
	1253	15237.4
	1252	15135.6
	1251	15236.2
	1250	14976.2
	1249	15108.3
	1248	14948.9
	1247	14898.6
	1246	15098
	1245	14638
	1244	14957.4
	1243	14584.7
	1242	14776.2
	1241	14710.1
	1240	15821.6
	1239	15847.1
	1238	16010.7
	1237	15921.6
	1236	15779.8
	1235	15975.5
	1234	15964
	1233	15872.5
	1232	15794.3
	1231	15808.9
	1230	15684.6
	1229	15748.9
	1228	15734.3
	1227	15611.3
	1226	15616.2
	1225	15847.7
	1224	15528.9
	1223	15331.3
	1222	15260.4
	1221	15063.4
	1220	14985.3
	1219	15303.4
	1218	15216.2
	1217	14854.4
	1216	14892.5
	1215	14960.4
	1214	14799.2
	1213	15074.3
	1212	14958.6
	1211	14738
	1210	14819.8
	1209	14716.8
	1208	14565.9
	1207	14533.1
	1206	14902.8
	1205	14728.3
	1204	14636.2
	1203	14704.7
	1202	14642.8
	1201	14916.8
	1200	15122.8
	1199	14910.7
	1198	15158.6
	1197	15075.6
	1196	15244.6
	1195	15308.9
	1194	15336.8
	1193	15687.7
	1192	15818.6
	1191	16075.5
	1190	16187.1
	1189	16093.7
	1188	16069.5
	1187	16394.9
	1186	16388.9
	1185	16736.1
	1184	16723.4
	1183	17039.8
	1182	17080.4
	1181	17272.5
	1180	17338.6
	1179	17073.1
	1178	17013.1
	1177	17389.5
	1176	17532.5
	1175	17273.1
	1174	17526.4
	1173	17565.8
	1172	17494.3
	1171	17729.5
	1170	17651.9
	1169	17479.8
	1168	17786.4
	1167	17751.3
	1166	17471.3
	1165	17607
	1164	17890.1
	1163	17944.6
	1162	18039.2
	1161	17851.3
	1160	17799.2
	1159	17902.2
	1158	17867
	1157	17852.5
	1156	18004
	1155	17996.7
	1154	17874.3
	1153	18037.3
	1152	17922.2
	1151	17802.8
	1150	17888.2
	1149	17958.6
	1148	17981
	1147	18087
	1146	18068.2
	1145	18179.8
	1144	18055.5
	1143	18075.5
	1142	18111.3
	1141	18194.9
	1140	18217.9
	1139	18197.3
	1138	18667.6
	1137	18364
	1136	18657.3
	1135	18663.4
	1134	18686.4
	1133	18599.1
	1132	18568.2
	1131	18451.9
	1130	18546.4
	1129	18491.3
	1128	18346.4
	1127	18353.7
	1126	18386.4
	1125	18274.3
	1124	18637.9
	1123	18546.4
	1122	18470.7
	1121	18293.1
	1120	18307.6
	1119	18411.9
	1118	18312.5
	1117	18109.5
	1116	18206.4
	1115	18151.3
	1114	18247.6
	1113	18233.1
	1112	18177.3
	1111	18152.5
	1110	18170.7
	1109	18306.4
	1108	18151.9
	1107	18401.6
	1106	18220.4
	1105	18010.7
	1104	18106.4
	1103	18213.7
	1102	18522.2
	1101	18375.5
	1100	18438.5
	1099	18348.2
	1098	18491.9
	1097	18401.6
	1096	18374.3
	1095	18505.2
	1094	18466.4
	1093	18479.8
	1092	18307
	1091	18533.7
	1090	18570.1
	1089	18414.3
	1088	18689.5
	1087	18733.1
	1086	18661.6
	1085	18881
	1084	18820.4
	1083	18770.7
	1082	18496.7
	1081	18784
	1080	18710.7
	1079	18624
	1078	19004.6
	1077	19067
	1076	19148.8
	1075	18988.2
	1074	18867
	1073	19133.1
	1072	19062.2
	1071	19006.4
	1070	19305.8
	1069	19172.5
	1068	19208.8
	1067	19131.9
	1066	19257.3
	1065	19381
	1064	19413.1
	1063	19551.9
	1062	19199.7
	1061	19218.5
	1060	19465.8
	1059	19371.9
	1058	19461.6
	1057	19554.9
	1056	19684.6
	1055	19761.6
	1054	19886.4
	1053	19867.6
	1052	19971.9
	1051	19794.9
	1050	19683.4
	1049	19805.8
	1048	19599.7
	1047	19714.9
	1046	19853.1
	1045	19921
	1044	19880.3
	1043	20004
	1042	20220.3
	1041	20040.9
	1040	20139.7
	1039	20214.9
	1038	20327.6
	1037	20333.1
	1036	20257.3
	1035	20268.8
	1034	20519.1
	1033	20559.7
	1032	20474.3
	1031	20248.8
	1030	20420.3
	1029	20541.5
	1028	20533.7
	1027	20666.4
	1026	20882.8
	1025	20737.9
	1024	20681.5
	1023	20836.7
	1022	21020.9
	1021	20886.4
	1020	20810.6
	1019	20790.6
	1018	20864
	1017	20953.7
	1016	20920.3
	1015	21001.5
	1014	21305.8
	1013	21431.2
	1012	21474.3
	1011	21453.7
	1010	21388.8
	1009	21189.4
	1008	21558.5
	1007	21659.7
	1006	21564.6
	1005	21730.6
	1004	21939.1
	1003	22127
	1002	21780.3
	1001	21814.3
	1000	22156.7
	999	22132.4
	998	22051.2
	997	22030.6
	996	22006.4
	995	22141.5
	994	22277.3
	993	22166.4
	992	22269.4
	991	22326.4
	990	22398.5
	989	22582.1
	988	22307
	987	22478.5
	986	22534.2
	985	22550
	984	22575.5
	983	22523.9
	982	22578.5
	981	22767
	980	22767
	979	22798.5
	978	23007.6
	977	23142.1
	976	23094.2
	975	23278.5
	974	23101.5
	973	22687.6
	972	22994.2
	971	23011.2
	970	23027
	969	23076.1
	968	23337.3
	967	23316.7
	966	23414.2
	965	23529.4
	964	23329.4
	963	23487.6
	962	23437.3
	961	23415.4
	960	23613.6
	959	23587
	958	23651.2
	957	23742.1
	956	23867
	955	23857.9
	954	23642.7
	953	23657.9
	952	24139.7
	951	23874.2
	950	23880.3
	949	24062.1
	948	24001.5
	947	24214.2
	946	24128.2
	945	23905.1
	944	24220.9
	943	24238.5
	942	24387.6
	941	24322.1
	940	23940.3
	939	24308.2
	938	24111.2
	937	24082.7
	936	24313
	935	24312.4
	934	24178.5
	933	24536.6
	932	24534.2
	931	24497.3
	930	24582.7
	929	24312.4
	928	24178.5
	927	24536.6
	926	24534.2
	925	24497.3
	924	24582.7
	923	24536.6
	922	24534.2
	921	24497.3
	920	24312.4
	919	24312.4
	918	24178.5
	917	24536.6
	916	24534.2
	915	24497.3
	914	24582.7
	913	24536.6
	912	24534.2
	911	24497.3
	910	24178.5
	909	24536.6
	908	24534.2
	907	24497.3
	906	24582.7
	905	24536.6
	904	24534.2
	903	24497.3
	902	25634.8
	901	24312.4
	900	24312.4
	899	24178.5
	898	24536.6
	897	24534.2
	896	24497.3
	895	24582.7
	894	24536.6
	893	24534.2
	892	24497.3
	891	25154.2
	890	25154.2
	889	26008.1
	888	25488.8
	887	25738.4
	886	25591.2
	885	24990
	884	26868.7
	883	26437.8
	882	25524.5
	881	25099.7
	880	26506.9
	879	25103.9
	878	26653
	877	26082.1
	876	24490
	875	25878.4
	874	26133.6
	873	26086.3
	872	26217.2
	871	25328.8
	870	26188.1
	869	26239.7
	868	26883.3
	867	27204.5
	866	26490.6
	865	27103.3
	864	26554.8
	863	27248.7
	862	25982.7
	861	26474.2
	860	28011.8
	859	26592.4
	858	26545.7
	857	26924.5
	856	26946.3
	855	26768.1
	854	26820.9
	853	26793
	852	27163.9
	851	27132.4
	850	26896
	849	27022.7
	848	27050.6
	847	27323.9
	846	27189.9
	845	27356.6
	844	27413
	843	27421.5
	842	27480.2
	841	27412.4
	840	27483.3
	839	27630.5
	838	27602.1
	837	27719.6
	836	27749.3
	835	27820.2
	834	27673
	833	27862.1
	832	28008.7
	831	28010.5
	830	27960.8
	829	27989.3
	828	28028.1
	827	28206.3
	826	28288.7
	825	28251.7
	824	28351.1
	823	28371.1
	822	28300.2
	821	28394.8
	820	28536
	819	28533
	818	28573.6
	817	28586.3
	816	28639.6
	815	28743.3
	814	28793
	813	28784.5
	812	28880.8
	811	28883.9
	810	28874.2
	809	28984.5
	808	29119
	807	29116.6
	806	29104.5
	805	29249.9
	804	29250.5
	803	29255.4
	802	29320.2
	801	29436
	800	29448.7
	799	29482
	798	29591.7
	797	29610.5
	796	29614.2
	795	29696
	794	29704.5
	793	29737.8
	792	29788.1
	791	29871.7
	790	29898.4
	789	29971.7
	788	29996.6
	787	30046.9
	786	30037.8
	785	30100.8
	784	30131.1
	783	30177.2
	782	30194.8
	781	30269.9
	780	30388.1
	779	30442.6
	778	30556.6
	777	30508.7
	776	30575.4
	775	30606.9
	774	30663.2
	773	30731.7
	772	30765
	771	30769.9
	770	30856.6
	769	30871.7
	768	30903.2
	767	30937.8
	766	30970.5
	765	31003.8
	764	31027.5
	763	31072.9
	762	31103.2
	761	31182
	760	31200.8
	759	31326.9
	758	31337.2
	757	31437.2
	756	31482.6
	755	31512.9
	754	31583.2
	753	31623.8
	752	31661.4
	751	31719
	750	31760.8
	749	31774.7
	748	31820.8
	747	31902.6
	746	31959
	745	31959.6
	744	32079.6
	743	32115.9
	742	32169.3
	741	32243.2
	740	32325.6
	739	32424.4
	738	32411.7
	737	32498.4
	736	32611.1
	735	32604.4
	734	32672.9
	733	32761.4
	732	32753.5
	731	32818.4
	730	32868.1
	729	32897.7
	728	32992.3
	727	33048.7
	726	33144.4
	725	33169.9
	724	33212.9
	723	33252.3
	722	33329.3
	721	33372.9
	720	33463.2
	719	33496.5
	718	33498.3
	717	33531.1
	716	33624.4
	715	33679
	714	33749.9
	713	33779.6
	712	33825.6
	711	33868.6
	710	33957.1
	709	34058.9
	708	34081.4
	707	34160.2
	706	34171.7
	705	34245.6
	704	34306.8
	703	34382
	702	34432.3
	701	34503.2
	700	34553.5
	699	34592.3
	698	34666.8
	697	34703.8
	696	34808.6
	695	34858.9
	694	34852.3
	693	34907.4
	692	34989.2
	691	35117.7
	690	35149.2
	689	35198.3
	688	35232.9
	687	35288
	686	35331.7
	685	35412.9
	684	35483.8
	683	35539.5
	682	35589.8
	681	35617.7
	680	35717.7
	679	35788
	678	35872.3
	677	35918.3
	676	35978.3
	675	36065.6
	674	36156.5
	673	36223.2
	672	36271
	671	36317.1
	670	36381.3
	669	36463.2
	668	36533.5
	667	36607.4
	666	36686.8
	665	36757.1
	664	36831.6
	663	36904.4
	662	36958.9
	661	37009.2
	660	37115.9
	659	37190.4
	658	37257.1
	657	37308
	656	37394.7
	655	37491
	654	37558.9
	653	37635.3
	652	37717.7
	651	37778.3
	650	37835.9
	649	37941.9
	648	38018.9
	647	38098.3
	646	38181.3
	645	38255.3
	644	38322.5
	643	38366.8
	642	38470.4
	641	38537.1
	640	38617.1
	639	38687.4
	638	38801.9
	637	38878.9
	636	38951.6
	635	39033.4
	634	39130.4
	633	39211.6
	632	39294
	631	39377.1
	630	39446.1
	629	39529.2
	628	39594
	627	39697.1
	626	39811
	625	39874.6
	624	39949.8
	623	40066.1
	622	40160.1
	621	40209.2
	620	40305.5
	619	40402.5
	618	40489.8
	617	40589.2
	616	40671.6
	615	40735.2
	614	40817
	613	40910.4
	612	40989.2
	611	41103.7
	610	41188.5
	609	41297.6
	608	41381.9
	607	41489.2
	606	41587.9
	605	41672.2
	604	41772.2
	603	41864.3
	602	41960.1
	601	42044.3
	600	42164.9
	599	42237.6
	598	42340.7
	597	42441.9
	596	42539.4
	595	42618.2
	594	42737
	593	42802.5
	592	42902.5
	591	43006.7
	590	43121.3
	589	43198.8
	588	43301.2
	587	43410.9
	586	43512.8
	585	43611.5
	584	43715.2
	583	43812.2
	582	43922.5
	581	44039.4
	580	44128.5
	579	44245.5
	578	44341.8
	577	44447.3
	576	44563.1
	575	44681.8
	574	44789.1
	573	44863
	572	45003
	571	45127.3
	570	45203.6
	569	45293.3
	568	45421.8
	567	45550.3
	566	45658.2
	565	45786.1
	564	45898.2
	563	46023
	562	46137
	561	46201.2
	560	46301.8
	559	46412.7
	558	46544.2
	557	46628.5
	556	46773.3
	555	46879.4
	554	47001.8
	553	47115.1
	552	47231.5
	551	47370.9
	550	47501.2
	549	47611.5
	548	47749.1
	547	47859.4
	546	47984.8
	545	48095.7
	544	48208.5
	543	48330.3
	542	48487.2
	541	48584.8
	540	48693.3
	539	48825.4
	538	48968.4
	537	49065.4
	536	49222.4
	535	49351.5
	534	49475.1
	533	49584.8
	532	49699.3
	531	49830.9
	530	49975.7
	529	50116.3
	528	50232.1
	527	50350.9
	526	50496.9
	525	50652.1
	524	50776.3
	523	50907.2
	522	51001.8
	521	51156.9
	520	51291.4
	519	51424.8
	518	51551.4
	517	51676.3
	516	51836.3
	515	51950.8
	514	52099.3
	513	52242.9
	512	52355.7
	511	52504.2
	510	52650.8
	509	52758.7
	508	52918.1
	507	53069
	506	53216.9
	505	53346.6
	504	53487.2
	503	53631.4
	502	53782.3
	501	53942.9
	500	54040.5
	499	54204.1
	498	54345.3
	497	54475
	496	54621.7
	495	54750.8
	494	54922.3
	493	55041.1
	492	55184.1
	491	55354.4
	490	55447.1
	489	55578.1
	488	55724.1
	487	55878.1
	486	56065.9
	485	56200.5
	484	56325.9
	483	56476.2
	482	56672
	481	56777.4
	480	56922.3
	479	57058
	478	57232
	477	57392.6
	476	57534.4
	475	57684.1
	474	57813.2
	473	57956.2
	472	58122.9
	471	58234.4
	470	58402.9
	469	58556.8
	468	58704.7
	467	58869.5
	466	58964.7
	465	59138.6
	464	59301.6
	463	59433.2
	462	59585.9
	461	59718.6
	460	59862.2
	459	60028.9
	458	60173.1
	457	60310.1
	456	60481.6
	455	60643.4
	454	60803.4
	453	60901
	452	61087.1
	451	61265.3
	450	61391.3
	449	61516.2
	448	61687.7
	447	61808.9
	446	62007.1
	445	62134.3
	444	62324.6
	443	62431.3
	442	62641
	441	62764.6
	440	62931.3
	439	63073.1
	438	63220.4
	437	63348.3
	436	63540.4
	435	63681.6
	434	63846.4
	433	64004
	432	64170.1
	431	64319.2
	430	64496.1
	429	64673.1
	428	64830.1
	427	64942.8
	426	65098.5
	425	65240.4
	424	65414.3
	423	65559.7
	422	65713.1
	421	65873.7
	420	66071.9
	419	66267.6
	418	66398.5
	417	66523.4
	416	66702.2
	415	66854.9
	414	67019.7
	413	67124.6
	412	67327.6
	411	67545.8
	410	67720.9
	409	67843.3
	408	68026.4
	407	68169.4
	406	68345.2
	405	68520.9
	404	68715.5
	403	68914.9
	402	69091.2
	401	69268.8
	400	69482.1
		0
		0
		0
		0
		0
		0
		0
		0
		0
		0
		0
		0
		0
		0
		0
		0
		0
		0
		0
		0
		0
		0
		0
		0
		0
		0
		0
		0
		0
		0
		0
		0
		0
		0
		0
		0
		0
		0
		0
		0
		0
		0
		0
		0
		0
		0
		0
		0
		0
		0
		0
		0
		0
		0
		0
		0
		0
		0
		0
		0
		0
		0
		0
		0
		0
		0
		0
		0
		0
		0
		0
		0
		0
		0
		0
		0
		0
		0
		0
		0
		0
		0
		0
		0
		0
		0
		0
		0
		0
		0
		0
		0
		0
		0
		0
		0
		0
		0
		0
		0
		0
		0
		0
		0
		0
		0
		0
		0
		0
		0
		0
		0
		0
		0
		0
		0
		0
		0
		0
		0
		0
		0
		0
		0
		0
		0
		0
		0
		0
		0
		0
		0
		0
		0
		0
		0
		0
		0
		0
		0
		0
		0
		0
		0
		0
		0
		0
		0
		0
		0
		0
		0
		0
		0
		0
		0
		0
		0
		0
		0
		0
		0
		0
		0
		0
		0
		0
		0
		0
		0
		0
		0
		0
		0
		0
		0
		0
		0
		0
		0
		0
		0
		0
		0
		0
		0
		0
		0
		0
		0
		0
		0
		0
		0
		0
		0
		0
		0
		0
		0
		0
		0
		0
		0
		0
		0
		0
		0
		0
		0
		0
		0
		0
		0
		0
		0
		0
		0
		0
		0
		0
		0
		0
		0
		0
		0
		0
		0
		0
		0
		0
		0
		0
		0
		0
		0
		0
		0
		0
		0
		0
		0
		0
		0
		0
		0
		0
		0
		0
		0

## Sheet: Sheet2
			2.00mmol Cu-CCTS nanparticles based films
	wavelength	absorption coefficient
	λ (nm)	α (cm-1)
	1600	13298.2
	1599	13087.5
	1598	12928.9
	1597	13045.7
	1596	13126.8
	1595	13170.4
	1594	13053
	1593	13198.3
	1592	13057.8
	1591	13102.6
	1590	12968.8
	1589	13132.9
	1588	13123.2
	1587	13116.6
	1586	13166.2
	1585	13304.2
	1584	13106.9
	1583	13243.7
	1582	13335.1
	1581	13622
	1580	13418.6
	1579	13312.1
	1578	13331.4
	1577	13169.2
	1576	13311.5
	1575	13318.1
	1574	13427.7
	1573	13445.9
	1572	13634.1
	1571	13582.1
	1570	13533.6
	1569	13585.1
	1568	13435
	1567	13514.3
	1566	13419.2
	1565	13379.9
	1564	13522.7
	1563	13439.8
	1562	13493.7
	1561	13389.6
	1560	13436.8
	1559	13208.6
	1558	13327.8
	1557	13449.5
	1556	13296.3
	1555	13415
	1554	13289.7
	1553	13151.7
	1552	13318.1
	1551	13187.4
	1550	13089.9
	1549	13115.3
	1548	13257.6
	1547	13034.2
	1546	12945.8
	1545	12988.8
	1544	12946.5
	1543	12988.8
	1542	12898
	1541	12964
	1540	12699.5
	1539	12895.6
	1538	12677.1
	1537	12728.5
	1536	12586.3
	1535	12632.9
	1534	12660.7
	1533	12632.9
	1532	12631.7
	1531	12753.3
	1530	12729.7
	1529	12752.1
	1528	12713.4
	1527	12550
	1526	12505.2
	1525	12608.1
	1524	12554.8
	1523	12620.8
	1522	12567.5
	1521	12618.4
	1520	12570.5
	1519	12551.8
	1518	12424
	1517	12635.3
	1516	12554.8
	1515	12416.2
	1514	12514.2
	1513	12619.6
	1512	12472.5
	1511	12424.6
	1510	12462.8
	1509	12453.7
	1508	12457.9
	1507	12335.7
	1506	12264.2
	1505	12353.8
	1504	12340.5
	1503	12152.2
	1502	12244.9
	1501	12170.4
	1500	12155.3
	1499	12284.8
	1498	12207.3
	1497	12088.7
	1496	12207.3
	1495	12291.5
	1494	12244.9
	1493	12162.5
	1492	12303.6
	1491	12350.8
	1490	12287.8
	1489	12521.5
	1488	12415
	1487	12365.9
	1486	12493.1
	1485	12396.2
	1484	12425.9
	1483	12388.9
	1482	12473.1
	1481	12622.6
	1480	12506.4
	1479	12519.1
	1478	12606.9
	1477	12441
	1476	12677.7
	1475	12805.4
	1474	12648.6
	1473	12612.3
	1472	12450.1
	1471	12464.6
	1470	12648.6
	1469	12729.1
	1468	12728.5
	1467	12956.1
	1466	12848.4
	1465	12631.1
	1464	12875
	1463	12915
	1462	12899.8
	1461	12937.4
	1460	12830.8
	1459	12764.8
	1458	12815.7
	1457	12696.4
	1456	12668.6
	1455	12680.7
	1454	12638.9
	1453	12625
	1452	12471.3
	1451	12324.2
	1450	12235.8
	1449	12178.3
	1448	12032.4
	1447	11445.8
	1446	12602.6
	1445	12588.1
	1444	12892
	1443	12887.7
	1442	12934.3
	1441	11445.8
	1440	12602.6
	1439	12588.1
	1438	12892
	1437	12887.7
	1436	12934.3
	1435	13203.7
	1434	13381.7
	1433	13424.1
	1432	13626.3
	1431	13674.7
	1430	13774
	1429	14013.7
	1428	14041.5
	1427	14131.7
	1426	14053.6
	1425	14175.9
	1424	14099
	1423	14280
	1422	11286.6
	1421	10875.6
	1420	12602.6
	1419	12588.1
	1418	12892
	1417	12887.7
	1416	12934.3
	1415	13203.7
	1414	13381.7
	1413	13424.1
	1412	13626.3
	1411	13674.7
	1410	13774
	1409	14013.7
	1408	14041.5
	1407	14131.7
	1406	14053.6
	1405	14175.9
	1404	14099
	1403	12602.6
	1402	12588.1
	1401	12892
	1400	12887.7
	1399	12934.3
	1398	13203.7
	1397	13381.7
	1396	13424.1
	1395	13626.3
	1394	13674.7
	1393	13774
	1392	14013.7
	1391	14041.5
	1390	12025.7
	1389	12322.9
	1388	12327.2
	1387	12645
	1386	12657.1
	1385	12650.4
	1384	13124.4
	1383	13245.5
	1382	13230.4
	1381	13549.4
	1380	13544.5
	1379	13594.2
	1378	13877.5
	1377	14064.5
	1376	14108.7
	1375	14321.2
	1374	14372
	1373	14476.2
	1372	14728.6
	1371	14757
	1370	14852.7
	1369	14770.3
	1368	14898.7
	1367	14818.2
	1366	15008.2
	1365	15376.9
	1364	15524
	1363	15464.7
	1362	15546.4
	1361	15893.9
	1360	16289.8
	1359	13864.8
	1358	13900.5
	1357	13535.4
	1356	16307.3
	1355	16209.9
	1354	16215.9
	1353	16113.6
	1352	15973.2
	1351	15875.7
	1350	15663.8
	1349	15503.4
	1348	15442.9
	1347	15338.2
	1346	15149.3
	1345	14936.8
	1344	14956.8
	1343	14856.3
	1342	14688.6
	1341	14620.2
	1340	14468.3
	1339	14639.6
	1338	14398.1
	1337	14394.4
	1336	14334.5
	1335	14435.6
	1334	14504
	1333	14437.4
	1332	14464
	1331	14370.8
	1330	14402.3
	1329	14326
	1328	14402.3
	1327	14379.9
	1326	14332.1
	1325	14200.1
	1324	14401.7
	1323	14505.8
	1322	14505.2
	1321	14364.2
	1320	14410.8
	1319	14370.2
	1318	14405.9
	1317	14211.6
	1316	14160.2
	1315	14267.9
	1314	14310.9
	1313	14545.2
	1312	14324.2
	1311	14189.2
	1310	14390.2
	1309	14479.2
	1308	14474.9
	1307	14425.3
	1306	14326.6
	1305	14294.5
	1304	14177.7
	1303	14327.2
	1302	14364.2
	1301	14551.2
	1300	14512.5
	1299	14580.3
	1298	14350.8
	1297	14242.5
	1296	14380.5
	1295	14173.5
	1294	14272.8
	1293	14387.2
	1292	14350.2
	1291	14410.8
	1290	14352.7
	1289	14129.3
	1288	14222.5
	1287	14195.9
	1286	14304.2
	1285	14120.8
	1284	14254.6
	1283	14326
	1282	14217.1
	1281	14074.2
	1280	14395.6
	1279	14134.7
	1278	14027.6
	1277	14102
	1276	13966.5
	1275	13987
	1274	13947.1
	1273	14263.1
	1272	13988.9
	1271	13876.3
	1270	14065.1
	1269	14002.8
	1268	13960.4
	1267	13990.7
	1266	13898
	1265	14080.9
	1264	14126.3
	1263	13885.3
	1262	13820.6
	1261	13780
	1260	13772.1
	1259	13896.8
	1258	13737.6
	1257	13761.2
	1256	13801.2
	1255	13488.8
	1254	13677.7
	1253	13697.7
	1252	13606.3
	1251	13696.5
	1250	13462.8
	1249	13581.5
	1248	13438
	1247	13393.2
	1246	13572.4
	1245	13158.9
	1244	13445.9
	1243	13111.1
	1242	13283
	1241	13223.7
	1240	14222.5
	1239	14245.5
	1238	14392.6
	1237	14312.7
	1236	14185
	1235	14361.1
	1234	14350.8
	1233	14268.5
	1232	14198.3
	1231	14211.6
	1230	14099.6
	1229	14157.1
	1228	14144.4
	1227	14033.6
	1226	14037.9
	1225	14246.1
	1224	13959.8
	1223	13781.8
	1222	13718.3
	1221	13541.5
	1220	13470.7
	1219	13757
	1218	13678.3
	1217	13353.2
	1216	13387.7
	1215	13448.9
	1214	13303.6
	1213	13551.2
	1212	13447.1
	1211	13248.5
	1210	13322.4
	1209	13229.8
	1208	13094.2
	1207	13064.5
	1206	15056.7
	1205	14551.2
	1204	15072.4
	1203	15050.6
	1202	14738.3
	1201	14732.8
	1200	15045.2
	1199	15033.7
	1198	15056.7
	1197	14551.2
	1196	15072.4
	1195	15050.6
	1194	14738.3
	1193	14732.8
	1192	15045.2
	1191	15033.7
	1190	14551.2
	1189	15072.4
	1188	15050.6
	1187	14738.3
	1186	14732.8
	1185	15045.2
	1184	15033.7
	1183	15317.6
	1182	15354.5
	1181	15527
	1180	15586.3
	1179	15347.8
	1178	15294
	1177	15632.4
	1176	15760.7
	1175	15527.6
	1174	15755.2
	1173	15791
	1172	15726.2
	1171	15938.1
	1170	15867.8
	1169	15713.5
	1168	15988.9
	1167	15957.4
	1166	15705.6
	1165	15827.9
	1164	16082.1
	1163	16131.2
	1162	16215.9
	1161	16047.6
	1160	16000.4
	1159	16093
	1158	16061.5
	1157	16048.2
	1156	16184.4
	1155	16178.4
	1154	16068.2
	1153	16214.7
	1152	16111.2
	1151	16004
	1150	16080.3
	1149	16143.9
	1148	16163.8
	1147	16259.5
	1146	16242.5
	1145	16342.4
	1144	16231
	1143	16249.2
	1142	16281.3
	1141	16356.3
	1140	16376.9
	1139	16358.2
	1138	16781.3
	1137	16508.3
	1136	16772.2
	1135	16777.1
	1134	16798.2
	1133	16719.5
	1132	16691.7
	1131	16587
	1130	16672.3
	1129	16622.7
	1128	16492.5
	1127	16499.2
	1126	16528.3
	1125	16427.8
	1124	16754.7
	1123	16672.3
	1122	16603.9
	1121	16444.7
	1120	16457.4
	1119	16551.3
	1118	16461.7
	1117	16279.5
	1116	16366.6
	1115	16317
	1114	16403.6
	1113	16390.2
	1112	16340.6
	1111	16318.2
	1110	16334.6
	1109	16456.2
	1108	16317.6
	1107	16542.2
	1106	16379.3
	1105	16190.5
	1104	16276.4
	1103	16373.3
	1102	16650.5
	1101	16518.6
	1100	16575.5
	1099	16494.4
	1098	16623.3
	1097	16542.2
	1096	16517.4
	1095	16635.4
	1094	16600.3
	1093	16612.4
	1092	16456.8
	1091	16660.8
	1090	16693.5
	1089	16553.7
	1088	16800.7
	1087	16840
	1086	16775.8
	1085	16973.2
	1084	16918.7
	1083	16873.9
	1082	16627.5
	1081	16886
	1080	16820
	1079	16741.9
	1078	17084
	1077	17140.3
	1076	17213.5
	1075	17069.4
	1074	16960.5
	1073	17199.6
	1072	17136
	1071	17085.8
	1070	17354.6
	1069	17235.3
	1068	17267.4
	1067	17198.4
	1066	17311
	1065	17422.4
	1064	17451.4
	1063	17576.1
	1062	17259.5
	1061	17276.5
	1060	17498.6
	1059	17414.5
	1058	17495
	1057	17578.5
	1056	17695.4
	1055	17764.4
	1054	17877
	1053	17860
	1052	17953.8
	1051	17794.6
	1050	17694.1
	1049	17804.3
	1048	17619.1
	1047	17722.6
	1046	17846.7
	1045	17907.8
	1044	17871.5
	1043	17982.3
	1042	18177.2
	1041	18015.6
	1040	18104.6
	1039	18171.8
	1038	18273.5
	1037	18278.3
	1036	18210.5
	1035	18220.8
	1034	18445.4
	1033	18482.3
	1032	18405.4
	1031	18202.6
	1030	18357
	1029	18466
	1028	18458.7
	1027	18577.9
	1026	18772.3
	1025	18642.1
	1024	18591.3
	1023	18731.1
	1022	18897
	1021	18775.9
	1020	18707.5
	1019	18689.3
	1018	18755.3
	1017	18836.4
	1016	18806.2
	1015	18879.4
	1014	19152.4
	1013	19265.6
	1012	19304.4
	1011	19285.6
	1010	19227.5
	1009	19048.3
	1008	19380
	1007	19470.8
	1006	19385.5
	1005	19534.4
	1004	19722
	1003	19890.9
	1002	19579.2
	1001	19610.1
	1000	19917.6
	999	19895.8
	998	19823.1
	997	19804.4
	996	19782.6
	995	19904.3
	994	20025.9
	993	19926.7
	992	20019.3
	991	20070.1
	990	20134.9
	989	20300.1
	988	20052.6
	987	20206.9
	986	20257.2
	985	20271.1
	984	20294.1
	983	20247.5
	982	20297.1
	981	20466
	980	20466
	979	20494.5
	978	20682.7
	977	20803.8
	976	20760.2
	975	20926.1
	974	20766.9
	973	20395.2
	972	20670.6
	971	20685.8
	970	20700.3
	969	20743.9
	968	20978.7
	967	20960.6
	966	21048.4
	965	21151.9
	964	20972.1
	963	21114.3
	962	21068.9
	961	21049
	960	21227.5
	959	21203.3
	958	21261.4
	957	21343.2
	956	21455.1
	955	21446.7
	954	21253.6
	953	21266.9
	952	21700.3
	951	21461.8
	950	21467.2
	949	21630.7
	948	21576.2
	947	21767.5
	946	21690
	945	21489.6
	944	21772.9
	943	21789.3
	942	21923.1
	941	21864.4
	940	21521.1
	939	21851.6
	938	21674.9
	937	21648.8
	936	21855.9
	935	21855.3
	934	21735.4
	933	22056.9
	932	22055
	931	22021.7
	930	22098.6
	929	21855.3
	928	21735.4
	927	22056.9
	926	22055
	925	22021.7
	924	22098.6
	923	22056.9
	922	22055
	921	22021.7
	920	21855.3
	919	21855.3
	918	21735.4
	917	22056.9
	916	22055
	915	22021.7
	914	22098.6
	913	22056.9
	912	22055
	911	22021.7
	910	21735.4
	909	22056.9
	908	22055
	907	22021.7
	906	22098.6
	905	22056.9
	904	22055
	903	22021.7
	902	23044.2
	901	21855.3
	900	21855.3
	899	21735.4
	898	22056.9
	897	22055
	896	22021.7
	895	22098.6
	894	22056.9
	893	22055
	892	22021.7
	891	22612.6
	890	22612.6
	889	23380.1
	888	22912.8
	887	23137.4
	886	23004.8
	885	22464.9
	884	24153.8
	883	23766.3
	882	22944.9
	881	22562.9
	880	23828.1
	879	22567.2
	878	23959.4
	877	23446.1
	876	22015.1
	875	23263.3
	874	23492.7
	873	23450.3
	872	23567.8
	871	22769.3
	870	23541.8
	869	23587.8
	868	24166.5
	867	24455.2
	866	23813.6
	865	24364.4
	864	23871.1
	863	24495.2
	862	23357.1
	861	23799
	860	25181
	859	23905
	858	23863.2
	857	24203.4
	856	24223.4
	855	24063
	854	24110.8
	853	24085.4
	852	24418.9
	851	24390.4
	850	24178
	849	24291.8
	848	24317.2
	847	24562.4
	846	24442.5
	845	24592
	844	24642.9
	843	24650.1
	842	24703.4
	841	24642.3
	840	24705.8
	839	24838.4
	838	24813
	837	24918.3
	836	24944.9
	835	25009.1
	834	24876.5
	833	25046.6
	832	25178.6
	831	25179.8
	830	25135
	829	25161
	828	25195.5
	827	25356
	826	25429.8
	825	25396.5
	824	25486.1
	823	25504.3
	822	25440.1
	821	25525.5
	820	25652.6
	819	25649.6
	818	25685.9
	817	25697.4
	816	25745.2
	815	25838.4
	814	25883.2
	813	25875.3
	812	25962.5
	811	25964.9
	810	25956.5
	809	26055.7
	808	26176.2
	807	26174.4
	806	26163.5
	805	26294.2
	804	26294.9
	803	26299.1
	802	26357.2
	801	26461.3
	800	26472.8
	799	26502.5
	798	26601.2
	797	26618.1
	796	26621.7
	795	26695
	794	26702.9
	793	26732.5
	792	26777.9
	791	26853
	790	26877.2
	789	26943.2
	788	26965
	787	27010.4
	786	27002.5
	785	27058.8
	784	27086
	783	27127.8
	782	27143.5
	781	27210.7
	780	27317.3
	779	27366.3
	778	27468.6
	777	27425.6
	776	27485.6
	775	27514
	774	27564.9
	773	27626
	772	27656.3
	771	27660.5
	770	27738.6
	769	27751.9
	768	27780.4
	767	27811.2
	766	27840.9
	765	27870.6
	764	27891.7
	763	27932.9
	762	27960.1
	761	28031
	760	28047.9
	759	28161.1
	758	28170.2
	757	28260.4
	756	28301
	755	28328.2
	754	28391.8
	753	28428.1
	752	28462
	751	28513.4
	750	28551
	749	28563.7
	748	28604.8
	747	28678.7
	746	28729.5
	745	28730.1
	744	28837.9
	743	28870.6
	742	28918.4
	741	28985
	740	29058.8
	739	29147.8
	738	29136.3
	737	29214.4
	736	29315.5
	735	29309.5
	734	29371.2
	733	29450.5
	732	29443.8
	731	29502
	730	29546.7
	729	29573.4
	728	29658.1
	727	29709
	726	29794.9
	725	29817.9
	724	29856.7
	723	29891.8
	722	29961.4
	721	30000.1
	720	30081.9
	719	30111.5
	718	30113.3
	717	30142.4
	716	30226.5
	715	30275.6
	714	30339.1
	713	30365.8
	712	30407.5
	711	30446.3
	710	30525.6
	709	30617
	708	30637
	707	30707.8
	706	30718.7
	705	30784.7
	704	30839.8
	703	30907.6
	702	30953
	701	31016.5
	700	31061.9
	699	31096.4
	698	31163.6
	697	31196.9
	696	31291.3
	695	31336.1
	694	31330.1
	693	31379.7
	692	31453.6
	691	31569.2
	690	31597
	689	31641.2
	688	31672.1
	687	31721.7
	686	31761.1
	685	31834.3
	684	31897.9
	683	31948.1
	682	31993.5
	681	32018.4
	680	32108
	679	32171.5
	678	32247.2
	677	32288.3
	676	32342.8
	675	32420.9
	674	32502.6
	673	32562.6
	672	32605.5
	671	32647.3
	670	32704.8
	669	32778.1
	668	32841.6
	667	32908.2
	666	32979.6
	665	33042.6
	664	33109.8
	663	33175.2
	662	33224.2
	661	33269
	660	33365.2
	659	33432.4
	658	33491.8
	657	33537.8
	656	33615.9
	655	33702.4
	654	33763.6
	653	33832
	652	33906.4
	651	33960.9
	650	34012.4
	649	34107.4
	648	34177
	647	34248.4
	646	34322.9
	645	34389.5
	644	34450
	643	34489.4
	642	34582.6
	641	34642.5
	640	34714.6
	639	34778.1
	638	34881
	637	34950
	636	35015.4
	635	35088.7
	634	35175.8
	633	35249.1
	632	35322.9
	631	35398
	630	35459.7
	629	35534.8
	628	35592.9
	627	35685.5
	626	35787.8
	625	35845.3
	624	35912.5
	623	36017.2
	622	36102
	621	36145.6
	620	36232.1
	619	36319.3
	618	36398
	617	36487.6
	616	36561.5
	615	36619
	614	36692.2
	613	36776.3
	612	36847.2
	611	36950.1
	610	37026.4
	609	37124.4
	608	37200.1
	607	37296.3
	606	37385.3
	605	37461
	604	37551.2
	603	37633.5
	602	37719.5
	601	37795.7
	600	37904.1
	599	37969.5
	598	38062.1
	597	38152.9
	596	38240.7
	595	38311.5
	594	38418
	593	38477.4
	592	38567
	591	38660.8
	590	38763.7
	589	38833.3
	588	38925.3
	587	39024
	586	39115.4
	585	39204.4
	584	39297.6
	583	39384.8
	582	39484
	581	39588.8
	580	39669.3
	579	39774
	578	39860.6
	577	39955.6
	576	40059.7
	575	40166.3
	574	40263.1
	573	40329.1
	572	40455
	571	40567
	570	40635.4
	569	40715.9
	568	40831.5
	567	40947.2
	566	41044
	565	41159
	564	41260.1
	563	41372.1
	562	41474.4
	561	41532.5
	560	41622.7
	559	41722.6
	558	41840.6
	557	41916.3
	556	42046.5
	555	42142.1
	554	42252.3
	553	42354
	552	42458.7
	551	42584
	550	42700.8
	549	42800.1
	548	42923.6
	547	43022.9
	546	43135.5
	545	43235.3
	544	43337
	543	43446
	542	43587.7
	541	43674.8
	540	43772.9
	539	43891.5
	538	44019.9
	537	44107
	536	44248.1
	535	44364.3
	534	44475.7
	533	44573.8
	532	44676.7
	531	44795.3
	530	44925.5
	529	45052
	528	45156.1
	527	45262.6
	526	45394
	525	45533.2
	524	45645.2
	523	45762.7
	522	45848
	521	45987.2
	520	46108.3
	519	46228.2
	518	46342
	517	46454
	516	46598
	515	46700.9
	514	46834.1
	513	46963.7
	512	47064.7
	511	47198.5
	510	47329.9
	509	47427.3
	508	47570.2
	507	47706.4
	506	47839
	505	47955.8
	504	48081.7
	503	48211.9
	502	48347.5
	501	48491.5
	500	48579.3
	499	48726.4
	498	48853.5
	497	48970.4
	496	49101.7
	495	49217.9
	494	49372.3
	493	49478.8
	492	49607.2
	491	49760.3
	490	49843.9
	489	49961.9
	488	50092.7
	487	50231.3
	486	50400.2
	485	50521.2
	484	50633.8
	483	50768.8
	482	50945
	481	51040
	480	51170.2
	479	51291.8
	478	51448.6
	477	51592.7
	476	51720.4
	475	51854.8
	474	51971
	473	52099.4
	472	52249.5
	471	52349.4
	470	52500.7
	469	52639.3
	468	52772.5
	467	52920.2
	466	53006.2
	465	53162.4
	464	53308.8
	463	53426.9
	462	53564.3
	461	53683.6
	460	53813.1
	459	53962.6
	458	54092.2
	457	54215.6
	456	54369.4
	455	54515.3
	454	54658.8
	453	54746.5
	452	54914.2
	451	55074
	450	55187.2
	449	55299.8
	448	55453.6
	447	55562.5
	446	55741.1
	445	55855.5
	444	56026.2
	443	56122.5
	442	56310.7
	441	56422.1
	440	56571.6
	439	56699.4
	438	56831.3
	437	56946.3
	436	57119.5
	435	57246
	434	57394.3
	433	57536
	432	57685.5
	431	57819.3
	430	57978.5
	429	58137.7
	428	58278.7
	427	58379.8
	426	58520.2
	425	58647.4
	424	58804.1
	423	58934.3
	422	59072.3
	421	59217
	420	59395
	419	59571.1
	418	59688.5
	417	59801.1
	416	59961.6
	415	60099
	414	60247.3
	413	60341.1
	412	60523.9
	411	60720.1
	410	60877.4
	409	60987.6
	408	61152.3
	407	61280.6
	406	61438.6
	405	61596.6
	404	61771.5
	403	61950.7
	402	61771.5
	401	61950.7
	400	61771.5
		61950.7

## Sheet: Sheet3
						2.25mmol Cu-CCTS nanparticles based films
	wavelength	absorption coefficient
	λ (nm)	α (cm-1)
	1600	11229.4
	1599	11051.3
	1598	10917.9
	1597	11016.5
	1596	11085.5
	1595	11121.6
	1594	11022.4
	1593	11145.3
	1592	11027
	1591	11064.4
	1590	10951.4
	1589	11090.1
	1588	11082.2
	1587	11076.3
	1586	11118.3
	1585	11234.7
	1584	11068.4
	1583	11183.4
	1582	11261
	1581	11502.8
	1580	11331.3
	1579	11241.2
	1578	11257.7
	1577	11120.3
	1576	11240.6
	1575	11246.5
	1574	11339.2
	1573	11354.3
	1572	11513.3
	1571	11469.3
	1570	11428.5
	1569	11471.9
	1568	11345.1
	1567	11412.1
	1566	11331.9
	1565	11298.4
	1564	11419.3
	1563	11349
	1562	11395
	1561	11307
	1560	11346.4
	1559	11153.8
	1558	11254.4
	1557	11357.6
	1556	11228.1
	1555	11328
	1554	11222.2
	1553	11105.8
	1552	11246.5
	1551	11136.1
	1550	11053.9
	1549	11075
	1548	11195.2
	1547	11007.3
	1546	10931.7
	1545	10968.5
	1544	10932.3
	1543	10968.5
	1542	10891.6
	1541	10947.5
	1540	10724
	1539	10889.6
	1538	10704.9
	1537	10748.3
	1536	10628
	1535	10668.1
	1534	10691.1
	1533	10668.1
	1532	10666.8
	1531	10769.3
	1530	10749.6
	1529	10768.7
	1528	10735.8
	1527	10597.8
	1526	10559.7
	1525	10646.4
	1524	10601.8
	1523	10657.6
	1522	10612.9
	1521	10655.6
	1520	10614.9
	1519	10599.1
	1518	10491.3
	1517	10669.4
	1516	10601.8
	1515	10484.8
	1514	10567.6
	1513	10656.3
	1512	10532.1
	1511	10492
	1510	10524.2
	1509	10516.3
	1508	10520.3
	1507	10416.4
	1506	10356.6
	1505	10432.2
	1504	10421
	1503	10262
	1502	10339.5
	1501	10277.1
	1500	10264.6
	1499	10373.7
	1498	10308.6
	1497	10208.1
	1496	10308.6
	1495	10379.6
	1494	10340.2
	1493	10270.5
	1492	10389.5
	1491	10429.6
	1490	10376.3
	1489	10573.5
	1488	10484.1
	1487	10442.7
	1486	10549.8
	1485	10467.7
	1484	10493.3
	1483	10461.8
	1482	10532.7
	1481	10658.9
	1480	10561
	1479	10571.5
	1478	10645.8
	1477	10505.8
	1476	10705.6
	1475	10813.4
	1474	10681.3
	1473	10650.4
	1472	10513
	1471	10525.5
	1470	10681.3
	1469	10749
	1468	10748.3
	1467	10940.9
	1466	10849.5
	1465	10666.2
	1464	10871.9
	1463	10906.1
	1462	10893.6
	1461	10925.1
	1460	10835.1
	1459	10779.2
	1458	10821.9
	1457	10722
	1456	10697.7
	1455	10708.2
	1454	10672.7
	1453	10660.9
	1452	10531.4
	1451	10407.2
	1450	10332.3
	1449	10283.7
	1448	10160.8
	1447	9665.2
	1446	10641.8
	1445	10630
	1444	10886.3
	1443	10883
	1442	10922.5
	1441	9665.2
	1440	10641.8
	1439	10630
	1438	10886.3
	1437	10883
	1436	10922.5
	1435	11149.9
	1434	11299.7
	1433	11335.9
	1432	11506.8
	1431	11547.5
	1430	11631
	1429	11833.4
	1428	11857.1
	1427	11933.3
	1426	11867.6
	1425	11970.8
	1424	11905.7
	1423	12058.8
	1422	9531.13
	1421	9183.45
	1420	10641.8
	1419	10630
	1418	10886.3
	1417	10883
	1416	10922.5
	1415	11149.9
	1414	11299.7
	1413	11335.9
	1412	11506.8
	1411	11547.5
	1410	11631
	1409	11833.4
	1408	11857.1
	1407	11933.3
	1406	11867.6
	1405	11970.8
	1404	11905.7
	1403	10641.8
	1402	10630
	1401	10886.3
	1400	10883
	1399	10922.5
	1398	11149.9
	1397	11299.7
	1396	11335.9
	1395	11506.8
	1394	11547.5
	1393	11631
	1392	11833.4
	1391	11857.1
	1390	10154.8
	1389	10405.9
	1388	10409.8
	1387	10678
	1386	10687.9
	1385	10682.6
	1384	11082.8
	1383	11184.7
	1382	11172.2
	1381	11441.7
	1380	11437.7
	1379	11479.2
	1378	11718.4
	1377	11876.8
	1376	11914.2
	1375	12093.7
	1374	12136.4
	1373	12224.5
	1372	12437.4
	1371	12461.7
	1370	12541.9
	1369	12472.9
	1368	12581.3
	1367	12513
	1366	12674
	1365	12984.9
	1364	13109.1
	1363	13059.1
	1362	13128.1
	1361	13421.3
	1360	13755.8
	1359	11707.9
	1358	11738.1
	1357	11429.9
	1356	13770.3
	1355	13688.1
	1354	13693.4
	1353	13607.3
	1352	13488.3
	1351	13406.1
	1350	13227.4
	1349	13092
	1348	13040.7
	1347	12952
	1346	12793
	1345	12613.5
	1344	12630
	1343	12545.2
	1342	12403.9
	1341	12346
	1340	12217.9
	1339	12362.5
	1338	12158.7
	1337	12155.4
	1336	12104.8
	1335	12190.3
	1334	12247.5
	1333	12191.6
	1332	12213.9
	1331	12135.7
	1330	12162
	1329	12097.6
	1328	12162
	1327	12143.6
	1326	12102.9
	1325	11991.1
	1324	12161.4
	1323	12249.4
	1322	12248.8
	1321	12129.8
	1320	12169.2
	1319	12135.1
	1318	12164.6
	1317	12001
	1316	11957.6
	1315	12048.3
	1314	12085.1
	1313	12282.9
	1312	12095.6
	1311	11981.9
	1310	12151.5
	1309	12227.1
	1308	12223.1
	1307	12181.7
	1306	12098.3
	1305	12071.3
	1304	11972.1
	1303	12098.9
	1302	12129.8
	1301	12287.5
	1300	12255.3
	1299	12311.9
	1298	12118.6
	1297	12026.6
	1296	12143.6
	1295	11968.8
	1294	12052.9
	1293	12149.5
	1292	12118
	1291	12169.2
	1290	12120
	1289	11931.3
	1288	12010.2
	1287	11987.8
	1286	12079.2
	1285	11924.1
	1284	12037.1
	1283	12097.6
	1282	12004.9
	1281	11884.7
	1280	12156.1
	1279	11935.9
	1278	11845.9
	1277	11908.3
	1276	11793.3
	1275	11811.1
	1274	11777.5
	1273	12044.4
	1272	11813
	1271	11717.7
	1270	11877.4
	1269	11824.2
	1268	11788.7
	1267	11814.3
	1266	11736.1
	1265	11890.6
	1264	11928.7
	1263	11725.6
	1262	11671.1
	1261	11636.2
	1260	11629.7
	1259	11735.5
	1258	11600.7
	1257	11620.5
	1256	11654
	1255	11390.4
	1254	11550.1
	1253	11566.6
	1252	11489.7
	1251	11565.9
	1250	11368.7
	1249	11468.6
	1248	11347.7
	1247	11309.6
	1246	11460.8
	1245	11111.8
	1244	11354.3
	1243	11071
	1242	11216.9
	1241	11166.3
	1240	12010.2
	1239	12029.9
	1238	12154.1
	1237	12086.4
	1236	11978.6
	1235	12127.2
	1234	12118.6
	1233	12049
	1232	11989.8
	1231	12001
	1230	11906.4
	1229	11955
	1228	11943.8
	1227	11850.5
	1226	11854.4
	1225	12029.9
	1224	11788.1
	1223	11638.2
	1222	11584.3
	1221	11435.1
	1220	11375.3
	1219	11617.2
	1218	11550.8
	1217	11276.1
	1216	11305
	1215	11356.9
	1214	11234
	1213	11443
	1212	11354.9
	1211	11188
	1210	11249.8
	1209	11171.6
	1208	11057.2
	1207	12856
	1206	13102.5
	1205	13097.9
	1204	12704.9
	1203	12695
	1202	12934.9
	1201	12965.8
	1200	13111.7
	1199	13097.9
	1198	12704.9
	1197	12695
	1196	12934.9
	1195	12965.8
	1194	13111.7
	1193	13102.5
	1192	13097.9
	1191	12704.9
	1190	12695
	1189	12934.9
	1188	12198.2
	1187	12445.3
	1186	12440.7
	1185	12704.9
	1184	12695
	1183	12934.9
	1182	12965.8
	1181	13111.7
	1180	13161.7
	1179	12960.5
	1178	12914.5
	1177	13200.4
	1176	13308.9
	1175	13112.4
	1174	13304.3
	1173	13334.5
	1172	13280
	1171	13458.7
	1170	13399.6
	1169	13268.8
	1168	13502.1
	1167	13475.2
	1166	13262.9
	1165	13365.4
	1164	13580.3
	1163	13621.7
	1162	13694
	1161	13551.4
	1160	13511.3
	1159	13589.5
	1158	13563.2
	1157	13552.1
	1156	13667.1
	1155	13661.2
	1154	13568.5
	1153	13692
	1152	13604.6
	1151	13514.6
	1150	13579
	1149	13632.2
	1148	13649.3
	1147	13730.2
	1146	13715.7
	1145	13800.5
	1144	13705.8
	1143	13721
	1142	13748.6
	1141	13811.7
	1140	13829.4
	1139	13813.6
	1138	14170.5
	1137	13940.5
	1136	14162.6
	1135	14167.9
	1134	14185
	1133	14118.6
	1132	14095.6
	1131	14006.9
	1130	14078.5
	1129	14037.1
	1128	13926.7
	1127	13932.6
	1126	13957.6
	1125	13872.1
	1124	14148.2
	1123	14078.5
	1122	14021.3
	1121	13886.6
	1120	13897.8
	1119	13976.6
	1118	13901
	1117	13747.3
	1116	13820.9
	1115	13778.8
	1114	13851.7
	1113	13841.2
	1112	13798.5
	1111	13779.5
	1110	13793.3
	1109	13896.4
	1108	13779.5
	1107	13968.7
	1106	13831.4
	1105	13672.3
	1104	13744.6
	1103	13826.1
	1102	14060.1
	1101	13949
	1100	13997
	1099	13928.6
	1098	14037.1
	1097	13968.7
	1096	13948.4
	1095	14047.6
	1094	14018
	1093	14027.9
	1092	13897.1
	1091	14069.3
	1090	14096.9
	1089	13978.6
	1088	14187.6
	1087	14220.5
	1086	14165.9
	1085	14332.8
	1084	14286.8
	1083	14248.7
	1082	14041
	1081	14259.2
	1080	14203.4
	1079	14137.6
	1078	14426.8
	1077	14474.1
	1076	14535.9
	1075	14414.3
	1074	14322.3
	1073	14524.1
	1072	14470.2
	1071	14428.1
	1070	14654.9
	1069	14554.3
	1068	14581.9
	1067	14523.4
	1066	14618.7
	1065	14712.1
	1064	14736.4
	1063	14842.2
	1062	14574.7
	1061	14589.2
	1060	14776.5
	1059	14705.5
	1058	14773.2
	1057	14844.2
	1056	14942.7
	1055	15001.2
	1054	15095.9
	1053	15081.4
	1052	15160.9
	1051	15026.2
	1050	14942.1
	1049	15034.8
	1048	14878.3
	1047	14965.8
	1046	15070.9
	1045	15122.2
	1044	15091.3
	1043	15185.3
	1042	15349.6
	1041	15213.5
	1040	15288.5
	1039	15345.6
	1038	15431.1
	1037	15435
	1036	15377.2
	1035	15386.4
	1034	15576.3
	1033	15607.2
	1032	15542.1
	1031	15371.3
	1030	15501.4
	1029	15593.4
	1028	15587.5
	1027	15688
	1026	15852.4
	1025	15742.6
	1024	15699.9
	1023	15817.5
	1022	15957.5
	1021	15855
	1020	15797.8
	1019	15782
	1018	15837.9
	1017	15906.2
	1016	15880.6
	1015	15942.4
	1014	16173.7
	1013	16268.4
	1012	16301.2
	1011	16285.5
	1010	16236.2
	1009	16085
	1008	16365
	1007	16441.9
	1006	16369.6
	1005	16495.8
	1004	16654.2
	1003	16796.8
	1002	16533.9
	1001	16559.5
	1000	16819.1
	999	16800.7
	998	16739.6
	997	16723.8
	996	16705.4
	995	16808
	994	16911.1
	993	16827
	992	16905.2
	991	16948
	990	17003.2
	989	17142.5
	988	16933.5
	987	17063.6
	986	17105.7
	985	17118.2
	984	17137.2
	983	17098.5
	982	17139.2
	981	17282.5
	980	17282.5
	979	17306.8
	978	17465.2
	977	17567.7
	976	17530.9
	975	17670.9
	974	17536.8
	973	17222
	972	17455.3
	971	17467.8
	970	17480.3
	969	17517.1
	968	17715.6
	967	17699.8
	966	17774.1
	965	17861.5
	964	17709.7
	963	17830
	962	17791.2
	961	17774.7
	960	17925.3
	959	17904.9
	958	17954.2
	957	18023.2
	956	18117.8
	955	18110.6
	954	17947.6
	953	17958.8
	952	18324.8
	951	18123.1
	950	18127.7
	949	18265.7
	948	18219.7
	947	18381.4
	946	18315.6
	945	18146.7
	944	18386
	943	18399.8
	942	18512.8
	941	18462.9
	940	18173
	939	18452.3
	938	18303.2
	937	18281.5
	936	18456.3
	935	18455.6
	934	18353.8
	933	18625.9
	932	18623.9
	931	18596.3
	930	18660.7
	929	18455.6
	928	18353.8
	927	18625.9
	926	18623.9
	925	18596.3
	924	18660.7
	923	18625.9
	922	18623.9
	921	18596.3
	920	18455.6
	919	18455.6
	918	18353.8
	917	18625.9
	916	18623.9
	915	18596.3
	914	18660.7
	913	18625.9
	912	18623.9
	911	18596.3
	910	18353.8
	909	18625.9
	908	18623.9
	907	18596.3
	906	18660.7
	905	18625.9
	904	18623.9
	903	18596.3
	902	19459.9
	901	18455.6
	900	18455.6
	899	18353.8
	898	18625.9
	897	18623.9
	896	18596.3
	895	18660.7
	894	18625.9
	893	18623.9
	892	18596.3
	891	19094.5
	890	19094.5
	889	19743.1
	888	19348.8
	887	19538.1
	886	19426.4
	885	18970.2
	884	20396.4
	883	20069.1
	882	19375.8
	881	19053.7
	880	20121.7
	879	19056.3
	878	20232.8
	877	19799
	876	18590.4
	875	19644.6
	874	19838.4
	873	19802.3
	872	19901.5
	871	19227.2
	870	19879.8
	869	19918.6
	868	20407.6
	867	20651.4
	866	20109.2
	865	20574.5
	864	20157.9
	863	20685
	862	19723.4
	861	20096.7
	860	21264
	859	20186.8
	858	20151.3
	857	20438.5
	856	20454.9
	855	20320.2
	854	20359.6
	853	20338.6
	852	20620.5
	851	20596.2
	850	20416.8
	849	20513.4
	848	20534.4
	847	20742.1
	846	20640.3
	845	20766.5
	844	20809.2
	843	20815.7
	842	20860.4
	841	20809.2
	840	20863.1
	839	20974.8
	838	20953.1
	837	21042.5
	836	21064.8
	835	21118.7
	834	21007
	833	21150.3
	832	21261.3
	831	21263.3
	830	21225.2
	829	21246.9
	828	21276.5
	827	21411.8
	826	21474.3
	825	21446
	824	21521.6
	823	21536.7
	822	21482.8
	821	21554.5
	820	21662.3
	819	21659.6
	818	21690.5
	817	21700.4
	816	21740.5
	815	21819.3
	814	21856.8
	813	21850.9
	812	21923.8
	811	21925.8
	810	21918.6
	809	22002
	808	22104.6
	807	22102.6
	806	22093.4
	805	22203.8
	804	22204.5
	803	22207.8
	802	22257
	801	22345.1
	800	22355
	799	22379.9
	798	22463.4
	797	22477.9
	796	22480.5
	795	22542.3
	794	22548.9
	793	22574.5
	792	22612.6
	791	22675.7
	790	22696.1
	789	22751.9
	788	22771
	787	22809.1
	786	22801.9
	785	22849.9
	784	22872.9
	783	22907.7
	782	22920.8
	781	22978
	780	23068.1
	779	23109.5
	778	23195.6
	777	23159.4
	776	23210
	775	23233.7
	774	23277.1
	773	23329
	772	23354
	771	23357.9
	770	23423.6
	769	23434.8
	768	23459.1
	767	23485.4
	766	23509.7
	765	23535.4
	764	23553.1
	763	23587.9
	762	23610.9
	761	23670.7
	760	23684.5
	759	23780.5
	758	23788.4
	757	23864
	756	23898.8
	755	23921.8
	754	23975
	753	24005.9
	752	24034.2
	751	24078.2
	750	24109.8
	749	24120.3
	748	24155.8
	747	24217.6
	746	24260.3
	745	24260.9
	744	24351.6
	743	24379.2
	742	24420
	741	24475.8
	740	24538.9
	739	24613.9
	738	24604
	737	24669.7
	736	24755.2
	735	24750.6
	734	24802.5
	733	24869.5
	732	24863.6
	731	24912.9
	730	24950.4
	729	24972.7
	728	25045
	727	25087.7
	726	25160
	725	25179.7
	724	25211.9
	723	25242.2
	722	25300.7
	721	25333.5
	720	25401.9
	719	25427.5
	718	25428.8
	717	25453.8
	716	25524.8
	715	25566.2
	714	25620.1
	713	25642.4
	712	25677.3
	711	25710.1
	710	25777.2
	709	25854.7
	708	25871.8
	707	25931
	706	25940.2
	705	25996
	704	26042.7
	703	26099.9
	702	26138
	701	26191.9
	700	26230
	699	26259.6
	698	26316.1
	697	26343.7
	696	26423.2
	695	26462
	694	26456.7
	693	26498.8
	692	26560.6
	691	26658.5
	690	26682.2
	689	26719.6
	688	26745.9
	687	26787.3
	686	26820.8
	685	26882
	684	26935.9
	683	26978.6
	682	27016.7
	681	27037.7
	680	27114
	679	27167.2
	678	27231
	677	27265.8
	676	27311.8
	675	27377.5
	674	27446.5
	673	27497.1
	672	27533.9
	671	27568.8
	670	27617.4
	669	27679.8
	668	27733.1
	667	27788.9
	666	27849.4
	665	27902.6
	664	27959.2
	663	28014.4
	662	28055.8
	661	28093.9
	660	28174.7
	659	28231.9
	658	28282.5
	657	28320.6
	656	28386.4
	655	28460
	654	28511.2
	653	28569.1
	652	28632.2
	651	28677.5
	650	28721.5
	649	28801.7
	648	28860.2
	647	28920.7
	646	28983.8
	645	29039.6
	644	29090.9
	643	29124.4
	642	29203.3
	641	29253.9
	640	29314.4
	639	29367.6
	638	29455
	637	29513.5
	636	29568.7
	635	29630.5
	634	29704.1
	633	29765.9
	632	29828.3
	631	29891.4
	630	29944
	629	30007.1
	628	30056.4
	627	30134.6
	626	30220.7
	625	30269.3
	624	30326.5
	623	30414.6
	622	30486.2
	621	30523
	620	30596
	619	30669.6
	618	30736
	617	30811.5
	616	30874
	615	30922.6
	614	30984.4
	613	31055.4
	612	31115.2
	611	31201.9
	610	31266.3
	609	31349.1
	608	31413.6
	607	31495.1
	606	31570
	605	31633.7
	604	31709.3
	603	31779.6
	602	31851.9
	601	31916.3
	600	32007.7
	599	32062.9
	598	32141.1
	597	32218
	596	32292.3
	595	32352.1
	594	32442.1
	593	32492.1
	592	32567.6
	591	32646.5
	590	32733.9
	589	32792.4
	588	32870.6
	587	32953.4
	586	33031
	585	33105.9
	584	33184.8
	583	33258.4
	582	33341.9
	581	33430.6
	580	33498.3
	579	33587
	578	33660.6
	577	33740.1
	576	33828.2
	575	33918.3
	574	33999.7
	573	34056.3
	572	34162.1
	571	34256.7
	570	34314.6
	569	34382.3
	568	34480.2
	567	34577.5
	566	34659.6
	565	34756.9
	564	34841.7
	563	34936.3
	562	35023.1
	561	35071.7
	560	35147.9
	559	35232.1
	558	35332
	557	35396.4
	556	35506.1
	555	35586.3
	554	35679.6
	553	35765.7
	552	35853.8
	551	35959.6
	550	36058.8
	549	36142.3
	548	36246.8
	547	36330.3
	546	36425.6
	545	36509.7
	544	36595.1
	543	36687.8
	542	36806.8
	541	36881
	540	36963.8
	539	37063.7
	538	37172.2
	537	37245.8
	536	37365.4
	535	37463.3
	534	37556.7
	533	37640.1
	532	37726.9
	531	37826.8
	530	37937.2
	529	38043.7
	528	38131.7
	527	38221.8
	526	38332.9
	525	38450.5
	524	38544.5
	523	38644.4
	522	38716
	521	38833.7
	520	38935.5
	519	39036.7
	518	39133.4
	517	39228
	516	39349.6
	515	39436.3
	514	39549.4
	513	39657.8
	512	39743.9
	511	39856.3
	510	39968
	509	40049.5
	508	40170.5
	507	40285.5
	506	40397.2
	505	40495.8
	504	40602.9
	503	40712
	502	40826.4
	501	40948.6
	500	41022.9
	499	41147.1
	498	41254.2
	497	41352.2
	496	41463.9
	495	41561.8
	494	41692
	493	41782
	492	41890.4
	491	42019.9
	490	42090.2
	489	42190.1
	488	42300.5
	487	42417.5
	486	42560.2
	485	42662
	484	42757.3
	483	42871.7
	482	43020.2
	481	43100.4
	480	43210.1
	479	43313.3
	478	43445.4
	477	43567
	476	43674.8
	475	43788.5
	474	43886.4
	473	43994.9
	472	44121.7
	471	44206.5
	470	44334
	469	44451
	468	44563.4
	467	44688.3
	466	44760.6
	465	44892.7
	464	45016.2
	463	45116.1
	462	45232.4
	461	45333
	460	45442.1
	459	45568.3
	458	45678
	457	45781.9
	456	45912
	455	46034.9
	454	46156.5
	453	46230.8
	452	46372.1
	451	46506.8
	450	46602.8
	449	46697.4
	448	46827.5
	447	46919.5
	446	47070.1
	445	47166.7
	444	47311.3
	443	47392.1
	442	47551.1
	441	47645.1
	440	47772
	439	47879.1
	438	47990.8
	437	48088.1
	436	48234
	435	48341.1
	434	48466.7
	433	48586.3
	432	48711.8
	431	48825.5
	430	48959.6
	429	49093.7
	428	49213.3
	427	49298.7
	426	49417
	425	49524.8
	424	49656.9
	423	49767.3
	422	49883.6
	421	50005.2
	420	50155.7
	419	50304.3
	418	50403.5
	417	50498.8
	416	50634.2
	415	50749.9
	414	50875.4
	413	50954.9
	412	51108.7
	411	51274.3
	410	51407.8
	409	51500.4
	408	51639.8
	407	51748.2
	406	51881.6
	405	52015
	404	52162.3
	403	52314.1
	402	52015
	401	52162.3
	400	52314.1

## Sheet: Sheet4
				2.50mmol Cu-CCTS nanparticles based films
	wavelength	absorption coefficient
	λ (nm)	α (cm-1)
	1600	25412.4
	1599	25354.6
	1598	25528.7
	1597	25560.3
	1596	25481.4
	1595	25496.5
	1594	25439.3
	1593	25434.7
	1592	25344
	1591	25297.4
	1590	25453.1
	1589	25586.6
	1588	25493.9
	1587	25104.8
	1586	25117.3
	1585	25484.7
	1584	25582
	1583	25606.9
	1582	25312.5
	1581	25353.9
	1580	25675.3
	1579	25668.7
	1578	25090.4
	1577	25234.3
	1576	25351.9
	1575	25233
	1574	25463
	1573	25477.5
	1572	25656.2
	1571	25515.6
	1570	25421.6
	1569	25501.8
	1568	25480.8
	1567	25623.4
	1566	25500.5
	1565	25397.3
	1564	25524.1
	1563	25376.9
	1562	25636.5
	1561	25453.1
	1560	25789.6
	1559	25291.5
	1558	25350
	1557	25595.8
	1556	25750.2
	1555	25710.8
	1554	25982.9
	1553	25697.6
	1552	25824.5
	1551	25844.9
	1550	25759.4
	1549	25963.2
	1548	25705.5
	1547	25541.9
	1546	25708.2
	1545	25909.9
	1544	25710.1
	1543	26027.6
	1542	26184
	1541	25972.4
	1540	26118.3
	1539	26053.9
	1538	26071.6
	1537	25985.5
	1536	25778.5
	1535	25793.6
	1534	25970.4
	1533	26104.5
	1532	25936.9
	1531	25626
	1530	25806.7
	1529	26107.7
	1528	25996.7
	1527	26176.8
	1526	26231.3
	1525	26371.3
	1524	26210.3
	1523	26083.4
	1522	25934.9
	1521	26107.1
	1520	26225.4
	1519	25930.3
	1518	25935.6
	1517	26084.1
	1516	26150.5
	1515	26314.8
	1514	26327.9
	1513	25998
	1512	26245.1
	1511	26236.6
	1510	26200.4
	1509	26130.1
	1508	26228.7
	1507	26296.4
	1506	26099.9
	1505	26155.7
	1504	26344.4
	1503	25888.9
	1502	26049.9
	1501	26340.4
	1500	26186.6
	1499	26408.8
	1498	26460
	1497	26302.3
	1496	26208.3
	1495	26178.1
	1494	26070.3
	1493	26068.3
	1492	25860.6
	1491	26002.6
	1490	26160.3
	1489	26238.5
	1488	26178.1
	1487	26311.5
	1486	26375.9
	1485	26021
	1484	26200.4
	1483	26220.8
	1482	26404.8
	1481	26554
	1480	26221.4
	1479	26172.2
	1478	26628.9
	1477	26153.8
	1476	26121.5
	1475	26228.7
	1474	26044
	1473	26255.6
	1472	26203
	1471	26190.6
	1470	26146.5
	1469	26116.9
	1468	26270.1
	1467	26520.5
	1466	26295.7
	1465	25784.4
	1464	26117.6
	1463	26324.6
	1462	26451.5
	1461	26364.7
	1460	26394.3
	1459	26383.1
	1458	25992.7
	1457	26018.4
	1456	26320.7
	1455	26414.7
	1454	26416.6
	1453	26474.5
	1452	26410.7
	1451	26283.9
	1450	26087.4
	1449	26093.3
	1448	26042
	1447	26059.1
	1446	26401.5
	1445	26513.9
	1444	26241.8
	1443	26428.5
	1442	26478.4
	1441	26270.7
	1440	26210.9
	1439	26385.8
	1438	26309.5
	1437	26161
	1436	26383.8
	1435	26450.2
	1434	26402.2
	1433	26377.2
	1432	26386.4
	1431	26598
	1430	26504.7
	1429	26233.3
	1428	26501.4
	1427	26552.7
	1426	26375.9
	1425	26420.6
	1424	26475.8
	1423	26423.9
	1422	26671
	1421	26280.6
	1420	26024.3
	1419	26001.3
	1418	26410.1
	1417	26521.1
	1416	26210.3
	1415	26263.5
	1414	26280.6
	1413	26428.5
	1412	25990.8
	1411	26418.6
	1410	26544.1
	1409	26525.7
	1408	26602.6
	1407	26415.3
	1406	26265.5
	1405	26523.1
	1404	26569.1
	1403	26191.9
	1402	26184
	1401	26242.5
	1400	26107.7
	1399	26311.5
	1398	26585.6
	1397	26254.3
	1396	26164.3
	1395	26270.1
	1394	26258.9
	1393	26323.3
	1392	26571.8
	1391	26615.1
	1390	26448.8
	1389	26736.7
	1388	26717
	1387	26713.7
	1386	26571.1
	1385	26297.7
	1384	26676.9
	1383	26970.7
	1382	26834
	1381	26535.6
	1380	26801.8
	1379	27077.8
	1378	26796.5
	1377	26992.4
	1376	27046.9
	1375	27045.6
	1374	26979.9
	1373	26973.3
	1372	26809.7
	1371	26628.9
	1370	26713.1
	1369	26435.7
	1368	26356.8
	1367	26408.8
	1366	26613.8
	1365	26446.2
	1364	26485
	1363	26719.6
	1362	26291.8
	1361	26281.9
	1360	26490.3
	1359	26479.7
	1358	26596.7
	1357	26788
	1356	26557.3
	1355	26369.3
	1354	26652.6
	1353	26423.2
	1352	26401.5
	1351	26337.8
	1350	26341.1
	1349	26627
	1348	26589.5
	1347	26429.8
	1346	26494.9
	1345	26135.4
	1344	26030.9
	1343	26251.7
	1342	26356.8
	1341	26145.2
	1340	26294.4
	1339	26557.9
	1338	26425.2
	1337	26074.2
	1336	26109.7
	1335	26281.9
	1334	26335.8
	1333	26318.7
	1332	26367.4
	1331	26174.1
	1330	26462.7
	1329	26184
	1328	26504.7
	1327	26600
	1326	26364.7
	1325	26123.5
	1324	26534.3
	1323	26563.2
	1322	26494.9
	1321	26499.5
	1320	26244.5
	1319	26230.6
	1318	26071.6
	1317	26270.7
	1316	26388.4
	1315	26326.6
	1314	26135.4
	1313	26169.5
	1312	26181.4
	1311	25987.5
	1310	25896.8
	1309	26408.1
	1308	26471.9
	1307	26115.6
	1306	26285.2
	1305	26295.7
	1304	26226
	1303	26266.8
	1302	26163.6
	1301	26306.2
	1300	26194.5
	1299	25798.2
	1298	26075.5
	1297	26378.5
	1296	26132.7
	1295	25919.1
	1294	25807.4
	1293	25963.2
	1292	25996.7
	1291	26148.5
	1290	26208.3
	1289	25580
	1288	26013.8
	1287	25615.5
	1286	25863.3
	1285	25814.6
	1284	26082.8
	1283	25681.9
	1282	26003.9
	1281	26035.5
	1280	25859.3
	1279	25855.4
	1278	25787.7
	1277	25746.3
	1276	25884.3
	1275	25590.5
	1274	25660.8
	1273	25570.1
	1272	25905.3
	1271	25432.8
	1270	25520.8
	1269	25712.1
	1268	25487.3
	1267	25717.4
	1266	25555
	1265	25722.6
	1264	25584.6
	1263	25553
	1262	25778.5
	1261	25765.3
	1260	25619.4
	1259	25392
	1258	25730.5
	1257	25544.5
	1256	25622.7
	1255	25344.7
	1254	25718
	1253	25420.9
	1252	25307.2
	1251	25334.8
	1250	25727.2
	1249	25566.8
	1248	25634.5
	1247	25388.7
	1246	25413.7
	1245	25559
	1244	25560.9
	1243	25883.6
	1242	25286.2
	1241	25333.5
	1240	25578
	1239	25286.9
	1238	25448.5
	1237	25308.6
	1236	25182.4
	1235	25372.3
	1234	25361.1
	1233	25490.6
	1232	25305.9
	1231	25141
	1230	25268.5
	1229	25231
	1228	25055.5
	1227	25036.5
	1226	25110.7
	1225	25043
	1224	25126.5
	1223	24681.6
	1222	25271.1
	1221	25190.3
	1220	24897.1
	1219	25194.9
	1218	25256
	1217	25222.5
	1216	25072
	1215	25203.4
	1214	25426.2
	1213	25552.4
	1212	25128.5
	1211	25367.1
	1210	25374.3
	1209	24843.9
	1208	25023.3
	1207	24834
	1206	24842.6
	1205	25024
	1204	25157.4
	1203	24898.4
	1202	24949.7
	1201	25091.7
	1200	24965.5
	1199	24762.4
	1198	24645.4
	1197	24634.2
	1196	24594.8
	1195	25072.6
	1194	25088.4
	1193	25374.9
	1192	25321
	1191	25441.3
	1190	25279.6
	1189	25558.3
	1188	25030.6
	1187	25409.1
	1186	25257.3
	1185	25442
	1184	25382.2
	1183	25476.8
	1182	25397.9
	1181	25627.3
	1180	25613.5
	1179	25047.6
	1178	25058.2
	1177	24866.2
	1176	24932.6
	1175	24889.9
	1174	24842.6
	1173	24976
	1172	24943.8
	1171	25047.6
	1170	25133.1
	1169	24945.8
	1168	24922.8
	1167	24923.4
	1166	24941.2
	1165	24701.9
	1164	24389.1
	1163	24638.8
	1162	24746.6
	1161	25002.3
	1160	24784.7
	1159	24668.4
	1158	24670.4
	1157	24641.5
	1156	24613.9
	1155	24612.6
	1154	24479.8
	1153	24646.1
	1152	24486.4
	1151	24316.8
	1150	24588.9
	1149	24846.5
	1148	24670.4
	1147	24372
	1146	24592.2
	1145	24561.9
	1144	24312.9
	1143	24553.4
	1142	24519.2
	1141	24615.8
	1140	24479.1
	1139	24663.2
	1138	24552.7
	1137	24186
	1136	24686.8
	1135	24483.7
	1134	24240.6
	1133	24289.9
	1132	24406.2
	1131	24144.6
	1130	24337.2
	1129	24317.5
	1128	24213
	1127	23993.4
	1126	23843.6
	1125	23952.7
	1124	24274.1
	1123	24289.9
	1122	24155.1
	1121	24015.1
	1120	24022.4
	1119	24025.6
	1118	23832.4
	1117	24013.8
	1116	23921.8
	1115	23729.2
	1114	24175.5
	1113	23986.2
	1112	23697
	1111	23989.5
	1110	23911.9
	1109	23728.6
	1108	23391.4
	1107	23561
	1106	23752.9
	1105	23842.9
	1104	23684.5
	1103	23779.2
	1102	23904.7
	1101	23781.2
	1100	23705.6
	1099	23643.8
	1098	24025.6
	1097	24048
	1096	23572.2
	1095	23555.1
	1094	23655
	1093	23839.7
	1092	23407.2
	1091	23457.1
	1090	23411.8
	1089	23390.1
	1088	23517.6
	1087	23336.9
	1086	23319.1
	1085	23545.9
	1084	23357.9
	1083	23162.7
	1082	23067.4
	1081	23319.8
	1080	23398
	1079	23367.8
	1078	23582
	1077	23535.4
	1076	23382.9
	1075	23457.8
	1074	23515
	1073	23316.5
	1072	22985.9
	1071	22943.2
	1070	23331.6
	1069	23131.2
	1068	23301.4
	1067	23247.5
	1066	22853.8
	1065	23033.9
	1064	23062.2
	1063	23104.9
	1062	23069.4
	1061	22886
	1060	22736.2
	1059	22758.5
	1058	22780.2
	1057	22600.8
	1056	22913.6
	1055	22930.7
	1054	22794.7
	1053	22690.2
	1052	22884
	1051	23026.7
	1050	23005
	1049	22683.6
	1048	22430.6
	1047	22483.8
	1046	22700.7
	1045	22751.3
	1044	22529.8
	1043	22462.1
	1042	22560
	1041	22356.9
	1040	22468
	1039	22552.1
	1038	22581.1
	1037	22504.8
	1036	22403
	1035	22505.5
	1034	22408.9
	1033	22261
	1032	22400.3
	1031	22355
	1030	22321.5
	1029	22338.5
	1028	22397.7
	1027	22369.4
	1026	22289.2
	1025	22460.1
	1024	22244.6
	1023	22113.1
	1022	22266.9
	1021	22191.3
	1020	22222.2
	1019	22230.8
	1018	21984.3
	1017	22019.1
	1016	21959.3
	1015	21938.9
	1014	22032.9
	1013	22041.5
	1012	22026.4
	1011	22027
	1010	21877.2
	1009	21753
	1008	21922.5
	1007	21895.6
	1006	21860.1
	1005	22138.1
	1004	22109.2
	1003	21962.6
	1002	21682
	1001	21731.3
	1000	21699.7
	999	21843
	998	21695.1
	997	21428.3
	996	21791.1
	995	21517.7
	994	21422.4
	993	21281.1
	992	21274.5
	991	21686.6
	990	21529.5
	989	21237
	988	21177.9
	987	21191.7
	986	21369.1
	985	21444.7
	984	21273.2
	983	21356.6
	982	21412.5
	981	21402.6
	980	21084.5
	979	21091.8
	978	21210.7
	977	21413.8
	976	21342.2
	975	21269.2
	974	20849.3
	973	21039.2
	972	21050.4
	971	21152.2
	970	21137.1
	969	21045.8
	968	21028.7
	967	20610
	966	20901.8
	965	21323.1
	964	21106.9
	963	20797.3
	962	20931.4
	961	20606.7
	960	20769.1
	959	20726.4
	958	20670.5
	957	20713.2
	956	20722.4
	955	20678.4
	954	20811.8
	953	20598.9
	952	20700.1
	951	20549.6
	950	20497.6
	949	20560.7
	948	20394.5
	947	20274.8
	946	20297.8
	945	20457.6
	944	20415.5
	943	20631.7
	942	20364.9
	941	20397.7
	940	20125
	939	20086.9
	938	20223.6
	937	20172.3
	936	20219.6
	935	20157.2
	934	19865.4
	933	19977.8
	932	19817.4
	931	19877.9
	930	19804.9
	929	20086.9
	928	19872.6
	927	19843
	926	19764.2
	925	19751
	924	19994.9
	923	20010
	922	19643.9
	921	19749.7
	920	19442.8
	919	19613
	918	19571
	917	19474.3
	916	19772.7
	915	19643.2
	914	19402.7
	913	19854.9
	912	19755.6
	911	19241
	910	19339.6
	909	19196.3
	908	19418.5
	907	19320.5
	906	19491.4
	905	19647.8
	904	19235.1
	903	19653.1
	902	19181.2
	901	19235.8
	900	19219.3
	899	19045.8
	898	19237.1
	897	19003.8
	896	19727.4
	895	18940
	894	19499.3
	893	19281.8
	892	19149.7
	891	18854.6
	890	18968.9
	889	19060.3
	888	18144.1
	887	18629.1
	886	18809.9
	885	19610.4
	884	19500
	883	18799.4
	882	19174.6
	881	19221.3
	880	19041.2
	879	19375.8
	878	18882.2
	877	17709
	876	18088.9
	875	18941.3
	874	19492.7
	873	18970.9
	872	18662.7
	871	18702.8
	870	18011.3
	869	18993.2
	868	19189.8
	867	19643.2
	866	18756.6
	865	18980.1
	864	19380.4
	863	19288.3
	862	18643.6
	861	18280.8
	860	19235.1
	859	18207.2
	858	18370.2
	857	18232.8
	856	18323.5
	855	18493.8
	854	18106.6
	853	18227.6
	852	18134.3
	851	18282.1
	850	18125
	849	18004.1
	848	17996.2
	847	18063.9
	846	18006.7
	845	18036.3
	844	18042.9
	843	17891.7
	842	17847
	841	17939.1
	840	17972.6
	839	17918.7
	838	17899
	837	17914.1
	836	17879.2
	835	17716.9
	834	17743.9
	833	17853.6
	832	17866.1
	831	17878.6
	830	17792.5
	829	17846.4
	828	17806.3
	827	17725.5
	826	17748.5
	825	17783.3
	824	17759
	823	17697.2
	822	17586.1
	821	17650.5
	820	17628.8
	819	17603.9
	818	17641.3
	817	17663.7
	816	17634.1
	815	17624.9
	814	17561.1
	813	17546
	812	17556.5
	811	17507.3
	810	17498.7
	809	17486.9
	808	17446.1
	807	17463.9
	806	17507.9
	805	17499.4
	804	17487.5
	803	17435
	802	17377.1
	801	17448.1
	800	17445.5
	799	17437.6
	798	17369.2
	797	17396.8
	796	17400.8
	795	17375.2
	794	17351.5
	793	17350.8
	792	17335.7
	791	17326.5
	790	17287.7
	789	17317.3
	788	17308.8
	787	17283.8
	786	17278.5
	785	17283.8
	784	17262.8
	783	17308.1
	782	17224
	781	17246.3
	780	17284.5
	779	17309.4
	778	17303.5
	777	17272.6
	776	17266.1
	775	17278.5
	774	17275.9
	773	17309.4
	772	17249.6
	771	17225.3
	770	17275.9
	769	17237.1
	768	17199
	767	17208.9
	766	17216.8
	765	17180.6
	764	17143.2
	763	17137.2
	762	17115.5
	761	17198.4
	760	17168.1
	759	17219.4
	758	17138.5
	757	17175.4
	756	17182.6
	755	17144.5
	754	17107
	753	17111.6
	752	17147.8
	751	17158.9
	750	17195.7
	749	17168.8
	748	17175.4
	747	17222.7
	746	17174
	745	17162.2
	744	17266.7
	743	17232.5
	742	17204.3
	741	17194.4
	740	17185.2
	739	17252.9
	738	17204.3
	737	17190.5
	736	17220.7
	735	17211.5
	734	17224
	733	17259.5
	732	17226.6
	731	17232.5
	730	17256.2
	729	17230.6
	728	17253.6
	727	17191.1
	726	17259.5
	725	17268.7
	724	17293
	723	17288.4
	722	17297.6
	721	17284.5
	720	17332.4
	719	17325.2
	718	17320.6
	717	17328.5
	716	17344.9
	715	17307.5
	714	17365.3
	713	17373.2
	712	17387.6
	711	17386.3
	710	17419.8
	709	17473.1
	708	17455.3
	707	17484.3
	706	17465.2
	705	17515.8
	704	17502.7
	703	17506.6
	702	17511.9
	701	17557.9
	700	17566.4
	699	17553.3
	698	17562.5
	697	17565.7
	696	17634.8
	695	17641.3
	694	17596.6
	693	17620.3
	692	17635.4
	691	17691.3
	690	17666.3
	689	17705.7
	688	17728.1
	687	17729.4
	686	17726.1
	685	17756.3
	684	17807.6
	683	17823.4
	682	17830
	681	17822.7
	680	17854.9
	679	17857.6
	678	17904.9
	677	17918.7
	676	17932.5
	675	17961.4
	674	17985.7
	673	17987.7
	672	17997.5
	671	18044.2
	670	18087.6
	669	18098.8
	668	18108.6
	667	18132.9
	666	18152.7
	665	18189.5
	664	18221
	663	18256.5
	662	18280.8
	661	18295.9
	660	18329.4
	659	18353.1
	658	18403.1
	657	18414.2
	656	18434.6
	655	18472.7
	654	18518.7
	653	18547
	652	18567.4
	651	18595
	650	18619.3
	649	18677.1
	648	18701.4
	647	18731.7
	646	18751.4
	645	18794.8
	644	18805.9
	643	18818.4
	642	18890.7
	641	18903.9
	640	18974.2
	639	18993.2
	638	19026.1
	637	19068.2
	636	19101
	635	19119.4
	634	19186.5
	633	19233.1
	632	19258.8
	631	19294.9
	630	19327.1
	629	19366.6
	628	19395.5
	627	19436.9
	626	19490.1
	625	19520.3
	624	19559.8
	623	19613
	622	19668.2
	621	19693.2
	620	19748.4
	619	19814.1
	618	19868
	617	19925.2
	616	19939.7
	615	19971.2
	614	20022.5
	613	20069.1
	612	20098.7
	611	20167.7
	610	20209.8
	609	20268.9
	608	20312.3
	607	20366.2
	606	20422.1
	605	20462.2
	604	20493
	603	20566
	602	20623.2
	601	20660.6
	600	20696.1
	599	20746.1
	598	20827.6
	597	20861.1
	596	20932.1
	595	20971.5
	594	21043.1
	593	21058.9
	592	21121.4
	591	21195.6
	590	21243.6
	589	21288.9
	588	21360.6
	587	21411.8
	586	21482.8
	585	21529.5
	584	21580.8
	583	21644.5
	582	21712.9
	581	21771.4
	580	21825.2
	579	21902.1
	578	21953.4
	577	22030.3
	576	22084.2
	575	22160.4
	574	22236.7
	573	22297.1
	572	22369.4
	571	22426
	570	22490.4
	569	22549.5
	568	22638.2
	567	22696.7
	566	22762.5
	565	22832.8
	564	22909.7
	563	22982
	562	23063.5
	561	23079.2
	560	23158.1
	559	23260
	558	23325.7
	557	23388.8
	556	23471.6
	555	23552.4
	554	23628.7
	553	23710.8
	552	23777.2
	551	23849.5
	550	23941.5
	549	24007.9
	548	24109.8
	547	24156.4
	546	24248.4
	545	24343.7
	544	24422
	543	24520.5
	542	24608
	541	24691.4
	540	24753.2
	539	24839.3
	538	24935.9
	537	25026.6
	536	25085.8
	535	25174.5
	534	25259.3
	533	25350.6
	532	25453.1
	531	25538.6
	530	25637.8
	529	25720
	528	25815.3
	527	25912.6
	526	25991.4
	525	26085.4
	524	26172.2
	523	26251.7
	522	26339.7
	521	26434.4
	520	26523.1
	519	26635.5
	518	26726.9
	517	26808.4
	516	26914.2
	515	26972.7
	514	27081.8
	513	27166.5
	512	27264.5
	511	27361.1
	510	27457
	509	27550.4
	508	27624.6
	507	27739.6
	506	27827.7
	505	27909.9
	504	27990.7
	503	28118.9
	502	28203
	501	28310.1
	500	28404.1
	499	28508.6
	498	28603.2
	497	28685.4
	496	28797.1
	495	28903.6
	494	29010.1
	493	29079.1
	492	29202.6
	491	29286.8
	490	29374.2
	489	29459
	488	29595
	487	29699.5
	486	29803.3
	485	29884.8
	484	29989.3
	483	30080
	482	30204.3
	481	30287.7
	480	30373.8
	479	30464.5
	478	30557.2
	477	30675.5
	476	30782
	475	30858.2
	474	30955.5
	473	31037.6
	472	31134.9
	471	31244
	470	31332.1
	469	31449.7
	468	31564.1
	467	31662
	466	31748.1
	465	31844.7
	464	31943.9
	463	32063.6
	462	32139.8
	461	32235.7
	460	32355.4
	459	32448
	458	32557.8
	457	32645.9
	456	32766.8
	455	32871.3
	454	32983.7
	453	33088.2
	452	33169.7
	451	33272.2
	450	33384.6
	449	33491.7
	448	33589
	447	33732.3
	446	33832.8
	445	33930.1
	444	34039.2
	443	34145
	442	34227.1
	441	34376.3
	440	34463.8
	439	34603.7
	438	34694.4
	437	34779.9
	436	34900.2
	435	35029.6
	434	35122.3
	433	35226.1
	432	35356.9
	431	35454.9
	430	35623.8
	429	35713.1
	428	35821.6
	427	35949.1
	426	36110.1
	425	36197.5
	424	36308.6
	423	36447.9
	422	36545.9
	421	36697
	420	36809.4
	419	36887
	418	37037.5
	417	37185.3
	416	37287.2
	415	37412.7
	414	37527.1
	413	37667.7
	412	37851.1
	411	37945.7
	410	38062.7
	409	38215.2
	408	38330.9
	407	38472.2
	406	38602.3
	405	38737.7
	404	38888.9
	403	39086.7
	402	39212.9
	401	39341.7
	400	39480.4
