# Supplementary material for: Physical and electrical properties of Cu2CoSnS4 nanoparticles synthesized by hydrothermal growth at different reaction time and copper concentration
Source: Data Brief. 2020 Jul 30;32:106103. doi: 10.1016/j.dib.2020.106103 (PMC7415844; doi:10.1016/j.dib.2020.106103)
Supplement: Supplementary file 1 [file mmc1.zip › Supplementary Materials/Fig.17- Raw data- Taus plots for CCTS nanoparticles based films.xlsx]

## Sheet: Sheet1
	1.90mmol Cu-CCTS nanparticles based films
	Photon Energy (eV)	(αhυ)^2
	0.776875	1.28391e+07
	0.777361	1.24507e+07
	0.777847	1.21661e+07
	0.778334	1.24031e+07
	0.778822	1.25737e+07
	0.77931	1.26721e+07
	0.779799	1.24633e+07
	0.780289	1.27587e+07
	0.780779	1.25041e+07
	0.78127	1.26056e+07
	0.781761	1.23646e+07
	0.782253	1.26963e+07
	0.782746	1.26933e+07
	0.783239	1.26966e+07
	0.783733	1.28089e+07
	0.784227	1.3095e+07
	0.784722	1.27257e+07
	0.785218	1.30091e+07
	0.785714	1.32062e+07
	0.786211	1.37973e+07
	0.786709	1.34057e+07
	0.787207	1.32099e+07
	0.787706	1.32656e+07
	0.788205	1.29609e+07
	0.788706	1.32591e+07
	0.789206	1.32901e+07
	0.789708	1.35267e+07
	0.79021	1.35802e+07
	0.790712	1.39803e+07
	0.791216	1.3892e+07
	0.79172	1.38106e+07
	0.792224	1.39342e+07
	0.79273	1.36448e+07
	0.793235	1.38245e+07
	0.793742	1.36475e+07
	0.794249	1.35852e+07
	0.794757	1.38944e+07
	0.795266	1.37423e+07
	0.795775	1.38706e+07
	0.796284	1.3675e+07
	0.796795	1.37885e+07
	0.797306	1.33411e+07
	0.797818	1.36006e+07
	0.79833	1.38686e+07
	0.798843	1.35721e+07
	0.799357	1.38323e+07
	0.799871	1.35926e+07
	0.800386	1.33292e+07
	0.800902	1.36869e+07
	0.801418	1.34357e+07
	0.801935	1.32559e+07
	0.802453	1.33239e+07
	0.802972	1.3632e+07
	0.803491	1.31946e+07
	0.80401	1.30323e+07
	0.804531	1.31361e+07
	0.805052	1.30672e+07
	0.805574	1.31702e+07
	0.806096	1.30031e+07
	0.806619	1.31546e+07
	0.807143	1.26391e+07
	0.807667	1.30495e+07
	0.808192	1.26275e+07
	0.808718	1.27463e+07
	0.809245	1.24793e+07
	0.809772	1.25888e+07
	0.8103	1.26607e+07
	0.810828	1.26217e+07
	0.811358	1.2636e+07
	0.811888	1.2897e+07
	0.812418	1.28665e+07
	0.81295	1.29286e+07
	0.813482	1.28671e+07
	0.814014	1.25537e+07
	0.814548	1.24808e+07
	0.815082	1.27039e+07
	0.815617	1.2613e+07
	0.816152	1.27637e+07
	0.816689	1.26726e+07
	0.817226	1.27918e+07
	0.817763	1.27114e+07
	0.818302	1.26907e+07
	0.818841	1.24495e+07
	0.81938	1.28937e+07
	0.819921	1.27465e+07
	0.820462	1.24835e+07
	0.821004	1.26983e+07
	0.821547	1.29296e+07
	0.82209	1.26467e+07
	0.822634	1.25662e+07
	0.823179	1.26614e+07
	0.823724	1.26593e+07
	0.824271	1.2685e+07
	0.824818	1.24531e+07
	0.825365	1.23258e+07
	0.825914	1.25226e+07
	0.826463	1.25128e+07
	0.827013	1.21506e+07
	0.827563	1.23519e+07
	0.828115	1.22191e+07
	0.828667	1.22048e+07
	0.829219	1.24832e+07
	0.829773	1.23429e+07
	0.830327	1.21201e+07
	0.830882	1.23759e+07
	0.831438	1.25634e+07
	0.831995	1.24856e+07
	0.832552	1.23338e+07
	0.83311	1.26386e+07
	0.833669	1.27533e+07
	0.834228	1.264e+07
	0.834788	1.31431e+07
	0.835349	1.29384e+07
	0.835911	1.28537e+07
	0.836474	1.31366e+07
	0.837037	1.29509e+07
	0.837601	1.30311e+07
	0.838166	1.2971e+07
	0.838731	1.3165e+07
	0.839298	1.35014e+07
	0.839865	1.32722e+07
	0.840433	1.33168e+07
	0.841001	1.35223e+07
	0.841571	1.31872e+07
	0.842141	1.37118e+07
	0.842712	1.40079e+07
	0.843284	1.36865e+07
	0.843856	1.36261e+07
	0.844429	1.32956e+07
	0.845003	1.33451e+07
	0.845578	1.3761e+07
	0.846154	1.39548e+07
	0.84673	1.39727e+07
	0.847307	1.44969e+07
	0.847885	1.42759e+07
	0.848464	1.38158e+07
	0.849044	1.43745e+07
	0.849624	1.44832e+07
	0.850205	1.447e+07
	0.850787	1.45744e+07
	0.85137	1.43545e+07
	0.851953	1.42268e+07
	0.852538	1.43597e+07
	0.853123	1.41141e+07
	0.853709	1.40705e+07
	0.854296	1.41177e+07
	0.854883	1.40438e+07
	0.855471	1.40316e+07
	0.856061	1.3711e+07
	0.856651	1.3408e+07
	0.857241	1.32348e+07
	0.857833	1.31283e+07
	0.858425	1.28331e+07
	0.859019	1.16291e+07
	0.859613	1.41177e+07
	0.860208	1.41055e+07
	0.860803	1.48142e+07
	0.8614	1.48247e+07
	0.861997	1.49535e+07
	0.862595	1.17262e+07
	0.863194	1.42356e+07
	0.863794	1.42234e+07
	0.864395	1.49381e+07
	0.864997	1.49488e+07
	0.865599	1.50787e+07
	0.866202	1.57359e+07
	0.866806	1.61846e+07
	0.867411	1.63103e+07
	0.868017	1.68287e+07
	0.868623	1.69724e+07
	0.869231	1.72435e+07
	0.869839	1.78739e+07
	0.870448	1.797e+07
	0.871058	1.82277e+07
	0.871669	1.80512e+07
	0.872281	1.83933e+07
	0.872893	1.822e+07
	0.873507	1.87168e+07
	0.874121	1.17092e+07
	0.874736	1.08866e+07
	0.875352	1.46394e+07
	0.875969	1.46271e+07
	0.876587	1.53625e+07
	0.877205	1.53738e+07
	0.877825	1.55076e+07
	0.878445	1.61839e+07
	0.879066	1.66457e+07
	0.879689	1.67753e+07
	0.880312	1.73088e+07
	0.880936	1.74569e+07
	0.88156	1.77361e+07
	0.882186	1.83849e+07
	0.882812	1.84841e+07
	0.88344	1.87496e+07
	0.884068	1.85684e+07
	0.884698	1.89206e+07
	0.885328	1.87428e+07
	0.885959	1.49963e+07
	0.886591	1.4984e+07
	0.887223	1.57376e+07
	0.887857	1.57494e+07
	0.888492	1.58868e+07
	0.889127	1.65799e+07
	0.889764	1.70533e+07
	0.890401	1.71864e+07
	0.891039	1.77332e+07
	0.891679	1.78853e+07
	0.892319	1.81717e+07
	0.89296	1.88367e+07
	0.893602	1.89387e+07
	0.894245	1.39113e+07
	0.894888	1.46291e+07
	0.895533	1.46605e+07
	0.896179	1.5448e+07
	0.896825	1.54996e+07
	0.897473	1.5506e+07
	0.898121	1.67138e+07
	0.898771	1.70479e+07
	0.899421	1.70333e+07
	0.900072	1.78911e+07
	0.900725	1.79041e+07
	0.901378	1.80616e+07
	0.902032	1.88496e+07
	0.902687	1.93888e+07
	0.903343	1.95405e+07
	0.904	2.01628e+07
	0.904658	2.03353e+07
	0.905317	2.06609e+07
	0.905977	2.14184e+07
	0.906637	2.15338e+07
	0.907299	2.18448e+07
	0.907962	2.16351e+07
	0.908626	2.20456e+07
	0.90929	2.18395e+07
	0.909956	2.24364e+07
	0.910623	2.35855e+07
	0.91129	2.40742e+07
	0.911959	2.39271e+07
	0.912628	2.42162e+07
	0.913299	2.53466e+07
	0.913971	2.66648e+07
	0.914643	1.93453e+07
	0.915317	1.94729e+07
	0.915991	1.84909e+07
	0.916667	2.68798e+07
	0.917343	2.65985e+07
	0.918021	2.66575e+07
	0.918699	2.63625e+07
	0.919379	2.59429e+07
	0.920059	2.56651e+07
	0.920741	2.50214e+07
	0.921423	2.45487e+07
	0.922107	2.4392e+07
	0.922791	2.40984e+07
	0.923477	2.35446e+07
	0.924164	2.29229e+07
	0.924851	2.30173e+07
	0.92554	2.27437e+07
	0.92623	2.22659e+07
	0.92692	2.20912e+07
	0.927612	2.16682e+07
	0.928305	2.22167e+07
	0.928999	2.15224e+07
	0.929693	2.15432e+07
	0.930389	2.13962e+07
	0.931086	2.17323e+07
	0.931784	2.19707e+07
	0.932483	2.18025e+07
	0.933183	2.1916e+07
	0.933884	2.16671e+07
	0.934586	2.17953e+07
	0.93529	2.15959e+07
	0.935994	2.1861e+07
	0.936699	2.18261e+07
	0.937406	2.17135e+07
	0.938113	2.13464e+07
	0.938822	2.19899e+07
	0.939531	2.23426e+07
	0.940242	2.23747e+07
	0.940954	2.19764e+07
	0.941667	2.21519e+07
	0.942381	2.20615e+07
	0.943096	2.2204e+07
	0.943812	2.1643e+07
	0.944529	2.15183e+07
	0.945247	2.18807e+07
	0.945967	2.20464e+07
	0.946687	2.28088e+07
	0.947409	2.21541e+07
	0.948131	2.17713e+07
	0.948855	2.24268e+07
	0.94958	2.27408e+07
	0.950306	2.27619e+07
	0.951033	2.26409e+07
	0.951761	2.23666e+07
	0.95249	2.23005e+07
	0.953221	2.19702e+07
	0.953952	2.24714e+07
	0.954685	2.26208e+07
	0.955419	2.32506e+07
	0.956154	2.31628e+07
	0.95689	2.34149e+07
	0.957627	2.2719e+07
	0.958365	2.24115e+07
	0.959105	2.28844e+07
	0.959846	2.22646e+07
	0.960587	2.26121e+07
	0.96133	2.30117e+07
	0.962074	2.29288e+07
	0.96282	2.31582e+07
	0.963566	2.30069e+07
	0.964313	2.23309e+07
	0.965062	2.26633e+07
	0.965812	2.26134e+07
	0.966563	2.29941e+07
	0.967315	2.24442e+07
	0.968069	2.29062e+07
	0.968823	2.31739e+07
	0.969579	2.28566e+07
	0.970336	2.2435e+07
	0.971094	2.35081e+07
	0.971853	2.2699e+07
	0.972613	2.23923e+07
	0.973375	2.2665e+07
	0.974138	2.22659e+07
	0.974902	2.2367e+07
	0.975667	2.22749e+07
	0.976434	2.33322e+07
	0.977201	2.24796e+07
	0.97797	2.21534e+07
	0.97874	2.2797e+07
	0.979511	2.263e+07
	0.980284	2.25283e+07
	0.981058	2.26627e+07
	0.981833	2.23989e+07
	0.982609	2.30292e+07
	0.983386	2.32141e+07
	0.984165	2.24649e+07
	0.984945	2.22909e+07
	0.985726	2.21945e+07
	0.986508	2.22051e+07
	0.987292	2.26452e+07
	0.988076	2.21649e+07
	0.988862	2.22759e+07
	0.98965	2.24406e+07
	0.990438	2.1471e+07
	0.991228	2.21105e+07
	0.992019	2.22112e+07
	0.992812	2.19504e+07
	0.993605	2.22787e+07
	0.9944	2.15593e+07
	0.995196	2.19765e+07
	0.995994	2.15498e+07
	0.996792	2.14393e+07
	0.997592	2.20524e+07
	0.998394	2.07624e+07
	0.999196	2.17132e+07
	1	2.06778e+07
	1.00081	2.12586e+07
	1.00161	2.11029e+07
	1.00242	2.44518e+07
	1.00323	2.45702e+07
	1.00404	2.51207e+07
	1.00485	2.48821e+07
	1.00566	2.44804e+07
	1.00648	2.51322e+07
	1.00729	2.51367e+07
	1.00811	2.48897e+07
	1.00893	2.46851e+07
	1.00975	2.47708e+07
	1.01057	2.44226e+07
	1.01139	2.46632e+07
	1.01221	2.46578e+07
	1.01304	2.43132e+07
	1.01387	2.4368e+07
	1.01469	2.51369e+07
	1.01552	2.41753e+07
	1.01635	2.36026e+07
	1.01718	2.3423e+07
	1.01802	2.28597e+07
	1.01885	2.26601e+07
	1.01969	2.36714e+07
	1.02053	2.34406e+07
	1.02136	2.23758e+07
	1.0222	2.2528e+07
	1.02305	2.27713e+07
	1.02389	2.23199e+07
	1.02473	2.31958e+07
	1.02558	2.28786e+07
	1.02642	2.22455e+07
	1.02727	2.25303e+07
	1.02812	2.22549e+07
	1.02897	3.09094e+07
	1.02983	2.99341e+07
	1.03068	3.01269e+07
	1.03154	3.08596e+07
	1.03239	3.11477e+07
	1.03325	3.02515e+07
	1.03411	3.00893e+07
	1.03497	3.14876e+07
	1.03583	3.02844e+07
	1.0367	3.04797e+07
	1.03756	3.12212e+07
	1.03843	3.15131e+07
	1.0393	3.06067e+07
	1.04017	3.04428e+07
	1.04104	3.18579e+07
	1.04191	3.0787e+07
	1.04279	3.15363e+07
	1.04366	3.18314e+07
	1.04454	3.09161e+07
	1.04542	3.08473e+07
	1.0463	3.10467e+07
	1.04718	3.18026e+07
	1.04806	3.21004e+07
	1.04895	3.11775e+07
	1.04983	3.10111e+07
	1.05072	3.1161e+07
	1.05161	3.13627e+07
	1.0525	3.21265e+07
	1.05339	3.24276e+07
	1.05428	3.14957e+07
	1.05518	3.13278e+07
	1.05607	3.27848e+07
	1.05697	3.33831e+07
	1.05787	3.24578e+07
	1.05877	3.34737e+07
	1.05968	3.36817e+07
	1.06058	3.34651e+07
	1.06149	3.44295e+07
	1.06239	3.41872e+07
	1.0633	3.35812e+07
	1.06421	3.48293e+07
	1.06512	3.47513e+07
	1.06604	3.37214e+07
	1.06695	3.43063e+07
	1.06787	3.5479e+07
	1.06879	3.57571e+07
	1.06971	3.61971e+07
	1.07063	3.55081e+07
	1.07155	3.5362e+07
	1.07248	3.58343e+07
	1.0734	3.57554e+07
	1.07433	3.57589e+07
	1.07526	3.64314e+07
	1.07619	3.6465e+07
	1.07712	3.6033e+07
	1.07806	3.6757e+07
	1.07899	3.63522e+07
	1.07993	3.59318e+07
	1.08087	3.63407e+07
	1.08181	3.66907e+07
	1.08275	3.68465e+07
	1.0837	3.73475e+07
	1.08464	3.7335e+07
	1.08559	3.78633e+07
	1.08654	3.74129e+07
	1.08749	3.75615e+07
	1.08844	3.77763e+07
	1.0894	3.81928e+07
	1.09035	3.83568e+07
	1.09131	3.83373e+07
	1.09227	4.04154e+07
	1.09323	3.91802e+07
	1.09419	4.05131e+07
	1.09515	4.06109e+07
	1.09612	4.0783e+07
	1.09709	4.04743e+07
	1.09806	4.04112e+07
	1.09903	3.99769e+07
	1.1	4.04591e+07
	1.10097	4.02902e+07
	1.10195	3.97318e+07
	1.10293	3.98339e+07
	1.10391	4.00471e+07
	1.10489	3.96305e+07
	1.10587	4.12968e+07
	1.10686	4.09651e+07
	1.10784	4.07036e+07
	1.10883	3.9996e+07
	1.10982	4.01312e+07
	1.11081	4.06621e+07
	1.11181	4.02962e+07
	1.1128	3.94783e+07
	1.1138	3.99737e+07
	1.1148	3.98032e+07
	1.1158	4.02992e+07
	1.1168	4.03073e+07
	1.11781	4.01332e+07
	1.11881	4.00957e+07
	1.11982	4.02485e+07
	1.12083	4.09258e+07
	1.12184	4.03104e+07
	1.12285	4.15019e+07
	1.12387	4.07622e+07
	1.12489	3.99014e+07
	1.12591	4.03999e+07
	1.12693	4.09542e+07
	1.12795	4.24301e+07
	1.12897	4.18367e+07
	1.13	4.22009e+07
	1.13103	4.18646e+07
	1.13206	4.26001e+07
	1.13309	4.2262e+07
	1.13412	4.22138e+07
	1.13516	4.28956e+07
	1.1362	4.27941e+07
	1.13724	4.29344e+07
	1.13828	4.22128e+07
	1.13932	4.33439e+07
	1.14037	4.3594e+07
	1.14141	4.29446e+07
	1.14246	4.43189e+07
	1.14351	4.4608e+07
	1.14457	4.43496e+07
	1.14562	4.54823e+07
	1.14668	4.52742e+07
	1.14774	4.51186e+07
	1.1488	4.38923e+07
	1.14986	4.53501e+07
	1.15093	4.508e+07
	1.15199	4.47462e+07
	1.15306	4.66803e+07
	1.15413	4.70747e+07
	1.1552	4.75679e+07
	1.15628	4.68604e+07
	1.15736	4.63502e+07
	1.15843	4.77555e+07
	1.15951	4.74907e+07
	1.1606	4.73015e+07
	1.16168	4.88947e+07
	1.16277	4.83119e+07
	1.16386	4.85862e+07
	1.16495	4.8288e+07
	1.16604	4.90152e+07
	1.16714	4.97399e+07
	1.16823	4.99987e+07
	1.16933	5.08116e+07
	1.17043	4.90903e+07
	1.17154	4.92791e+07
	1.17264	5.06508e+07
	1.17375	5.02579e+07
	1.17486	5.08203e+07
	1.17597	5.14061e+07
	1.17708	5.21889e+07
	1.1782	5.26976e+07
	1.17932	5.34669e+07
	1.18044	5.34673e+07
	1.18156	5.41326e+07
	1.18268	5.32788e+07
	1.18381	5.27806e+07
	1.18494	5.35411e+07
	1.18607	5.25329e+07
	1.1872	5.32536e+07
	1.18834	5.4106e+07
	1.18947	5.45809e+07
	1.19061	5.44628e+07
	1.19175	5.52481e+07
	1.1929	5.65581e+07
	1.19404	5.56658e+07
	1.19519	5.63241e+07
	1.19634	5.68545e+07
	1.1975	5.76012e+07
	1.19865	5.77433e+07
	1.19981	5.74245e+07
	1.20097	5.7601e+07
	1.20213	5.91466e+07
	1.20329	5.9496e+07
	1.20446	5.91168e+07
	1.20563	5.79343e+07
	1.2068	5.90343e+07
	1.20797	5.98534e+07
	1.20914	5.99239e+07
	1.21032	6.08194e+07
	1.2115	6.22206e+07
	1.21268	6.14802e+07
	1.21387	6.1266e+07
	1.21505	6.23103e+07
	1.21624	6.35412e+07
	1.21743	6.28534e+07
	1.21863	6.25207e+07
	1.21982	6.25231e+07
	1.22102	6.30887e+07
	1.22222	6.37575e+07
	1.22343	6.368e+07
	1.22463	6.43019e+07
	1.22584	6.6309e+07
	1.22705	6.72247e+07
	1.22826	6.76284e+07
	1.22948	6.76322e+07
	1.23069	6.73572e+07
	1.23191	6.62383e+07
	1.23313	6.8702e+07
	1.23436	6.94864e+07
	1.23559	6.90142e+07
	1.23682	7.02208e+07
	1.23805	7.17173e+07
	1.23928	7.30964e+07
	1.24052	7.09654e+07
	1.24176	7.1329e+07
	1.243	7.37331e+07
	1.24424	7.37192e+07
	1.24549	7.33259e+07
	1.24674	7.33359e+07
	1.24799	7.33216e+07
	1.24925	7.43742e+07
	1.2505	7.54406e+07
	1.25176	7.48418e+07
	1.25302	7.56915e+07
	1.25429	7.62329e+07
	1.25556	7.68813e+07
	1.25683	7.83052e+07
	1.2581	7.65634e+07
	1.25937	7.79029e+07
	1.26065	7.84487e+07
	1.26193	7.8718e+07
	1.26321	7.90563e+07
	1.2645	7.88561e+07
	1.26578	7.93999e+07
	1.26707	8.08958e+07
	1.26837	8.1061e+07
	1.26966	8.14517e+07
	1.27096	8.31223e+07
	1.27226	8.42695e+07
	1.27357	8.40932e+07
	1.27487	8.56157e+07
	1.27618	8.44921e+07
	1.27749	8.1659e+07
	1.27881	8.40541e+07
	1.28012	8.43517e+07
	1.28144	8.46415e+07
	1.28277	8.51783e+07
	1.28409	8.72977e+07
	1.28542	8.73239e+07
	1.28675	8.82387e+07
	1.28808	8.92935e+07
	1.28942	8.79642e+07
	1.29076	8.93464e+07
	1.2921	8.91491e+07
	1.29344	8.91685e+07
	1.29479	9.08733e+07
	1.29614	9.08574e+07
	1.29749	9.15438e+07
	1.29885	9.24417e+07
	1.30021	9.3612e+07
	1.30157	9.37367e+07
	1.30294	9.22468e+07
	1.3043	9.2559e+07
	1.30567	9.65701e+07
	1.30705	9.46566e+07
	1.30842	9.49042e+07
	1.3098	9.6558e+07
	1.31118	9.6275e+07
	1.31257	9.81962e+07
	1.31395	9.77057e+07
	1.31534	9.61108e+07
	1.31674	9.88757e+07
	1.31813	9.92294e+07
	1.31953	1.00667e+08
	1.32094	1.00341e+08
	1.32234	9.74219e+07
	1.32375	1.00653e+08
	1.32516	9.92396e+07
	1.32657	9.92167e+07
	1.32799	1.0134e+08
	1.32941	1.01551e+08
	1.33084	1.00651e+08
	1.33226	1.03877e+08
	1.33369	1.0408e+08
	1.33512	1.03989e+08
	1.33656	1.04941e+08
	1.338	1.02867e+08
	1.33944	1.01957e+08
	1.34088	1.05226e+08
	1.34233	1.05433e+08
	1.34378	1.05343e+08
	1.34524	1.06309e+08
	1.3467	1.0614e+08
	1.34816	1.0635e+08
	1.34962	1.0626e+08
	1.35109	1.0489e+08
	1.35256	1.05118e+08
	1.35403	1.0419e+08
	1.35551	1.07534e+08
	1.35699	1.07747e+08
	1.35847	1.07658e+08
	1.35996	1.08648e+08
	1.36145	1.08478e+08
	1.36294	1.08695e+08
	1.36443	1.08605e+08
	1.36593	1.0603e+08
	1.36744	1.09435e+08
	1.36894	1.09654e+08
	1.37045	1.09565e+08
	1.37196	1.10575e+08
	1.37348	1.10404e+08
	1.375	1.10627e+08
	1.37652	1.10538e+08
	1.37805	1.21311e+08
	1.37958	1.0936e+08
	1.38111	1.09603e+08
	1.38265	1.0864e+08
	1.38419	1.12132e+08
	1.38573	1.1236e+08
	1.38728	1.12272e+08
	1.38883	1.1331e+08
	1.39038	1.13138e+08
	1.39194	1.13369e+08
	1.3935	1.13281e+08
	1.39506	1.19707e+08
	1.39663	1.19976e+08
	1.3982	1.28549e+08
	1.39977	1.23744e+08
	1.40135	1.26465e+08
	1.40293	1.25304e+08
	1.40452	1.19756e+08
	1.40611	1.38753e+08
	1.4077	1.34643e+08
	1.4093	1.25786e+08
	1.4109	1.21909e+08
	1.4125	1.36272e+08
	1.41411	1.22506e+08
	1.41572	1.38406e+08
	1.41733	1.32843e+08
	1.41895	1.17388e+08
	1.42057	1.31375e+08
	1.4222	1.34285e+08
	1.42383	1.34107e+08
	1.42546	1.35767e+08
	1.4271	1.27012e+08
	1.42874	1.36089e+08
	1.43038	1.3694e+08
	1.43203	1.44072e+08
	1.43368	1.47876e+08
	1.43533	1.4054e+08
	1.43699	1.47457e+08
	1.43866	1.41877e+08
	1.44032	1.49735e+08
	1.442	1.3646e+08
	1.44367	1.42001e+08
	1.44535	1.59344e+08
	1.44703	1.4394e+08
	1.44872	1.4377e+08
	1.45041	1.48247e+08
	1.4521	1.48835e+08
	1.4538	1.47217e+08
	1.4555	1.48144e+08
	1.45721	1.48183e+08
	1.45892	1.52671e+08
	1.46063	1.52676e+08
	1.46235	1.5038e+08
	1.46408	1.52158e+08
	1.4658	1.52832e+08
	1.46753	1.56304e+08
	1.46927	1.55142e+08
	1.47101	1.57422e+08
	1.47275	1.58446e+08
	1.4745	1.5892e+08
	1.47625	1.59982e+08
	1.478	1.59571e+08
	1.47976	1.6078e+08
	1.48153	1.62895e+08
	1.48329	1.62948e+08
	1.48507	1.64732e+08
	1.48684	1.6548e+08
	1.48862	1.66726e+08
	1.49041	1.65361e+08
	1.4922	1.68031e+08
	1.49399	1.70213e+08
	1.49579	1.70645e+08
	1.49759	1.7045e+08
	1.4994	1.7121e+08
	1.50121	1.721e+08
	1.50302	1.74717e+08
	1.50484	1.76165e+08
	1.50667	1.76131e+08
	1.5085	1.77803e+08
	1.51033	1.78487e+08
	1.51217	1.78029e+08
	1.51401	1.79657e+08
	1.51585	1.81891e+08
	1.5177	1.82297e+08
	1.51956	1.83263e+08
	1.52142	1.83876e+08
	1.52328	1.85015e+08
	1.52515	1.86814e+08
	1.52703	1.87922e+08
	1.52891	1.88273e+08
	1.53079	1.90003e+08
	1.53268	1.90512e+08
	1.53457	1.90854e+08
	1.53646	1.92791e+08
	1.53837	1.95067e+08
	1.54027	1.95518e+08
	1.54218	1.9584e+08
	1.5441	1.98295e+08
	1.54602	1.98796e+08
	1.54795	1.99358e+08
	1.54988	2.00742e+08
	1.55181	2.02836e+08
	1.55375	2.03519e+08
	1.55569	2.04491e+08
	1.55764	2.06532e+08
	1.5596	2.07314e+08
	1.56156	2.07886e+08
	1.56352	2.09563e+08
	1.56549	2.10211e+08
	1.56747	2.11215e+08
	1.56944	2.12465e+08
	1.57143	2.14201e+08
	1.57342	2.15127e+08
	1.57541	2.16732e+08
	1.57741	2.17643e+08
	1.57942	2.18929e+08
	1.58142	2.19353e+08
	1.58344	2.20836e+08
	1.58546	2.21846e+08
	1.58748	2.23094e+08
	1.58951	2.23925e+08
	1.59155	2.25618e+08
	1.59359	2.27966e+08
	1.59564	2.29373e+08
	1.59769	2.31688e+08
	1.59974	2.31557e+08
	1.6018	2.3317e+08
	1.60387	2.34254e+08
	1.60594	2.35726e+08
	1.60802	2.37393e+08
	1.6101	2.38525e+08
	1.61219	2.3922e+08
	1.61429	2.41194e+08
	1.61638	2.4206e+08
	1.61849	2.43186e+08
	1.6206	2.44366e+08
	1.62272	2.45523e+08
	1.62484	2.46696e+08
	1.62696	2.47719e+08
	1.6291	2.49097e+08
	1.63123	2.50239e+08
	1.63338	2.52169e+08
	1.63553	2.53138e+08
	1.63768	2.55861e+08
	1.63984	2.56705e+08
	1.64201	2.59029e+08
	1.64418	2.60466e+08
	1.64636	2.6166e+08
	1.64854	2.63526e+08
	1.65073	2.64906e+08
	1.65293	2.66243e+08
	1.65513	2.67924e+08
	1.65733	2.69348e+08
	1.65955	2.70305e+08
	1.66176	2.71814e+08
	1.66399	2.73946e+08
	1.66622	2.75652e+08
	1.66846	2.76403e+08
	1.6707	2.79232e+08
	1.67295	2.80619e+08
	1.6752	2.82311e+08
	1.67746	2.84376e+08
	1.67973	2.86605e+08
	1.682	2.8914e+08
	1.68428	2.89697e+08
	1.68657	2.92039e+08
	1.68886	2.94868e+08
	1.69116	2.9555e+08
	1.69346	2.97603e+08
	1.69577	3.00034e+08
	1.69809	3.00709e+08
	1.70041	3.02728e+08
	1.70274	3.04478e+08
	1.70508	3.05866e+08
	1.70742	3.08472e+08
	1.70977	3.10379e+08
	1.71212	3.13041e+08
	1.71448	3.14387e+08
	1.71685	3.16075e+08
	1.71923	3.17702e+08
	1.72161	3.20059e+08
	1.72399	3.21788e+08
	1.72639	3.24432e+08
	1.72879	3.25983e+08
	1.7312	3.26927e+08
	1.73361	3.28481e+08
	1.73603	3.31235e+08
	1.73846	3.33241e+08
	1.7409	3.35584e+08
	1.74334	3.37118e+08
	1.74579	3.38988e+08
	1.74824	3.40808e+08
	1.7507	3.43557e+08
	1.75317	3.46596e+08
	1.75565	3.48033e+08
	1.75813	3.50634e+08
	1.76062	3.51865e+08
	1.76312	3.54393e+08
	1.76562	3.56672e+08
	1.76814	3.59256e+08
	1.77066	3.61335e+08
	1.77318	3.63861e+08
	1.77571	3.65966e+08
	1.77825	3.67838e+08
	1.7808	3.70485e+08
	1.78336	3.72342e+08
	1.78592	3.75672e+08
	1.78849	3.77843e+08
	1.79107	3.78788e+08
	1.79365	3.81085e+08
	1.79624	3.83981e+08
	1.79884	3.87927e+08
	1.80145	3.89751e+08
	1.80406	3.91975e+08
	1.80669	3.93888e+08
	1.80932	3.96273e+08
	1.81195	3.98413e+08
	1.8146	4.01416e+08
	1.81725	4.04204e+08
	1.81991	4.06664e+08
	1.82258	4.09012e+08
	1.82526	4.10857e+08
	1.82794	4.14384e+08
	1.83063	4.17243e+08
	1.83333	4.20447e+08
	1.83604	4.22774e+08
	1.83876	4.25443e+08
	1.84148	4.28777e+08
	1.84421	4.32221e+08
	1.84695	4.35107e+08
	1.8497	4.37557e+08
	1.85246	4.39978e+08
	1.85522	4.42855e+08
	1.858	4.46179e+08
	1.86078	4.49244e+08
	1.86357	4.52417e+08
	1.86637	4.55747e+08
	1.86917	4.58873e+08
	1.87199	4.62125e+08
	1.87481	4.65352e+08
	1.87764	4.6814e+08
	1.88048	4.70836e+08
	1.88333	4.7499e+08
	1.88619	4.78349e+08
	1.88906	4.81525e+08
	1.89193	4.84313e+08
	1.89482	4.88051e+08
	1.89771	4.92068e+08
	1.90061	4.95363e+08
	1.90352	4.98904e+08
	1.90644	5.0263e+08
	1.90937	5.05797e+08
	1.91231	5.08902e+08
	1.91525	5.13337e+08
	1.91821	5.17014e+08
	1.92117	5.20782e+08
	1.92415	5.24675e+08
	1.92713	5.28343e+08
	1.93012	5.31851e+08
	1.93313	5.34739e+08
	1.93614	5.39308e+08
	1.93916	5.42868e+08
	1.94219	5.4683e+08
	1.94523	5.50541e+08
	1.94828	5.55544e+08
	1.95133	5.59502e+08
	1.9544	5.63365e+08
	1.95748	5.67517e+08
	1.96057	5.72141e+08
	1.96367	5.76335e+08
	1.96677	5.80594e+08
	1.96989	5.84899e+08
	1.97302	5.88818e+08
	1.97615	5.93181e+08
	1.9793	5.97026e+08
	1.98246	6.02053e+08
	1.98562	6.0745e+08
	1.9888	6.11345e+08
	1.99199	6.1562e+08
	1.99518	6.21201e+08
	1.99839	6.26126e+08
	2.00161	6.29681e+08
	2.00484	6.34745e+08
	2.00808	6.39865e+08
	2.01133	6.44714e+08
	2.01459	6.49985e+08
	2.01786	6.54748e+08
	2.02114	6.58936e+08
	2.02443	6.63742e+08
	2.02773	6.68959e+08
	2.03105	6.73734e+08
	2.03437	6.79724e+08
	2.0377	6.84773e+08
	2.04105	6.90668e+08
	2.04441	6.95771e+08
	2.04778	7.0169e+08
	2.05116	7.07364e+08
	2.05455	7.12582e+08
	2.05795	7.18379e+08
	2.06136	7.23946e+08
	2.06478	7.2968e+08
	2.06822	7.35053e+08
	2.07167	7.41742e+08
	2.07513	7.4679e+08
	2.0786	7.5295e+08
	2.08208	7.59091e+08
	2.08557	7.65146e+08
	2.08908	7.70567e+08
	2.09259	7.77479e+08
	2.09612	7.82495e+08
	2.09966	7.88814e+08
	2.10321	7.95336e+08
	2.10678	8.02291e+08
	2.11036	8.07917e+08
	2.11395	8.14516e+08
	2.11755	8.21439e+08
	2.12116	8.28116e+08
	2.12479	8.34727e+08
	2.12842	8.41574e+08
	2.13208	8.48214e+08
	2.13574	8.55422e+08
	2.13941	8.62947e+08
	2.1431	8.69432e+08
	2.1468	8.77069e+08
	2.15052	8.83945e+08
	2.15425	8.91235e+08
	2.15799	8.98997e+08
	2.16174	9.06942e+08
	2.16551	9.1448e+08
	2.16928	9.20707e+08
	2.17308	9.29705e+08
	2.17688	9.38122e+08
	2.1807	9.44606e+08
	2.18453	9.51694e+08
	2.18838	9.60474e+08
	2.19224	9.69326e+08
	2.19611	9.77367e+08
	2.2	9.86332e+08
	2.2039	9.94686e+08
	2.20782	1.00366e+09
	2.21174	1.01223e+09
	2.21569	1.01867e+09
	2.21964	1.02677e+09
	2.22361	1.03539e+09
	2.2276	1.045e+09
	2.2316	1.05256e+09
	2.23561	1.06292e+09
	2.23964	1.0716e+09
	2.24368	1.08109e+09
	2.24774	1.09024e+09
	2.25181	1.09961e+09
	2.2559	1.11013e+09
	2.26	1.12031e+09
	2.26412	1.12962e+09
	2.26825	1.14031e+09
	2.27239	1.14977e+09
	2.27656	1.16005e+09
	2.28073	1.1697e+09
	2.28493	1.17951e+09
	2.28913	1.18985e+09
	2.29336	1.20201e+09
	2.2976	1.21132e+09
	2.30185	1.22125e+09
	2.30612	1.23245e+09
	2.31041	1.24429e+09
	2.31471	1.25388e+09
	2.31903	1.26663e+09
	2.32336	1.27804e+09
	2.32772	1.28927e+09
	2.33208	1.29986e+09
	2.33647	1.31078e+09
	2.34087	1.3227e+09
	2.34528	1.33542e+09
	2.34972	1.34803e+09
	2.35417	1.3594e+09
	2.35863	1.37103e+09
	2.36312	1.38424e+09
	2.36762	1.39807e+09
	2.37214	1.4103e+09
	2.37667	1.42301e+09
	2.38123	1.43378e+09
	2.3858	1.44806e+09
	2.39038	1.46129e+09
	2.39499	1.47456e+09
	2.39961	1.48756e+09
	2.40426	1.50057e+09
	2.40891	1.51573e+09
	2.41359	1.52835e+09
	2.41829	1.54309e+09
	2.423	1.55766e+09
	2.42773	1.57051e+09
	2.43249	1.58562e+09
	2.43725	1.60075e+09
	2.44204	1.61364e+09
	2.44685	1.6298e+09
	2.45168	1.64558e+09
	2.45652	1.66131e+09
	2.46139	1.67604e+09
	2.46627	1.69158e+09
	2.47117	1.70748e+09
	2.4761	1.72395e+09
	2.48104	1.74119e+09
	2.486	1.75449e+09
	2.49098	1.77222e+09
	2.49598	1.78863e+09
	2.50101	1.80441e+09
	2.50605	1.82146e+09
	2.51111	1.83748e+09
	2.51619	1.85651e+09
	2.5213	1.87212e+09
	2.52642	1.88952e+09
	2.53157	1.90895e+09
	2.53673	1.92318e+09
	2.54192	1.94018e+09
	2.54713	1.95839e+09
	2.55236	1.97732e+09
	2.55761	1.99884e+09
	2.56289	2.01674e+09
	2.56818	2.03413e+09
	2.5735	2.05348e+09
	2.57884	2.07633e+09
	2.5842	2.09274e+09
	2.58958	2.1122e+09
	2.59499	2.13116e+09
	2.60042	2.15315e+09
	2.60587	2.17434e+09
	2.61134	2.19429e+09
	2.61684	2.21502e+09
	2.62236	2.23435e+09
	2.62791	2.25492e+09
	2.63347	2.27753e+09
	2.63907	2.29599e+09
	2.64468	2.31913e+09
	2.65032	2.34133e+09
	2.65598	2.36324e+09
	2.66167	2.38672e+09
	2.66738	2.40472e+09
	2.67312	2.42935e+09
	2.67888	2.4533e+09
	2.68467	2.47485e+09
	2.69048	2.49837e+09
	2.69631	2.52041e+09
	2.70217	2.54357e+09
	2.70806	2.56891e+09
	2.71397	2.59255e+09
	2.71991	2.61578e+09
	2.72588	2.64223e+09
	2.73187	2.66808e+09
	2.73789	2.694e+09
	2.74393	2.7146e+09
	2.75	2.74331e+09
	2.7561	2.77159e+09
	2.76222	2.79539e+09
	2.76837	2.81929e+09
	2.77455	2.8477e+09
	2.78076	2.87171e+09
	2.787	2.90313e+09
	2.79326	2.92817e+09
	2.79955	2.95942e+09
	2.80587	2.98298e+09
	2.81222	3.01666e+09
	2.81859	3.04233e+09
	2.825	3.07242e+09
	2.83144	3.10036e+09
	2.8379	3.1291e+09
	2.84439	3.15617e+09
	2.85092	3.18992e+09
	2.85747	3.21886e+09
	2.86406	3.25048e+09
	2.87067	3.28165e+09
	2.87731	3.31399e+09
	2.88399	3.34487e+09
	2.8907	3.37896e+09
	2.89744	3.41339e+09
	2.90421	3.44603e+09
	2.91101	3.47424e+09
	2.91784	3.50733e+09
	2.92471	3.53922e+09
	2.9316	3.57492e+09
	2.93853	3.60784e+09
	2.9455	3.64193e+09
	2.95249	3.67716e+09
	2.95952	3.71696e+09
	2.96659	3.75689e+09
	2.97368	3.78981e+09
	2.98082	3.82234e+09
	2.98798	3.86141e+09
	2.99518	3.89783e+09
	3.00242	3.93603e+09
	3.00969	3.96749e+09
	3.01699	4.01093e+09
	3.02433	4.05664e+09
	3.03171	4.09762e+09
	3.03912	4.13258e+09
	3.04657	4.1753e+09
	3.05405	4.2135e+09
	3.06158	4.25615e+09
	3.06914	4.29922e+09
	3.07673	4.3451e+09
	3.08437	4.39207e+09
	3.09204	4.43656e+09
	3.09975	4.48167e+09
	3.1075	4.53189e+09

## Sheet: Sheet2
	2.00mmol Cu-CCTS nanparticles based films
	Photon Energy (eV)	(αhυ)^2
	0.776875	1.28391e+07
	0.777361	1.24507e+07
	0.777847	1.21661e+07
	0.778334	1.24031e+07
	0.778822	1.25737e+07
	0.77931	1.26721e+07
	0.779799	1.24633e+07
	0.780289	1.27587e+07
	0.780779	1.25041e+07
	0.78127	1.26056e+07
	0.781761	1.23646e+07
	0.782253	1.26963e+07
	0.782746	1.26933e+07
	0.783239	1.26966e+07
	0.783733	1.28089e+07
	0.784227	1.3095e+07
	0.784722	1.27257e+07
	0.785218	1.30091e+07
	0.785714	1.32062e+07
	0.786211	1.37973e+07
	0.786709	1.34057e+07
	0.787207	1.32099e+07
	0.787706	1.32656e+07
	0.788205	1.29609e+07
	0.788706	1.32591e+07
	0.789206	1.32901e+07
	0.789708	1.35267e+07
	0.79021	1.35802e+07
	0.790712	1.39803e+07
	0.791216	1.3892e+07
	0.79172	1.38106e+07
	0.792224	1.39342e+07
	0.79273	1.36448e+07
	0.793235	1.38245e+07
	0.793742	1.36475e+07
	0.794249	1.35852e+07
	0.794757	1.38944e+07
	0.795266	1.37423e+07
	0.795775	1.38706e+07
	0.796284	1.3675e+07
	0.796795	1.37885e+07
	0.797306	1.33411e+07
	0.797818	1.36006e+07
	0.79833	1.38686e+07
	0.798843	1.35721e+07
	0.799357	1.38323e+07
	0.799871	1.35926e+07
	0.800386	1.33292e+07
	0.800902	1.36869e+07
	0.801418	1.34357e+07
	0.801935	1.32559e+07
	0.802453	1.33239e+07
	0.802972	1.3632e+07
	0.803491	1.31946e+07
	0.80401	1.30323e+07
	0.804531	1.31361e+07
	0.805052	1.30672e+07
	0.805574	1.31702e+07
	0.806096	1.30031e+07
	0.806619	1.31546e+07
	0.807143	1.26391e+07
	0.807667	1.30495e+07
	0.808192	1.26275e+07
	0.808718	1.27463e+07
	0.809245	1.24793e+07
	0.809772	1.25888e+07
	0.8103	1.26607e+07
	0.810828	1.26217e+07
	0.811358	1.2636e+07
	0.811888	1.2897e+07
	0.812418	1.28665e+07
	0.81295	1.29286e+07
	0.813482	1.28671e+07
	0.814014	1.25537e+07
	0.814548	1.24808e+07
	0.815082	1.27039e+07
	0.815617	1.2613e+07
	0.816152	1.27637e+07
	0.816689	1.26726e+07
	0.817226	1.27918e+07
	0.817763	1.27114e+07
	0.818302	1.26907e+07
	0.818841	1.24495e+07
	0.81938	1.28937e+07
	0.819921	1.27465e+07
	0.820462	1.24835e+07
	0.821004	1.26983e+07
	0.821547	1.29296e+07
	0.82209	1.26467e+07
	0.822634	1.25662e+07
	0.823179	1.26614e+07
	0.823724	1.26593e+07
	0.824271	1.2685e+07
	0.824818	1.24531e+07
	0.825365	1.23258e+07
	0.825914	1.25226e+07
	0.826463	1.25128e+07
	0.827013	1.21506e+07
	0.827563	1.23519e+07
	0.828115	1.22191e+07
	0.828667	1.22048e+07
	0.829219	1.24832e+07
	0.829773	1.23429e+07
	0.830327	1.21201e+07
	0.830882	1.23759e+07
	0.831438	1.25634e+07
	0.831995	1.24856e+07
	0.832552	1.23338e+07
	0.83311	1.26386e+07
	0.833669	1.27533e+07
	0.834228	1.264e+07
	0.834788	1.31431e+07
	0.835349	1.29384e+07
	0.835911	1.28537e+07
	0.836474	1.31366e+07
	0.837037	1.29509e+07
	0.837601	1.30311e+07
	0.838166	1.2971e+07
	0.838731	1.3165e+07
	0.839298	1.35014e+07
	0.839865	1.32722e+07
	0.840433	1.33168e+07
	0.841001	1.35223e+07
	0.841571	1.31872e+07
	0.842141	1.37118e+07
	0.842712	1.40079e+07
	0.843284	1.36865e+07
	0.843856	1.36261e+07
	0.844429	1.32956e+07
	0.845003	1.33451e+07
	0.845578	1.3761e+07
	0.846154	1.39548e+07
	0.84673	1.39727e+07
	0.847307	1.44969e+07
	0.847885	1.42759e+07
	0.848464	1.38158e+07
	0.849044	1.43745e+07
	0.849624	1.44832e+07
	0.850205	1.447e+07
	0.850787	1.45744e+07
	0.85137	1.43545e+07
	0.851953	1.42268e+07
	0.852538	1.43597e+07
	0.853123	1.41141e+07
	0.853709	1.40705e+07
	0.854296	1.41177e+07
	0.854883	1.40438e+07
	0.855471	1.40316e+07
	0.856061	1.3711e+07
	0.856651	1.3408e+07
	0.857241	1.32348e+07
	0.857833	1.31283e+07
	0.858425	1.28331e+07
	0.859019	1.16291e+07
	0.859613	1.41177e+07
	0.860208	1.41055e+07
	0.860803	1.48142e+07
	0.8614	1.48247e+07
	0.861997	1.49535e+07
	0.862595	1.17262e+07
	0.863194	1.42356e+07
	0.863794	1.42234e+07
	0.864395	1.49381e+07
	0.864997	1.49488e+07
	0.865599	1.50787e+07
	0.866202	1.57359e+07
	0.866806	1.61846e+07
	0.867411	1.63103e+07
	0.868017	1.68287e+07
	0.868623	1.69724e+07
	0.869231	1.72435e+07
	0.869839	1.78739e+07
	0.870448	1.797e+07
	0.871058	1.82277e+07
	0.871669	1.80512e+07
	0.872281	1.83933e+07
	0.872893	1.822e+07
	0.873507	1.87168e+07
	0.874121	1.17092e+07
	0.874736	1.08866e+07
	0.875352	1.46394e+07
	0.875969	1.46271e+07
	0.876587	1.53625e+07
	0.877205	1.53738e+07
	0.877825	1.55076e+07
	0.878445	1.61839e+07
	0.879066	1.66457e+07
	0.879689	1.67753e+07
	0.880312	1.73088e+07
	0.880936	1.74569e+07
	0.88156	1.77361e+07
	0.882186	1.83849e+07
	0.882812	1.84841e+07
	0.88344	1.87496e+07
	0.884068	1.85684e+07
	0.884698	1.89206e+07
	0.885328	1.87428e+07
	0.885959	1.49963e+07
	0.886591	1.4984e+07
	0.887223	1.57376e+07
	0.887857	1.57494e+07
	0.888492	1.58868e+07
	0.889127	1.65799e+07
	0.889764	1.70533e+07
	0.890401	1.71864e+07
	0.891039	1.77332e+07
	0.891679	1.78853e+07
	0.892319	1.81717e+07
	0.89296	1.88367e+07
	0.893602	1.89387e+07
	0.894245	1.39113e+07
	0.894888	1.46291e+07
	0.895533	1.46605e+07
	0.896179	1.5448e+07
	0.896825	1.54996e+07
	0.897473	1.5506e+07
	0.898121	1.67138e+07
	0.898771	1.70479e+07
	0.899421	1.70333e+07
	0.900072	1.78911e+07
	0.900725	1.79041e+07
	0.901378	1.80616e+07
	0.902032	1.88496e+07
	0.902687	1.93888e+07
	0.903343	1.95405e+07
	0.904	2.01628e+07
	0.904658	2.03353e+07
	0.905317	2.06609e+07
	0.905977	2.14184e+07
	0.906637	2.15338e+07
	0.907299	2.18448e+07
	0.907962	2.16351e+07
	0.908626	2.20456e+07
	0.90929	2.18395e+07
	0.909956	2.24364e+07
	0.910623	2.35855e+07
	0.91129	2.40742e+07
	0.911959	2.39271e+07
	0.912628	2.42162e+07
	0.913299	2.53466e+07
	0.913971	2.66648e+07
	0.914643	1.93453e+07
	0.915317	1.94729e+07
	0.915991	1.84909e+07
	0.916667	2.68798e+07
	0.917343	2.65985e+07
	0.918021	2.66575e+07
	0.918699	2.63625e+07
	0.919379	2.59429e+07
	0.920059	2.56651e+07
	0.920741	2.50214e+07
	0.921423	2.45487e+07
	0.922107	2.4392e+07
	0.922791	2.40984e+07
	0.923477	2.35446e+07
	0.924164	2.29229e+07
	0.924851	2.30173e+07
	0.92554	2.27437e+07
	0.92623	2.22659e+07
	0.92692	2.20912e+07
	0.927612	2.16682e+07
	0.928305	2.22167e+07
	0.928999	2.15224e+07
	0.929693	2.15432e+07
	0.930389	2.13962e+07
	0.931086	2.17323e+07
	0.931784	2.19707e+07
	0.932483	2.18025e+07
	0.933183	2.1916e+07
	0.933884	2.16671e+07
	0.934586	2.17953e+07
	0.93529	2.15959e+07
	0.935994	2.1861e+07
	0.936699	2.18261e+07
	0.937406	2.17135e+07
	0.938113	2.13464e+07
	0.938822	2.19899e+07
	0.939531	2.23426e+07
	0.940242	2.23747e+07
	0.940954	2.19764e+07
	0.941667	2.21519e+07
	0.942381	2.20615e+07
	0.943096	2.2204e+07
	0.943812	2.1643e+07
	0.944529	2.15183e+07
	0.945247	2.18807e+07
	0.945967	2.20464e+07
	0.946687	2.28088e+07
	0.947409	2.21541e+07
	0.948131	2.17713e+07
	0.948855	2.24268e+07
	0.94958	2.27408e+07
	0.950306	2.27619e+07
	0.951033	2.26409e+07
	0.951761	2.23666e+07
	0.95249	2.23005e+07
	0.953221	2.19702e+07
	0.953952	2.24714e+07
	0.954685	2.26208e+07
	0.955419	2.32506e+07
	0.956154	2.31628e+07
	0.95689	2.34149e+07
	0.957627	2.2719e+07
	0.958365	2.24115e+07
	0.959105	2.28844e+07
	0.959846	2.22646e+07
	0.960587	2.26121e+07
	0.96133	2.30117e+07
	0.962074	2.29288e+07
	0.96282	2.31582e+07
	0.963566	2.30069e+07
	0.964313	2.23309e+07
	0.965062	2.26633e+07
	0.965812	2.26134e+07
	0.966563	2.29941e+07
	0.967315	2.24442e+07
	0.968069	2.29062e+07
	0.968823	2.31739e+07
	0.969579	2.28566e+07
	0.970336	2.2435e+07
	0.971094	2.35081e+07
	0.971853	2.2699e+07
	0.972613	2.23923e+07
	0.973375	2.2665e+07
	0.974138	2.22659e+07
	0.974902	2.2367e+07
	0.975667	2.22749e+07
	0.976434	2.33322e+07
	0.977201	2.24796e+07
	0.97797	2.21534e+07
	0.97874	2.2797e+07
	0.979511	2.263e+07
	0.980284	2.25283e+07
	0.981058	2.26627e+07
	0.981833	2.23989e+07
	0.982609	2.30292e+07
	0.983386	2.32141e+07
	0.984165	2.24649e+07
	0.984945	2.22909e+07
	0.985726	2.21945e+07
	0.986508	2.22051e+07
	0.987292	2.26452e+07
	0.988076	2.21649e+07
	0.988862	2.22759e+07
	0.98965	2.24406e+07
	0.990438	2.1471e+07
	0.991228	2.21105e+07
	0.992019	2.22112e+07
	0.992812	2.19504e+07
	0.993605	2.22787e+07
	0.9944	2.15593e+07
	0.995196	2.19765e+07
	0.995994	2.15498e+07
	0.996792	2.14393e+07
	0.997592	2.20524e+07
	0.998394	2.07624e+07
	0.999196	2.17132e+07
	1	2.06778e+07
	1.00081	2.12586e+07
	1.00161	2.11029e+07
	1.00242	2.44518e+07
	1.00323	2.45702e+07
	1.00404	2.51207e+07
	1.00485	2.48821e+07
	1.00566	2.44804e+07
	1.00648	2.51322e+07
	1.00729	2.51367e+07
	1.00811	2.48897e+07
	1.00893	2.46851e+07
	1.00975	2.47708e+07
	1.01057	2.44226e+07
	1.01139	2.46632e+07
	1.01221	2.46578e+07
	1.01304	2.43132e+07
	1.01387	2.4368e+07
	1.01469	2.51369e+07
	1.01552	2.41753e+07
	1.01635	2.36026e+07
	1.01718	2.3423e+07
	1.01802	2.28597e+07
	1.01885	2.26601e+07
	1.01969	2.36714e+07
	1.02053	2.34406e+07
	1.02136	2.23758e+07
	1.0222	2.2528e+07
	1.02305	2.27713e+07
	1.02389	2.23199e+07
	1.02473	2.31958e+07
	1.02558	2.28786e+07
	1.02642	2.22455e+07
	1.02727	2.25303e+07
	1.02812	2.22549e+07
	1.02897	3.09094e+07
	1.02983	2.99341e+07
	1.03068	3.01269e+07
	1.03154	3.08596e+07
	1.03239	3.11477e+07
	1.03325	3.02515e+07
	1.03411	3.00893e+07
	1.03497	3.14876e+07
	1.03583	3.02844e+07
	1.0367	3.04797e+07
	1.03756	3.12212e+07
	1.03843	3.15131e+07
	1.0393	3.06067e+07
	1.04017	3.04428e+07
	1.04104	3.18579e+07
	1.04191	3.0787e+07
	1.04279	3.15363e+07
	1.04366	3.18314e+07
	1.04454	3.09161e+07
	1.04542	3.08473e+07
	1.0463	3.10467e+07
	1.04718	3.18026e+07
	1.04806	3.21004e+07
	1.04895	3.11775e+07
	1.04983	3.10111e+07
	1.05072	3.1161e+07
	1.05161	3.13627e+07
	1.0525	3.21265e+07
	1.05339	3.24276e+07
	1.05428	3.14957e+07
	1.05518	3.13278e+07
	1.05607	3.27848e+07
	1.05697	3.33831e+07
	1.05787	3.24578e+07
	1.05877	3.34737e+07
	1.05968	3.36817e+07
	1.06058	3.34651e+07
	1.06149	3.44295e+07
	1.06239	3.41872e+07
	1.0633	3.35812e+07
	1.06421	3.48293e+07
	1.06512	3.47513e+07
	1.06604	3.37214e+07
	1.06695	3.43063e+07
	1.06787	3.5479e+07
	1.06879	3.57571e+07
	1.06971	3.61971e+07
	1.07063	3.55081e+07
	1.07155	3.5362e+07
	1.07248	3.58343e+07
	1.0734	3.57554e+07
	1.07433	3.57589e+07
	1.07526	3.64314e+07
	1.07619	3.6465e+07
	1.07712	3.6033e+07
	1.07806	3.6757e+07
	1.07899	3.63522e+07
	1.07993	3.59318e+07
	1.08087	3.63407e+07
	1.08181	3.66907e+07
	1.08275	3.68465e+07
	1.0837	3.73475e+07
	1.08464	3.7335e+07
	1.08559	3.78633e+07
	1.08654	3.74129e+07
	1.08749	3.75615e+07
	1.08844	3.77763e+07
	1.0894	3.81928e+07
	1.09035	3.83568e+07
	1.09131	3.83373e+07
	1.09227	4.04154e+07
	1.09323	3.91802e+07
	1.09419	4.05131e+07
	1.09515	4.06109e+07
	1.09612	4.0783e+07
	1.09709	4.04743e+07
	1.09806	4.04112e+07
	1.09903	3.99769e+07
	1.1	4.04591e+07
	1.10097	4.02902e+07
	1.10195	3.97318e+07
	1.10293	3.98339e+07
	1.10391	4.00471e+07
	1.10489	3.96305e+07
	1.10587	4.12968e+07
	1.10686	4.09651e+07
	1.10784	4.07036e+07
	1.10883	3.9996e+07
	1.10982	4.01312e+07
	1.11081	4.06621e+07
	1.11181	4.02962e+07
	1.1128	3.94783e+07
	1.1138	3.99737e+07
	1.1148	3.98032e+07
	1.1158	4.02992e+07
	1.1168	4.03073e+07
	1.11781	4.01332e+07
	1.11881	4.00957e+07
	1.11982	4.02485e+07
	1.12083	4.09258e+07
	1.12184	4.03104e+07
	1.12285	4.15019e+07
	1.12387	4.07622e+07
	1.12489	3.99014e+07
	1.12591	4.03999e+07
	1.12693	4.09542e+07
	1.12795	4.24301e+07
	1.12897	4.18367e+07
	1.13	4.22009e+07
	1.13103	4.18646e+07
	1.13206	4.26001e+07
	1.13309	4.2262e+07
	1.13412	4.22138e+07
	1.13516	4.28956e+07
	1.1362	4.27941e+07
	1.13724	4.29344e+07
	1.13828	4.22128e+07
	1.13932	4.33439e+07
	1.14037	4.3594e+07
	1.14141	4.29446e+07
	1.14246	4.43189e+07
	1.14351	4.4608e+07
	1.14457	4.43496e+07
	1.14562	4.54823e+07
	1.14668	4.52742e+07
	1.14774	4.51186e+07
	1.1488	4.38923e+07
	1.14986	4.53501e+07
	1.15093	4.508e+07
	1.15199	4.47462e+07
	1.15306	4.66803e+07
	1.15413	4.70747e+07
	1.1552	4.75679e+07
	1.15628	4.68604e+07
	1.15736	4.63502e+07
	1.15843	4.77555e+07
	1.15951	4.74907e+07
	1.1606	4.73015e+07
	1.16168	4.88947e+07
	1.16277	4.83119e+07
	1.16386	4.85862e+07
	1.16495	4.8288e+07
	1.16604	4.90152e+07
	1.16714	4.97399e+07
	1.16823	4.99987e+07
	1.16933	5.08116e+07
	1.17043	4.90903e+07
	1.17154	4.92791e+07
	1.17264	5.06508e+07
	1.17375	5.02579e+07
	1.17486	5.08203e+07
	1.17597	5.14061e+07
	1.17708	5.21889e+07
	1.1782	5.26976e+07
	1.17932	5.34669e+07
	1.18044	5.34673e+07
	1.18156	5.41326e+07
	1.18268	5.32788e+07
	1.18381	5.27806e+07
	1.18494	5.35411e+07
	1.18607	5.25329e+07
	1.1872	5.32536e+07
	1.18834	5.4106e+07
	1.18947	5.45809e+07
	1.19061	5.44628e+07
	1.19175	5.52481e+07
	1.1929	5.65581e+07
	1.19404	5.56658e+07
	1.19519	5.63241e+07
	1.19634	5.68545e+07
	1.1975	5.76012e+07
	1.19865	5.77433e+07
	1.19981	5.74245e+07
	1.20097	5.7601e+07
	1.20213	5.91466e+07
	1.20329	5.9496e+07
	1.20446	5.91168e+07
	1.20563	5.79343e+07
	1.2068	5.90343e+07
	1.20797	5.98534e+07
	1.20914	5.99239e+07
	1.21032	6.08194e+07
	1.2115	6.22206e+07
	1.21268	6.14802e+07
	1.21387	6.1266e+07
	1.21505	6.23103e+07
	1.21624	6.35412e+07
	1.21743	6.28534e+07
	1.21863	6.25207e+07
	1.21982	6.25231e+07
	1.22102	6.30887e+07
	1.22222	6.37575e+07
	1.22343	6.368e+07
	1.22463	6.43019e+07
	1.22584	6.6309e+07
	1.22705	6.72247e+07
	1.22826	6.76284e+07
	1.22948	6.76322e+07
	1.23069	6.73572e+07
	1.23191	6.62383e+07
	1.23313	6.8702e+07
	1.23436	6.94864e+07
	1.23559	6.90142e+07
	1.23682	7.02208e+07
	1.23805	7.17173e+07
	1.23928	7.30964e+07
	1.24052	7.09654e+07
	1.24176	7.1329e+07
	1.243	7.37331e+07
	1.24424	7.37192e+07
	1.24549	7.33259e+07
	1.24674	7.33359e+07
	1.24799	7.33216e+07
	1.24925	7.43742e+07
	1.2505	7.54406e+07
	1.25176	7.48418e+07
	1.25302	7.56915e+07
	1.25429	7.62329e+07
	1.25556	7.68813e+07
	1.25683	7.83052e+07
	1.2581	7.65634e+07
	1.25937	7.79029e+07
	1.26065	7.84487e+07
	1.26193	7.8718e+07
	1.26321	7.90563e+07
	1.2645	7.88561e+07
	1.26578	7.93999e+07
	1.26707	8.08958e+07
	1.26837	8.1061e+07
	1.26966	8.14517e+07
	1.27096	8.31223e+07
	1.27226	8.42695e+07
	1.27357	8.40932e+07
	1.27487	8.56157e+07
	1.27618	8.44921e+07
	1.27749	8.1659e+07
	1.27881	8.40541e+07
	1.28012	8.43517e+07
	1.28144	8.46415e+07
	1.28277	8.51783e+07
	1.28409	8.72977e+07
	1.28542	8.73239e+07
	1.28675	8.82387e+07
	1.28808	8.92935e+07
	1.28942	8.79642e+07
	1.29076	8.93464e+07
	1.2921	8.91491e+07
	1.29344	8.91685e+07
	1.29479	9.08733e+07
	1.29614	9.08574e+07
	1.29749	9.15438e+07
	1.29885	9.24417e+07
	1.30021	9.3612e+07
	1.30157	9.37367e+07
	1.30294	9.22468e+07
	1.3043	9.2559e+07
	1.30567	9.65701e+07
	1.30705	9.46566e+07
	1.30842	9.49042e+07
	1.3098	9.6558e+07
	1.31118	9.6275e+07
	1.31257	9.81962e+07
	1.31395	9.77057e+07
	1.31534	9.61108e+07
	1.31674	9.88757e+07
	1.31813	9.92294e+07
	1.31953	1.00667e+08
	1.32094	1.00341e+08
	1.32234	9.74219e+07
	1.32375	1.00653e+08
	1.32516	9.92396e+07
	1.32657	9.92167e+07
	1.32799	1.0134e+08
	1.32941	1.01551e+08
	1.33084	1.00651e+08
	1.33226	1.03877e+08
	1.33369	1.0408e+08
	1.33512	1.03989e+08
	1.33656	1.04941e+08
	1.338	1.02867e+08
	1.33944	1.01957e+08
	1.34088	1.05226e+08
	1.34233	1.05433e+08
	1.34378	1.05343e+08
	1.34524	1.06309e+08
	1.3467	1.0614e+08
	1.34816	1.0635e+08
	1.34962	1.0626e+08
	1.35109	1.0489e+08
	1.35256	1.05118e+08
	1.35403	1.0419e+08
	1.35551	1.07534e+08
	1.35699	1.07747e+08
	1.35847	1.07658e+08
	1.35996	1.08648e+08
	1.36145	1.08478e+08
	1.36294	1.08695e+08
	1.36443	1.08605e+08
	1.36593	1.0603e+08
	1.36744	1.09435e+08
	1.36894	1.09654e+08
	1.37045	1.09565e+08
	1.37196	1.10575e+08
	1.37348	1.10404e+08
	1.375	1.10627e+08
	1.37652	1.10538e+08
	1.37805	1.21311e+08
	1.37958	1.0936e+08
	1.38111	1.09603e+08
	1.38265	1.0864e+08
	1.38419	1.12132e+08
	1.38573	1.1236e+08
	1.38728	1.12272e+08
	1.38883	1.1331e+08
	1.39038	1.13138e+08
	1.39194	1.13369e+08
	1.3935	1.13281e+08
	1.39506	1.19707e+08
	1.39663	1.19976e+08
	1.3982	1.28549e+08
	1.39977	1.23744e+08
	1.40135	1.26465e+08
	1.40293	1.25304e+08
	1.40452	1.19756e+08
	1.40611	1.38753e+08
	1.4077	1.34643e+08
	1.4093	1.25786e+08
	1.4109	1.21909e+08
	1.4125	1.36272e+08
	1.41411	1.22506e+08
	1.41572	1.38406e+08
	1.41733	1.32843e+08
	1.41895	1.17388e+08
	1.42057	1.31375e+08
	1.4222	1.34285e+08
	1.42383	1.34107e+08
	1.42546	1.35767e+08
	1.4271	1.27012e+08
	1.42874	1.36089e+08
	1.43038	1.3694e+08
	1.43203	1.44072e+08
	1.43368	1.47876e+08
	1.43533	1.4054e+08
	1.43699	1.47457e+08
	1.43866	1.41877e+08
	1.44032	1.49735e+08
	1.442	1.3646e+08
	1.44367	1.42001e+08
	1.44535	1.59344e+08
	1.44703	1.4394e+08
	1.44872	1.4377e+08
	1.45041	1.48247e+08
	1.4521	1.48835e+08
	1.4538	1.47217e+08
	1.4555	1.48144e+08
	1.45721	1.48183e+08
	1.45892	1.52671e+08
	1.46063	1.52676e+08
	1.46235	1.5038e+08
	1.46408	1.52158e+08
	1.4658	1.52832e+08
	1.46753	1.56304e+08
	1.46927	1.55142e+08
	1.47101	1.57422e+08
	1.47275	1.58446e+08
	1.4745	1.5892e+08
	1.47625	1.59982e+08
	1.478	1.59571e+08
	1.47976	1.6078e+08
	1.48153	1.62895e+08
	1.48329	1.62948e+08
	1.48507	1.64732e+08
	1.48684	1.6548e+08
	1.48862	1.66726e+08
	1.49041	1.65361e+08
	1.4922	1.68031e+08
	1.49399	1.70213e+08
	1.49579	1.70645e+08
	1.49759	1.7045e+08
	1.4994	1.7121e+08
	1.50121	1.721e+08
	1.50302	1.74717e+08
	1.50484	1.76165e+08
	1.50667	1.76131e+08
	1.5085	1.77803e+08
	1.51033	1.78487e+08
	1.51217	1.78029e+08
	1.51401	1.79657e+08
	1.51585	1.81891e+08
	1.5177	1.82297e+08
	1.51956	1.83263e+08
	1.52142	1.83876e+08
	1.52328	1.85015e+08
	1.52515	1.86814e+08
	1.52703	1.87922e+08
	1.52891	1.88273e+08
	1.53079	1.90003e+08
	1.53268	1.90512e+08
	1.53457	1.90854e+08
	1.53646	1.92791e+08
	1.53837	1.95067e+08
	1.54027	1.95518e+08
	1.54218	1.9584e+08
	1.5441	1.98295e+08
	1.54602	1.98796e+08
	1.54795	1.99358e+08
	1.54988	2.00742e+08
	1.55181	2.02836e+08
	1.55375	2.03519e+08
	1.55569	2.04491e+08
	1.55764	2.06532e+08
	1.5596	2.07314e+08
	1.56156	2.07886e+08
	1.56352	2.09563e+08
	1.56549	2.10211e+08
	1.56747	2.11215e+08
	1.56944	2.12465e+08
	1.57143	2.14201e+08
	1.57342	2.15127e+08
	1.57541	2.16732e+08
	1.57741	2.17643e+08
	1.57942	2.18929e+08
	1.58142	2.19353e+08
	1.58344	2.20836e+08
	1.58546	2.21846e+08
	1.58748	2.23094e+08
	1.58951	2.23925e+08
	1.59155	2.25618e+08
	1.59359	2.27966e+08
	1.59564	2.29373e+08
	1.59769	2.31688e+08
	1.59974	2.31557e+08
	1.6018	2.3317e+08
	1.60387	2.34254e+08
	1.60594	2.35726e+08
	1.60802	2.37393e+08
	1.6101	2.38525e+08
	1.61219	2.3922e+08
	1.61429	2.41194e+08
	1.61638	2.4206e+08
	1.61849	2.43186e+08
	1.6206	2.44366e+08
	1.62272	2.45523e+08
	1.62484	2.46696e+08
	1.62696	2.47719e+08
	1.6291	2.49097e+08
	1.63123	2.50239e+08
	1.63338	2.52169e+08
	1.63553	2.53138e+08
	1.63768	2.55861e+08
	1.63984	2.56705e+08
	1.64201	2.59029e+08
	1.64418	2.60466e+08
	1.64636	2.6166e+08
	1.64854	2.63526e+08
	1.65073	2.64906e+08
	1.65293	2.66243e+08
	1.65513	2.67924e+08
	1.65733	2.69348e+08
	1.65955	2.70305e+08
	1.66176	2.71814e+08
	1.66399	2.73946e+08
	1.66622	2.75652e+08
	1.66846	2.76403e+08
	1.6707	2.79232e+08
	1.67295	2.80619e+08
	1.6752	2.82311e+08
	1.67746	2.84376e+08
	1.67973	2.86605e+08
	1.682	2.8914e+08
	1.68428	2.89697e+08
	1.68657	2.92039e+08
	1.68886	2.94868e+08
	1.69116	2.9555e+08
	1.69346	2.97603e+08
	1.69577	3.00034e+08
	1.69809	3.00709e+08
	1.70041	3.02728e+08
	1.70274	3.04478e+08
	1.70508	3.05866e+08
	1.70742	3.08472e+08
	1.70977	3.10379e+08
	1.71212	3.13041e+08
	1.71448	3.14387e+08
	1.71685	3.16075e+08
	1.71923	3.17702e+08
	1.72161	3.20059e+08
	1.72399	3.21788e+08
	1.72639	3.24432e+08
	1.72879	3.25983e+08
	1.7312	3.26927e+08
	1.73361	3.28481e+08
	1.73603	3.31235e+08
	1.73846	3.33241e+08
	1.7409	3.35584e+08
	1.74334	3.37118e+08
	1.74579	3.38988e+08
	1.74824	3.40808e+08
	1.7507	3.43557e+08
	1.75317	3.46596e+08
	1.75565	3.48033e+08
	1.75813	3.50634e+08
	1.76062	3.51865e+08
	1.76312	3.54393e+08
	1.76562	3.56672e+08
	1.76814	3.59256e+08
	1.77066	3.61335e+08
	1.77318	3.63861e+08
	1.77571	3.65966e+08
	1.77825	3.67838e+08
	1.7808	3.70485e+08
	1.78336	3.72342e+08
	1.78592	3.75672e+08
	1.78849	3.77843e+08
	1.79107	3.78788e+08
	1.79365	3.81085e+08
	1.79624	3.83981e+08
	1.79884	3.87927e+08
	1.80145	3.89751e+08
	1.80406	3.91975e+08
	1.80669	3.93888e+08
	1.80932	3.96273e+08
	1.81195	3.98413e+08
	1.8146	4.01416e+08
	1.81725	4.04204e+08
	1.81991	4.06664e+08
	1.82258	4.09012e+08
	1.82526	4.10857e+08
	1.82794	4.14384e+08
	1.83063	4.17243e+08
	1.83333	4.20447e+08
	1.83604	4.22774e+08
	1.83876	4.25443e+08
	1.84148	4.28777e+08
	1.84421	4.32221e+08
	1.84695	4.35107e+08
	1.8497	4.37557e+08
	1.85246	4.39978e+08
	1.85522	4.42855e+08
	1.858	4.46179e+08
	1.86078	4.49244e+08
	1.86357	4.52417e+08
	1.86637	4.55747e+08
	1.86917	4.58873e+08
	1.87199	4.62125e+08
	1.87481	4.65352e+08
	1.87764	4.6814e+08
	1.88048	4.70836e+08
	1.88333	4.7499e+08
	1.88619	4.78349e+08
	1.88906	4.81525e+08
	1.89193	4.84313e+08
	1.89482	4.88051e+08
	1.89771	4.92068e+08
	1.90061	4.95363e+08
	1.90352	4.98904e+08
	1.90644	5.0263e+08
	1.90937	5.05797e+08
	1.91231	5.08902e+08
	1.91525	5.13337e+08
	1.91821	5.17014e+08
	1.92117	5.20782e+08
	1.92415	5.24675e+08
	1.92713	5.28343e+08
	1.93012	5.31851e+08
	1.93313	5.34739e+08
	1.93614	5.39308e+08
	1.93916	5.42868e+08
	1.94219	5.4683e+08
	1.94523	5.50541e+08
	1.94828	5.55544e+08
	1.95133	5.59502e+08
	1.9544	5.63365e+08
	1.95748	5.67517e+08
	1.96057	5.72141e+08
	1.96367	5.76335e+08
	1.96677	5.80594e+08
	1.96989	5.84899e+08
	1.97302	5.88818e+08
	1.97615	5.93181e+08
	1.9793	5.97026e+08
	1.98246	6.02053e+08
	1.98562	6.0745e+08
	1.9888	6.11345e+08
	1.99199	6.1562e+08
	1.99518	6.21201e+08
	1.99839	6.26126e+08
	2.00161	6.29681e+08
	2.00484	6.34745e+08
	2.00808	6.39865e+08
	2.01133	6.44714e+08
	2.01459	6.49985e+08
	2.01786	6.54748e+08
	2.02114	6.58936e+08
	2.02443	6.63742e+08
	2.02773	6.68959e+08
	2.03105	6.73734e+08
	2.03437	6.79724e+08
	2.0377	6.84773e+08
	2.04105	6.90668e+08
	2.04441	6.95771e+08
	2.04778	7.0169e+08
	2.05116	7.07364e+08
	2.05455	7.12582e+08
	2.05795	7.18379e+08
	2.06136	7.23946e+08
	2.06478	7.2968e+08
	2.06822	7.35053e+08
	2.07167	7.41742e+08
	2.07513	7.4679e+08
	2.0786	7.5295e+08
	2.08208	7.59091e+08
	2.08557	7.65146e+08
	2.08908	7.70567e+08
	2.09259	7.77479e+08
	2.09612	7.82495e+08
	2.09966	7.88814e+08
	2.10321	7.95336e+08
	2.10678	8.02291e+08
	2.11036	8.07917e+08
	2.11395	8.14516e+08
	2.11755	8.21439e+08
	2.12116	8.28116e+08
	2.12479	8.34727e+08
	2.12842	8.41574e+08
	2.13208	8.48214e+08
	2.13574	8.55422e+08
	2.13941	8.62947e+08
	2.1431	8.69432e+08
	2.1468	8.77069e+08
	2.15052	8.83945e+08
	2.15425	8.91235e+08
	2.15799	8.98997e+08
	2.16174	9.06942e+08
	2.16551	9.1448e+08
	2.16928	9.20707e+08
	2.17308	9.29705e+08
	2.17688	9.38122e+08
	2.1807	9.44606e+08
	2.18453	9.51694e+08
	2.18838	9.60474e+08
	2.19224	9.69326e+08
	2.19611	9.77367e+08
	2.2	9.86332e+08
	2.2039	9.94686e+08
	2.20782	1.00366e+09
	2.21174	1.01223e+09
	2.21569	1.01867e+09
	2.21964	1.02677e+09
	2.22361	1.03539e+09
	2.2276	1.045e+09
	2.2316	1.05256e+09
	2.23561	1.06292e+09
	2.23964	1.0716e+09
	2.24368	1.08109e+09
	2.24774	1.09024e+09
	2.25181	1.09961e+09
	2.2559	1.11013e+09
	2.26	1.12031e+09
	2.26412	1.12962e+09
	2.26825	1.14031e+09
	2.27239	1.14977e+09
	2.27656	1.16005e+09
	2.28073	1.1697e+09
	2.28493	1.17951e+09
	2.28913	1.18985e+09
	2.29336	1.20201e+09
	2.2976	1.21132e+09
	2.30185	1.22125e+09
	2.30612	1.23245e+09
	2.31041	1.24429e+09
	2.31471	1.25388e+09
	2.31903	1.26663e+09
	2.32336	1.27804e+09
	2.32772	1.28927e+09
	2.33208	1.29986e+09
	2.33647	1.31078e+09
	2.34087	1.3227e+09
	2.34528	1.33542e+09
	2.34972	1.34803e+09
	2.35417	1.3594e+09
	2.35863	1.37103e+09
	2.36312	1.38424e+09
	2.36762	1.39807e+09
	2.37214	1.4103e+09
	2.37667	1.42301e+09
	2.38123	1.43378e+09
	2.3858	1.44806e+09
	2.39038	1.46129e+09
	2.39499	1.47456e+09
	2.39961	1.48756e+09
	2.40426	1.50057e+09
	2.40891	1.51573e+09
	2.41359	1.52835e+09
	2.41829	1.54309e+09
	2.423	1.55766e+09
	2.42773	1.57051e+09
	2.43249	1.58562e+09
	2.43725	1.60075e+09
	2.44204	1.61364e+09
	2.44685	1.6298e+09
	2.45168	1.64558e+09
	2.45652	1.66131e+09
	2.46139	1.67604e+09
	2.46627	1.69158e+09
	2.47117	1.70748e+09
	2.4761	1.72395e+09
	2.48104	1.74119e+09
	2.486	1.75449e+09
	2.49098	1.77222e+09
	2.49598	1.78863e+09
	2.50101	1.80441e+09
	2.50605	1.82146e+09
	2.51111	1.83748e+09
	2.51619	1.85651e+09
	2.5213	1.87212e+09
	2.52642	1.88952e+09
	2.53157	1.90895e+09
	2.53673	1.92318e+09
	2.54192	1.94018e+09
	2.54713	1.95839e+09
	2.55236	1.97732e+09
	2.55761	1.99884e+09
	2.56289	2.01674e+09
	2.56818	2.03413e+09
	2.5735	2.05348e+09
	2.57884	2.07633e+09
	2.5842	2.09274e+09
	2.58958	2.1122e+09
	2.59499	2.13116e+09
	2.60042	2.15315e+09
	2.60587	2.17434e+09
	2.61134	2.19429e+09
	2.61684	2.21502e+09
	2.62236	2.23435e+09
	2.62791	2.25492e+09
	2.63347	2.27753e+09
	2.63907	2.29599e+09
	2.64468	2.31913e+09
	2.65032	2.34133e+09
	2.65598	2.36324e+09
	2.66167	2.38672e+09
	2.66738	2.40472e+09
	2.67312	2.42935e+09
	2.67888	2.4533e+09
	2.68467	2.47485e+09
	2.69048	2.49837e+09
	2.69631	2.52041e+09
	2.70217	2.54357e+09
	2.70806	2.56891e+09
	2.71397	2.59255e+09
	2.71991	2.61578e+09
	2.72588	2.64223e+09
	2.73187	2.66808e+09
	2.73789	2.694e+09
	2.74393	2.7146e+09
	2.75	2.74331e+09
	2.7561	2.77159e+09
	2.76222	2.79539e+09
	2.76837	2.81929e+09
	2.77455	2.8477e+09
	2.78076	2.87171e+09
	2.787	2.90313e+09
	2.79326	2.92817e+09
	2.79955	2.95942e+09
	2.80587	2.98298e+09
	2.81222	3.01666e+09
	2.81859	3.04233e+09
	2.825	3.07242e+09
	2.83144	3.10036e+09
	2.8379	3.1291e+09
	2.84439	3.15617e+09
	2.85092	3.18992e+09
	2.85747	3.21886e+09
	2.86406	3.25048e+09
	2.87067	3.28165e+09
	2.87731	3.31399e+09
	2.88399	3.34487e+09
	2.8907	3.37896e+09
	2.89744	3.41339e+09
	2.90421	3.44603e+09
	2.91101	3.47424e+09
	2.91784	3.50733e+09
	2.92471	3.53922e+09
	2.9316	3.57492e+09
	2.93853	3.60784e+09
	2.9455	3.64193e+09
	2.95249	3.67716e+09
	2.95952	3.71696e+09
	2.96659	3.75689e+09
	2.97368	3.78981e+09
	2.98082	3.82234e+09
	2.98798	3.86141e+09
	2.99518	3.89783e+09
	3.00242	3.93603e+09
	3.00969	3.96749e+09
	3.01699	4.01093e+09
	3.02433	4.05664e+09
	3.03171	4.09762e+09
	3.03912	4.13258e+09
	3.04657	4.1753e+09
	3.05405	4.2135e+09
	3.06158	4.25615e+09
	3.06914	4.29922e+09
	3.07673	4.3451e+09
	3.08437	4.39207e+09
	3.09204	4.43656e+09
	3.09975	4.48167e+09
	3.1075	4.53189e+09

## Sheet: Sheet3
	2.25mmol Cu-CCTS nanparticles based films
	Photon Energy (eV)	(αhυ)^2
	0.776875	5.19983e+06
	0.777361	5.04255e+06
	0.777847	4.92728e+06
	0.778334	5.02325e+06
	0.778822	5.09234e+06
	0.77931	5.13221e+06
	0.779799	5.04766e+06
	0.780289	5.16727e+06
	0.780779	5.06415e+06
	0.78127	5.10527e+06
	0.781761	5.00766e+06
	0.782253	5.14199e+06
	0.782746	5.14079e+06
	0.783239	5.14214e+06
	0.783733	5.18762e+06
	0.784227	5.30349e+06
	0.784722	5.15392e+06
	0.785218	5.26867e+06
	0.785714	5.34851e+06
	0.786211	5.58791e+06
	0.786709	5.4293e+06
	0.787207	5.35e+06
	0.787706	5.37258e+06
	0.788205	5.24917e+06
	0.788706	5.36995e+06
	0.789206	5.38249e+06
	0.789708	5.47832e+06
	0.79021	5.49999e+06
	0.790712	5.66203e+06
	0.791216	5.62628e+06
	0.79172	5.5933e+06
	0.792224	5.64335e+06
	0.79273	5.52615e+06
	0.793235	5.59892e+06
	0.793742	5.52726e+06
	0.794249	5.50201e+06
	0.794757	5.62722e+06
	0.795266	5.56563e+06
	0.795775	5.61757e+06
	0.796284	5.53836e+06
	0.796795	5.58434e+06
	0.797306	5.40313e+06
	0.797818	5.50825e+06
	0.79833	5.61679e+06
	0.798843	5.49671e+06
	0.799357	5.60209e+06
	0.799871	5.505e+06
	0.800386	5.39834e+06
	0.800902	5.54321e+06
	0.801418	5.44146e+06
	0.801935	5.36865e+06
	0.802453	5.39618e+06
	0.802972	5.52095e+06
	0.803491	5.34383e+06
	0.80401	5.27808e+06
	0.804531	5.32011e+06
	0.805052	5.29221e+06
	0.805574	5.33392e+06
	0.806096	5.26628e+06
	0.806619	5.3276e+06
	0.807143	5.11885e+06
	0.807667	5.28504e+06
	0.808192	5.11413e+06
	0.808718	5.16224e+06
	0.809245	5.05412e+06
	0.809772	5.09846e+06
	0.8103	5.12759e+06
	0.810828	5.11177e+06
	0.811358	5.11756e+06
	0.811888	5.22329e+06
	0.812418	5.21093e+06
	0.81295	5.23607e+06
	0.813482	5.21117e+06
	0.814014	5.08426e+06
	0.814548	5.05474e+06
	0.815082	5.14507e+06
	0.815617	5.10828e+06
	0.816152	5.16929e+06
	0.816689	5.13239e+06
	0.817226	5.18066e+06
	0.817763	5.14814e+06
	0.818302	5.13973e+06
	0.818841	5.04205e+06
	0.81938	5.22197e+06
	0.819921	5.16234e+06
	0.820462	5.05583e+06
	0.821004	5.1428e+06
	0.821547	5.2365e+06
	0.82209	5.1219e+06
	0.822634	5.08933e+06
	0.823179	5.12785e+06
	0.823724	5.12702e+06
	0.824271	5.13742e+06
	0.824818	5.0435e+06
	0.825365	4.99193e+06
	0.825914	5.07167e+06
	0.826463	5.06767e+06
	0.827013	4.92101e+06
	0.827563	5.00252e+06
	0.828115	4.94875e+06
	0.828667	4.94293e+06
	0.829219	5.05569e+06
	0.829773	4.99888e+06
	0.830327	4.90864e+06
	0.830882	5.01226e+06
	0.831438	5.08819e+06
	0.831995	5.05668e+06
	0.832552	4.99521e+06
	0.83311	5.11864e+06
	0.833669	5.16508e+06
	0.834228	5.11922e+06
	0.834788	5.32296e+06
	0.835349	5.24005e+06
	0.835911	5.20574e+06
	0.836474	5.32032e+06
	0.837037	5.2451e+06
	0.837601	5.27759e+06
	0.838166	5.25324e+06
	0.838731	5.33183e+06
	0.839298	5.46806e+06
	0.839865	5.37524e+06
	0.840433	5.3933e+06
	0.841001	5.47655e+06
	0.841571	5.34082e+06
	0.842141	5.55327e+06
	0.842712	5.67321e+06
	0.843284	5.54302e+06
	0.843856	5.51856e+06
	0.844429	5.3847e+06
	0.845003	5.40478e+06
	0.845578	5.57322e+06
	0.846154	5.65171e+06
	0.84673	5.65893e+06
	0.847307	5.87123e+06
	0.847885	5.78175e+06
	0.848464	5.59539e+06
	0.849044	5.82167e+06
	0.849624	5.86571e+06
	0.850205	5.86036e+06
	0.850787	5.90264e+06
	0.85137	5.81356e+06
	0.851953	5.76186e+06
	0.852538	5.81566e+06
	0.853123	5.71621e+06
	0.853709	5.69855e+06
	0.854296	5.71768e+06
	0.854883	5.68773e+06
	0.855471	5.6828e+06
	0.856061	5.55297e+06
	0.856651	5.43022e+06
	0.857241	5.36011e+06
	0.857833	5.31697e+06
	0.858425	5.19741e+06
	0.859019	4.7098e+06
	0.859613	5.71767e+06
	0.860208	5.71272e+06
	0.860803	5.99976e+06
	0.8614	6.00402e+06
	0.861997	6.05615e+06
	0.862595	4.74911e+06
	0.863194	5.76541e+06
	0.863794	5.76046e+06
	0.864395	6.04994e+06
	0.864997	6.05426e+06
	0.865599	6.10686e+06
	0.866202	6.37305e+06
	0.866806	6.55478e+06
	0.867411	6.60569e+06
	0.868017	6.81562e+06
	0.868623	6.8738e+06
	0.869231	6.98361e+06
	0.869839	7.23892e+06
	0.870448	7.27784e+06
	0.871058	7.38223e+06
	0.871669	7.31073e+06
	0.872281	7.44927e+06
	0.872893	7.37911e+06
	0.873507	7.5803e+06
	0.874121	4.74224e+06
	0.874736	4.40909e+06
	0.875352	5.92896e+06
	0.875969	5.92398e+06
	0.876587	6.2218e+06
	0.877205	6.22637e+06
	0.877825	6.28059e+06
	0.878445	6.55448e+06
	0.879066	6.74152e+06
	0.879689	6.79401e+06
	0.880312	7.01006e+06
	0.880936	7.07005e+06
	0.88156	7.18313e+06
	0.882186	7.44589e+06
	0.882812	7.48607e+06
	0.88344	7.59359e+06
	0.884068	7.5202e+06
	0.884698	7.66286e+06
	0.885328	7.59084e+06
	0.885959	6.07351e+06
	0.886591	6.06852e+06
	0.887223	6.37371e+06
	0.887857	6.3785e+06
	0.888492	6.43416e+06
	0.889127	6.71485e+06
	0.889764	6.90659e+06
	0.890401	6.96049e+06
	0.891039	7.18196e+06
	0.891679	7.24354e+06
	0.892319	7.35952e+06
	0.89296	7.62887e+06
	0.893602	7.67016e+06
	0.894245	5.63407e+06
	0.894888	5.92477e+06
	0.895533	5.93751e+06
	0.896179	6.25643e+06
	0.896825	6.27734e+06
	0.897473	6.27992e+06
	0.898121	6.76909e+06
	0.898771	6.9044e+06
	0.899421	6.89848e+06
	0.900072	7.24591e+06
	0.900725	7.25117e+06
	0.901378	7.31495e+06
	0.902032	7.63408e+06
	0.902687	7.85245e+06
	0.903343	7.91391e+06
	0.904	8.16593e+06
	0.904658	8.23579e+06
	0.905317	8.36765e+06
	0.905977	8.67444e+06
	0.906637	8.72119e+06
	0.907299	8.84715e+06
	0.907962	8.7622e+06
	0.908626	8.92845e+06
	0.90929	8.845e+06
	0.909956	9.08673e+06
	0.910623	9.55214e+06
	0.91129	9.75006e+06
	0.911959	9.69049e+06
	0.912628	9.80756e+06
	0.913299	1.02654e+07
	0.913971	1.07992e+07
	0.914643	7.83487e+06
	0.915317	7.88654e+06
	0.915991	7.4888e+06
	0.916667	1.08863e+07
	0.917343	1.07724e+07
	0.918021	1.07963e+07
	0.918699	1.06768e+07
	0.919379	1.05069e+07
	0.920059	1.03944e+07
	0.920741	1.01337e+07
	0.921423	9.94222e+06
	0.922107	9.87875e+06
	0.922791	9.75985e+06
	0.923477	9.53558e+06
	0.924164	9.28377e+06
	0.924851	9.32202e+06
	0.92554	9.21118e+06
	0.92623	9.0177e+06
	0.92692	8.94694e+06
	0.927612	8.77561e+06
	0.928305	8.99778e+06
	0.928999	8.71657e+06
	0.929693	8.72499e+06
	0.930389	8.66544e+06
	0.931086	8.80156e+06
	0.931784	8.89813e+06
	0.932483	8.83e+06
	0.933183	8.87599e+06
	0.933884	8.77519e+06
	0.934586	8.82708e+06
	0.93529	8.74632e+06
	0.935994	8.85369e+06
	0.936699	8.83956e+06
	0.937406	8.79396e+06
	0.938113	8.64529e+06
	0.938822	8.90592e+06
	0.939531	9.04875e+06
	0.940242	9.06176e+06
	0.940954	8.90045e+06
	0.941667	8.97151e+06
	0.942381	8.93491e+06
	0.943096	8.99263e+06
	0.943812	8.76541e+06
	0.944529	8.71492e+06
	0.945247	8.86167e+06
	0.945967	8.92878e+06
	0.946687	9.23755e+06
	0.947409	8.9724e+06
	0.948131	8.81737e+06
	0.948855	9.08284e+06
	0.94958	9.21004e+06
	0.950306	9.21858e+06
	0.951033	9.16955e+06
	0.951761	9.05847e+06
	0.95249	9.0317e+06
	0.953221	8.89792e+06
	0.953952	9.10093e+06
	0.954685	9.16142e+06
	0.955419	9.4165e+06
	0.956154	9.38092e+06
	0.95689	9.48305e+06
	0.957627	9.20119e+06
	0.958365	9.07667e+06
	0.959105	9.2682e+06
	0.959846	9.01718e+06
	0.960587	9.15792e+06
	0.96133	9.31972e+06
	0.962074	9.28615e+06
	0.96282	9.37909e+06
	0.963566	9.31779e+06
	0.964313	9.04403e+06
	0.965062	9.17863e+06
	0.965812	9.15842e+06
	0.966563	9.3126e+06
	0.967315	9.0899e+06
	0.968069	9.27699e+06
	0.968823	9.38545e+06
	0.969579	9.25694e+06
	0.970336	9.08616e+06
	0.971094	9.5208e+06
	0.971853	9.1931e+06
	0.972613	9.06889e+06
	0.973375	9.17931e+06
	0.974138	9.01767e+06
	0.974902	9.05862e+06
	0.975667	9.02132e+06
	0.976434	9.44956e+06
	0.977201	9.10423e+06
	0.97797	8.97213e+06
	0.97874	9.23279e+06
	0.979511	9.16515e+06
	0.980284	9.12398e+06
	0.981058	9.17838e+06
	0.981833	9.07157e+06
	0.982609	9.32684e+06
	0.983386	9.4017e+06
	0.984165	9.09829e+06
	0.984945	9.02782e+06
	0.985726	8.98875e+06
	0.986508	8.99306e+06
	0.987292	9.17129e+06
	0.988076	8.97677e+06
	0.988862	9.02175e+06
	0.98965	9.08843e+06
	0.990438	8.69576e+06
	0.991228	8.95477e+06
	0.992019	8.99552e+06
	0.992812	8.88989e+06
	0.993605	9.02287e+06
	0.9944	8.73152e+06
	0.995196	8.90049e+06
	0.995994	8.72765e+06
	0.996792	8.68292e+06
	0.997592	8.93121e+06
	0.998394	8.40877e+06
	0.999196	8.79384e+06
	1	8.37449e+06
	1.00081	8.60972e+06
	1.00161	8.54666e+06
	1.00242	9.90299e+06
	1.00323	9.95092e+06
	1.00404	1.01739e+07
	1.00485	1.00773e+07
	1.00566	9.91457e+06
	1.00648	1.01785e+07
	1.00729	1.01804e+07
	1.00811	1.00803e+07
	1.00893	9.99746e+06
	1.00975	1.00322e+07
	1.01057	9.89116e+06
	1.01139	9.98859e+06
	1.01221	9.98639e+06
	1.01304	9.84686e+06
	1.01387	9.86906e+06
	1.01469	1.01805e+07
	1.01552	9.79098e+06
	1.01635	9.55904e+06
	1.01718	9.48633e+06
	1.01802	9.25817e+06
	1.01885	9.17735e+06
	1.01969	9.58691e+06
	1.02053	9.49345e+06
	1.02136	9.06222e+06
	1.0222	9.12385e+06
	1.02305	9.22237e+06
	1.02389	9.03956e+06
	1.02473	9.39429e+06
	1.02558	9.26583e+06
	1.02642	9.00941e+06
	1.02727	9.12478e+06
	1.02812	9.01324e+06
	1.02897	8.84397e+06
	1.02983	8.81887e+06
	1.03068	1.17329e+07
	1.03154	1.09766e+07
	1.03239	1.17965e+07
	1.03325	1.1782e+07
	1.03411	1.13169e+07
	1.03497	1.13273e+07
	1.03583	1.18324e+07
	1.0367	1.18341e+07
	1.03756	1.18901e+07
	1.03843	1.11238e+07
	1.0393	1.19549e+07
	1.04017	1.19403e+07
	1.04104	1.1469e+07
	1.04191	1.14798e+07
	1.04279	1.19918e+07
	1.04366	1.19936e+07
	1.04454	1.12551e+07
	1.04542	1.20966e+07
	1.0463	1.20819e+07
	1.04718	1.16045e+07
	1.04806	1.16155e+07
	1.04895	1.21334e+07
	1.04983	1.21354e+07
	1.05072	1.26202e+07
	1.05161	1.27019e+07
	1.0525	1.30112e+07
	1.05339	1.31332e+07
	1.05428	1.27557e+07
	1.05518	1.26878e+07
	1.05607	1.32779e+07
	1.05697	1.35201e+07
	1.05787	1.31454e+07
	1.05877	1.35569e+07
	1.05968	1.36411e+07
	1.06058	1.35534e+07
	1.06149	1.39439e+07
	1.06239	1.38458e+07
	1.0633	1.36004e+07
	1.06421	1.41059e+07
	1.06512	1.40743e+07
	1.06604	1.36572e+07
	1.06695	1.38941e+07
	1.06787	1.4369e+07
	1.06879	1.44816e+07
	1.06971	1.46598e+07
	1.07063	1.43808e+07
	1.07155	1.43216e+07
	1.07248	1.45129e+07
	1.0734	1.44809e+07
	1.07433	1.44824e+07
	1.07526	1.47547e+07
	1.07619	1.47683e+07
	1.07712	1.45934e+07
	1.07806	1.48866e+07
	1.07899	1.47226e+07
	1.07993	1.45524e+07
	1.08087	1.4718e+07
	1.08181	1.48597e+07
	1.08275	1.49228e+07
	1.0837	1.51257e+07
	1.08464	1.51207e+07
	1.08559	1.53346e+07
	1.08654	1.51522e+07
	1.08749	1.52124e+07
	1.08844	1.52994e+07
	1.0894	1.54681e+07
	1.09035	1.55345e+07
	1.09131	1.55266e+07
	1.09227	1.63683e+07
	1.09323	1.5868e+07
	1.09419	1.64078e+07
	1.09515	1.64474e+07
	1.09612	1.65171e+07
	1.09709	1.63921e+07
	1.09806	1.63665e+07
	1.09903	1.61907e+07
	1.1	1.6386e+07
	1.10097	1.63175e+07
	1.10195	1.60914e+07
	1.10293	1.61327e+07
	1.10391	1.62191e+07
	1.10489	1.60504e+07
	1.10587	1.67252e+07
	1.10686	1.65909e+07
	1.10784	1.6485e+07
	1.10883	1.61984e+07
	1.10982	1.62531e+07
	1.11081	1.64681e+07
	1.11181	1.632e+07
	1.1128	1.59887e+07
	1.1138	1.61893e+07
	1.1148	1.61203e+07
	1.1158	1.63212e+07
	1.1168	1.63245e+07
	1.11781	1.6254e+07
	1.11881	1.62387e+07
	1.11982	1.63006e+07
	1.12083	1.6575e+07
	1.12184	1.63257e+07
	1.12285	1.68083e+07
	1.12387	1.65087e+07
	1.12489	1.61601e+07
	1.12591	1.6362e+07
	1.12693	1.65865e+07
	1.12795	1.71842e+07
	1.12897	1.69439e+07
	1.13	1.70913e+07
	1.13103	1.69552e+07
	1.13206	1.7253e+07
	1.13309	1.71161e+07
	1.13412	1.70966e+07
	1.13516	1.73727e+07
	1.1362	1.73316e+07
	1.13724	1.73884e+07
	1.13828	1.70962e+07
	1.13932	1.75543e+07
	1.14037	1.76556e+07
	1.14141	1.73925e+07
	1.14246	1.79491e+07
	1.14351	1.80662e+07
	1.14457	1.79616e+07
	1.14562	1.84203e+07
	1.14668	1.8336e+07
	1.14774	1.8273e+07
	1.1488	1.77764e+07
	1.14986	1.83668e+07
	1.15093	1.82574e+07
	1.15199	1.81222e+07
	1.15306	1.89055e+07
	1.15413	1.90653e+07
	1.1552	1.9265e+07
	1.15628	1.89784e+07
	1.15736	1.87718e+07
	1.15843	1.9341e+07
	1.15951	1.92337e+07
	1.1606	1.91571e+07
	1.16168	1.98023e+07
	1.16277	1.95663e+07
	1.16386	1.96774e+07
	1.16495	1.95566e+07
	1.16604	1.98512e+07
	1.16714	2.01446e+07
	1.16823	2.02495e+07
	1.16933	2.05787e+07
	1.17043	1.98816e+07
	1.17154	1.99581e+07
	1.17264	2.05136e+07
	1.17375	2.03544e+07
	1.17486	2.05822e+07
	1.17597	2.08195e+07
	1.17708	2.11365e+07
	1.1782	2.13425e+07
	1.17932	2.16541e+07
	1.18044	2.16543e+07
	1.18156	2.19237e+07
	1.18268	2.15779e+07
	1.18381	2.13761e+07
	1.18494	2.16841e+07
	1.18607	2.12758e+07
	1.1872	2.15677e+07
	1.18834	2.19129e+07
	1.18947	2.21053e+07
	1.19061	2.20574e+07
	1.19175	2.23755e+07
	1.1929	2.2906e+07
	1.19404	2.25446e+07
	1.19519	2.28113e+07
	1.19634	2.30261e+07
	1.1975	2.33285e+07
	1.19865	2.3386e+07
	1.19981	2.32569e+07
	1.20097	2.33284e+07
	1.20213	2.39544e+07
	1.20329	2.40959e+07
	1.20446	2.39423e+07
	1.20563	2.34634e+07
	1.2068	2.39089e+07
	1.20797	2.42406e+07
	1.20914	2.42692e+07
	1.21032	2.46318e+07
	1.2115	2.51993e+07
	1.21268	2.48995e+07
	1.21387	2.48127e+07
	1.21505	2.52357e+07
	1.21624	2.57342e+07
	1.21743	2.54556e+07
	1.21863	2.53209e+07
	1.21982	2.53219e+07
	1.22102	2.55509e+07
	1.22222	2.58218e+07
	1.22343	2.57904e+07
	1.22463	2.60423e+07
	1.22584	2.68551e+07
	1.22705	2.7226e+07
	1.22826	2.73895e+07
	1.22948	2.73911e+07
	1.23069	2.72797e+07
	1.23191	2.68265e+07
	1.23313	2.78243e+07
	1.23436	2.8142e+07
	1.23559	2.79508e+07
	1.23682	2.84394e+07
	1.23805	2.90455e+07
	1.23928	2.9604e+07
	1.24052	2.8741e+07
	1.24176	2.88882e+07
	1.243	2.98619e+07
	1.24424	2.98563e+07
	1.24549	2.9697e+07
	1.24674	2.9701e+07
	1.24799	2.96952e+07
	1.24925	3.01215e+07
	1.2505	3.05534e+07
	1.25176	3.03109e+07
	1.25302	3.06551e+07
	1.25429	3.08743e+07
	1.25556	3.11369e+07
	1.25683	3.17136e+07
	1.2581	3.10082e+07
	1.25937	3.15507e+07
	1.26065	3.17717e+07
	1.26193	3.18808e+07
	1.26321	3.20178e+07
	1.2645	3.19367e+07
	1.26578	3.2157e+07
	1.26707	3.27628e+07
	1.26837	3.28297e+07
	1.26966	3.29879e+07
	1.27096	3.36645e+07
	1.27226	3.41291e+07
	1.27357	3.40578e+07
	1.27487	3.46744e+07
	1.27618	3.42193e+07
	1.27749	3.30719e+07
	1.27881	3.40419e+07
	1.28012	3.41624e+07
	1.28144	3.42798e+07
	1.28277	3.44972e+07
	1.28409	3.53556e+07
	1.28542	3.53662e+07
	1.28675	3.57367e+07
	1.28808	3.61639e+07
	1.28942	3.56255e+07
	1.29076	3.61853e+07
	1.2921	3.61054e+07
	1.29344	3.61132e+07
	1.29479	3.68037e+07
	1.29614	3.67972e+07
	1.29749	3.70752e+07
	1.29885	3.74389e+07
	1.30021	3.79129e+07
	1.30157	3.79634e+07
	1.30294	3.736e+07
	1.3043	3.74864e+07
	1.30567	3.91109e+07
	1.30705	3.83359e+07
	1.30842	3.84362e+07
	1.3098	3.9106e+07
	1.31118	3.89914e+07
	1.31257	3.97694e+07
	1.31395	3.95708e+07
	1.31534	3.89249e+07
	1.31674	4.00447e+07
	1.31813	4.01879e+07
	1.31953	4.07702e+07
	1.32094	4.06379e+07
	1.32234	3.94559e+07
	1.32375	4.07644e+07
	1.32516	4.01921e+07
	1.32657	4.01828e+07
	1.32799	4.10425e+07
	1.32941	4.11283e+07
	1.33084	4.07636e+07
	1.33226	4.20703e+07
	1.33369	4.21523e+07
	1.33512	4.21157e+07
	1.33656	4.25013e+07
	1.338	4.16613e+07
	1.33944	4.12924e+07
	1.34088	4.26166e+07
	1.34233	4.27003e+07
	1.34378	4.26638e+07
	1.34524	4.3055e+07
	1.3467	4.29868e+07
	1.34816	4.30716e+07
	1.34962	4.30352e+07
	1.35109	4.24804e+07
	1.35256	4.25729e+07
	1.35403	4.21969e+07
	1.35551	4.35512e+07
	1.35699	4.36377e+07
	1.35847	4.36014e+07
	1.35996	4.40023e+07
	1.36145	4.39336e+07
	1.36294	4.40213e+07
	1.36443	4.39852e+07
	1.36593	4.29421e+07
	1.36744	4.43211e+07
	1.36894	4.441e+07
	1.37045	4.4374e+07
	1.37196	4.47828e+07
	1.37348	4.47138e+07
	1.375	4.48039e+07
	1.37652	4.4768e+07
	1.37805	4.9131e+07
	1.37958	4.42909e+07
	1.38111	4.43894e+07
	1.38265	4.39994e+07
	1.38419	4.54136e+07
	1.38573	4.55059e+07
	1.38728	4.54702e+07
	1.38883	4.58904e+07
	1.39038	4.58209e+07
	1.39194	4.59145e+07
	1.3935	4.58789e+07
	1.39506	4.84813e+07
	1.39663	4.85903e+07
	1.3982	5.20623e+07
	1.39977	5.01164e+07
	1.40135	5.12184e+07
	1.40293	5.07483e+07
	1.40452	4.85013e+07
	1.40611	5.61951e+07
	1.4077	5.45304e+07
	1.4093	5.09432e+07
	1.4109	4.93733e+07
	1.4125	5.51902e+07
	1.41411	4.9615e+07
	1.41572	5.60546e+07
	1.41733	5.38014e+07
	1.41895	4.7542e+07
	1.42057	5.3207e+07
	1.4222	5.43856e+07
	1.42383	5.43132e+07
	1.42546	5.49856e+07
	1.4271	5.14399e+07
	1.42874	5.51162e+07
	1.43038	5.54607e+07
	1.43203	5.8349e+07
	1.43368	5.98896e+07
	1.43533	5.69187e+07
	1.43699	5.972e+07
	1.43866	5.74602e+07
	1.44032	6.06428e+07
	1.442	5.52665e+07
	1.44367	5.75106e+07
	1.44535	6.45345e+07
	1.44703	5.82957e+07
	1.44872	5.82267e+07
	1.45041	6.00402e+07
	1.4521	6.02781e+07
	1.4538	5.96228e+07
	1.4555	5.99982e+07
	1.45721	6.0014e+07
	1.45892	6.18319e+07
	1.46063	6.18336e+07
	1.46235	6.09041e+07
	1.46408	6.1624e+07
	1.4658	6.18969e+07
	1.46753	6.33033e+07
	1.46927	6.28325e+07
	1.47101	6.37558e+07
	1.47275	6.41705e+07
	1.4745	6.43627e+07
	1.47625	6.47926e+07
	1.478	6.46263e+07
	1.47976	6.51158e+07
	1.48153	6.59726e+07
	1.48329	6.59938e+07
	1.48507	6.67164e+07
	1.48684	6.70194e+07
	1.48862	6.75238e+07
	1.49041	6.69711e+07
	1.4922	6.80526e+07
	1.49399	6.89363e+07
	1.49579	6.91113e+07
	1.49759	6.90324e+07
	1.4994	6.93401e+07
	1.50121	6.97004e+07
	1.50302	7.07603e+07
	1.50484	7.13468e+07
	1.50667	7.13331e+07
	1.5085	7.20104e+07
	1.51033	7.22873e+07
	1.51217	7.21016e+07
	1.51401	7.27611e+07
	1.51585	7.36659e+07
	1.5177	7.38302e+07
	1.51956	7.42216e+07
	1.52142	7.44697e+07
	1.52328	7.49312e+07
	1.52515	7.56598e+07
	1.52703	7.61083e+07
	1.52891	7.62507e+07
	1.53079	7.69512e+07
	1.53268	7.71573e+07
	1.53457	7.7296e+07
	1.53646	7.80804e+07
	1.53837	7.90021e+07
	1.54027	7.91849e+07
	1.54218	7.93154e+07
	1.5441	8.03093e+07
	1.54602	8.05125e+07
	1.54795	8.074e+07
	1.54988	8.13007e+07
	1.55181	8.21486e+07
	1.55375	8.24253e+07
	1.55569	8.2819e+07
	1.55764	8.36456e+07
	1.5596	8.39622e+07
	1.56156	8.4194e+07
	1.56352	8.48729e+07
	1.56549	8.51355e+07
	1.56747	8.5542e+07
	1.56944	8.60485e+07
	1.57143	8.67513e+07
	1.57342	8.71264e+07
	1.57541	8.77764e+07
	1.57741	8.81453e+07
	1.57942	8.86661e+07
	1.58142	8.88381e+07
	1.58344	8.94387e+07
	1.58546	8.98476e+07
	1.58748	9.03529e+07
	1.58951	9.06897e+07
	1.59155	9.13752e+07
	1.59359	9.23264e+07
	1.59564	9.28962e+07
	1.59769	9.38336e+07
	1.59974	9.37807e+07
	1.6018	9.44339e+07
	1.60387	9.4873e+07
	1.60594	9.5469e+07
	1.60802	9.61442e+07
	1.6101	9.66026e+07
	1.61219	9.68839e+07
	1.61429	9.76837e+07
	1.61638	9.80341e+07
	1.61849	9.84903e+07
	1.6206	9.89682e+07
	1.62272	9.94368e+07
	1.62484	9.99117e+07
	1.62696	1.00326e+08
	1.6291	1.00884e+08
	1.63123	1.01347e+08
	1.63338	1.02129e+08
	1.63553	1.02521e+08
	1.63768	1.03624e+08
	1.63984	1.03966e+08
	1.64201	1.04907e+08
	1.64418	1.05489e+08
	1.64636	1.05972e+08
	1.64854	1.06728e+08
	1.65073	1.07287e+08
	1.65293	1.07828e+08
	1.65513	1.08509e+08
	1.65733	1.09086e+08
	1.65955	1.09473e+08
	1.66176	1.10085e+08
	1.66399	1.10948e+08
	1.66622	1.11639e+08
	1.66846	1.11943e+08
	1.6707	1.13089e+08
	1.67295	1.13651e+08
	1.6752	1.14336e+08
	1.67746	1.15172e+08
	1.67973	1.16075e+08
	1.682	1.17102e+08
	1.68428	1.17327e+08
	1.68657	1.18276e+08
	1.68886	1.19422e+08
	1.69116	1.19698e+08
	1.69346	1.20529e+08
	1.69577	1.21514e+08
	1.69809	1.21787e+08
	1.70041	1.22605e+08
	1.70274	1.23313e+08
	1.70508	1.23876e+08
	1.70742	1.24931e+08
	1.70977	1.25703e+08
	1.71212	1.26781e+08
	1.71448	1.27327e+08
	1.71685	1.2801e+08
	1.71923	1.28669e+08
	1.72161	1.29624e+08
	1.72399	1.30324e+08
	1.72639	1.31395e+08
	1.72879	1.32023e+08
	1.7312	1.32406e+08
	1.73361	1.33035e+08
	1.73603	1.3415e+08
	1.73846	1.34963e+08
	1.7409	1.35911e+08
	1.74334	1.36533e+08
	1.74579	1.3729e+08
	1.74824	1.38027e+08
	1.7507	1.3914e+08
	1.75317	1.40371e+08
	1.75565	1.40954e+08
	1.75813	1.42007e+08
	1.76062	1.42505e+08
	1.76312	1.43529e+08
	1.76562	1.44452e+08
	1.76814	1.45499e+08
	1.77066	1.46341e+08
	1.77318	1.47364e+08
	1.77571	1.48216e+08
	1.77825	1.48975e+08
	1.7808	1.50046e+08
	1.78336	1.50798e+08
	1.78592	1.52147e+08
	1.78849	1.53027e+08
	1.79107	1.53409e+08
	1.79365	1.5434e+08
	1.79624	1.55512e+08
	1.79884	1.5711e+08
	1.80145	1.57849e+08
	1.80406	1.5875e+08
	1.80669	1.59525e+08
	1.80932	1.60491e+08
	1.81195	1.61357e+08
	1.8146	1.62573e+08
	1.81725	1.63703e+08
	1.81991	1.64699e+08
	1.82258	1.6565e+08
	1.82526	1.66397e+08
	1.82794	1.67825e+08
	1.83063	1.68983e+08
	1.83333	1.70281e+08
	1.83604	1.71223e+08
	1.83876	1.72304e+08
	1.84148	1.73655e+08
	1.84421	1.7505e+08
	1.84695	1.76218e+08
	1.8497	1.77211e+08
	1.85246	1.78191e+08
	1.85522	1.79356e+08
	1.858	1.80703e+08
	1.86078	1.81944e+08
	1.86357	1.83229e+08
	1.86637	1.84578e+08
	1.86917	1.85843e+08
	1.87199	1.87161e+08
	1.87481	1.88468e+08
	1.87764	1.89597e+08
	1.88048	1.90689e+08
	1.88333	1.92371e+08
	1.88619	1.93731e+08
	1.88906	1.95018e+08
	1.89193	1.96147e+08
	1.89482	1.9766e+08
	1.89771	1.99288e+08
	1.90061	2.00622e+08
	1.90352	2.02056e+08
	1.90644	2.03565e+08
	1.90937	2.04848e+08
	1.91231	2.06105e+08
	1.91525	2.07902e+08
	1.91821	2.09391e+08
	1.92117	2.10917e+08
	1.92415	2.12493e+08
	1.92713	2.13979e+08
	1.93012	2.154e+08
	1.93313	2.16569e+08
	1.93614	2.1842e+08
	1.93916	2.19862e+08
	1.94219	2.21466e+08
	1.94523	2.22969e+08
	1.94828	2.24995e+08
	1.95133	2.26598e+08
	1.9544	2.28163e+08
	1.95748	2.29845e+08
	1.96057	2.31717e+08
	1.96367	2.33416e+08
	1.96677	2.3514e+08
	1.96989	2.36884e+08
	1.97302	2.38471e+08
	1.97615	2.40238e+08
	1.9793	2.41796e+08
	1.98246	2.43831e+08
	1.98562	2.46017e+08
	1.9888	2.47595e+08
	1.99199	2.49326e+08
	1.99518	2.51586e+08
	1.99839	2.53581e+08
	2.00161	2.55021e+08
	2.00484	2.57072e+08
	2.00808	2.59145e+08
	2.01133	2.61109e+08
	2.01459	2.63244e+08
	2.01786	2.65173e+08
	2.02114	2.66869e+08
	2.02443	2.68816e+08
	2.02773	2.70928e+08
	2.03105	2.72862e+08
	2.03437	2.75288e+08
	2.0377	2.77333e+08
	2.04105	2.7972e+08
	2.04441	2.81787e+08
	2.04778	2.84184e+08
	2.05116	2.86482e+08
	2.05455	2.88596e+08
	2.05795	2.90944e+08
	2.06136	2.93198e+08
	2.06478	2.9552e+08
	2.06822	2.97696e+08
	2.07167	3.00406e+08
	2.07513	3.0245e+08
	2.0786	3.04945e+08
	2.08208	3.07432e+08
	2.08557	3.09884e+08
	2.08908	3.12079e+08
	2.09259	3.14879e+08
	2.09612	3.1691e+08
	2.09966	3.1947e+08
	2.10321	3.22111e+08
	2.10678	3.24928e+08
	2.11036	3.27206e+08
	2.11395	3.29879e+08
	2.11755	3.32683e+08
	2.12116	3.35387e+08
	2.12479	3.38065e+08
	2.12842	3.40837e+08
	2.13208	3.43527e+08
	2.13574	3.46446e+08
	2.13941	3.49494e+08
	2.1431	3.5212e+08
	2.1468	3.55213e+08
	2.15052	3.57998e+08
	2.15425	3.6095e+08
	2.15799	3.64094e+08
	2.16174	3.67312e+08
	2.16551	3.70365e+08
	2.16928	3.72886e+08
	2.17308	3.7653e+08
	2.17688	3.7994e+08
	2.1807	3.82565e+08
	2.18453	3.85436e+08
	2.18838	3.88992e+08
	2.19224	3.92577e+08
	2.19611	3.95834e+08
	2.2	3.99464e+08
	2.2039	4.02848e+08
	2.20782	4.06483e+08
	2.21174	4.09953e+08
	2.21569	4.12562e+08
	2.21964	4.15842e+08
	2.22361	4.19333e+08
	2.2276	4.23225e+08
	2.2316	4.26285e+08
	2.23561	4.30482e+08
	2.23964	4.33996e+08
	2.24368	4.37842e+08
	2.24774	4.41549e+08
	2.25181	4.45342e+08
	2.2559	4.49602e+08
	2.26	4.53724e+08
	2.26412	4.57496e+08
	2.26825	4.61825e+08
	2.27239	4.65659e+08
	2.27656	4.69819e+08
	2.28073	4.73727e+08
	2.28493	4.77702e+08
	2.28913	4.81889e+08
	2.29336	4.86816e+08
	2.2976	4.90586e+08
	2.30185	4.94606e+08
	2.30612	4.9914e+08
	2.31041	5.03937e+08
	2.31471	5.07821e+08
	2.31903	5.12984e+08
	2.32336	5.17608e+08
	2.32772	5.22155e+08
	2.33208	5.26443e+08
	2.33647	5.30868e+08
	2.34087	5.35693e+08
	2.34528	5.40847e+08
	2.34972	5.45953e+08
	2.35417	5.50557e+08
	2.35863	5.55266e+08
	2.36312	5.60617e+08
	2.36762	5.66218e+08
	2.37214	5.71173e+08
	2.37667	5.7632e+08
	2.38123	5.80681e+08
	2.3858	5.86464e+08
	2.39038	5.91823e+08
	2.39499	5.97198e+08
	2.39961	6.02463e+08
	2.40426	6.07729e+08
	2.40891	6.1387e+08
	2.41359	6.18983e+08
	2.41829	6.24951e+08
	2.423	6.30854e+08
	2.42773	6.36057e+08
	2.43249	6.42176e+08
	2.43725	6.48303e+08
	2.44204	6.53523e+08
	2.44685	6.60069e+08
	2.45168	6.6646e+08
	2.45652	6.72831e+08
	2.46139	6.78795e+08
	2.46627	6.85088e+08
	2.47117	6.9153e+08
	2.4761	6.982e+08
	2.48104	7.05183e+08
	2.486	7.1057e+08
	2.49098	7.17748e+08
	2.49598	7.24393e+08
	2.50101	7.30787e+08
	2.50605	7.37693e+08
	2.51111	7.44181e+08
	2.51619	7.51886e+08
	2.5213	7.58208e+08
	2.52642	7.65255e+08
	2.53157	7.73126e+08
	2.53673	7.78887e+08
	2.54192	7.85773e+08
	2.54713	7.93149e+08
	2.55236	8.00816e+08
	2.55761	8.09532e+08
	2.56289	8.16779e+08
	2.56818	8.23824e+08
	2.5735	8.31659e+08
	2.57884	8.40913e+08
	2.5842	8.47559e+08
	2.58958	8.55442e+08
	2.59499	8.6312e+08
	2.60042	8.72027e+08
	2.60587	8.80609e+08
	2.61134	8.88688e+08
	2.61684	8.97084e+08
	2.62236	9.0491e+08
	2.62791	9.13242e+08
	2.63347	9.22398e+08
	2.63907	9.29877e+08
	2.64468	9.39249e+08
	2.65032	9.48238e+08
	2.65598	9.57111e+08
	2.66167	9.6662e+08
	2.66738	9.73913e+08
	2.67312	9.83886e+08
	2.67888	9.93587e+08
	2.68467	1.00231e+09
	2.69048	1.01184e+09
	2.69631	1.02077e+09
	2.70217	1.03015e+09
	2.70806	1.04041e+09
	2.71397	1.04998e+09
	2.71991	1.05939e+09
	2.72588	1.0701e+09
	2.73187	1.08057e+09
	2.73789	1.09107e+09
	2.74393	1.09941e+09
	2.75	1.11104e+09
	2.7561	1.12249e+09
	2.76222	1.13213e+09
	2.76837	1.14181e+09
	2.77455	1.15332e+09
	2.78076	1.16304e+09
	2.787	1.17577e+09
	2.79326	1.18591e+09
	2.79955	1.19857e+09
	2.80587	1.20811e+09
	2.81222	1.22175e+09
	2.81859	1.23214e+09
	2.825	1.24433e+09
	2.83144	1.25565e+09
	2.8379	1.26729e+09
	2.84439	1.27825e+09
	2.85092	1.29192e+09
	2.85747	1.30364e+09
	2.86406	1.31644e+09
	2.87067	1.32907e+09
	2.87731	1.34216e+09
	2.88399	1.35467e+09
	2.8907	1.36848e+09
	2.89744	1.38242e+09
	2.90421	1.39564e+09
	2.91101	1.40707e+09
	2.91784	1.42047e+09
	2.92471	1.43339e+09
	2.9316	1.44784e+09
	2.93853	1.46117e+09
	2.9455	1.47498e+09
	2.95249	1.48925e+09
	2.95952	1.50537e+09
	2.96659	1.52154e+09
	2.97368	1.53487e+09
	2.98082	1.54805e+09
	2.98798	1.56387e+09
	2.99518	1.57862e+09
	3.00242	1.59409e+09
	3.00969	1.60683e+09
	3.01699	1.62443e+09
	3.02433	1.64294e+09
	3.03171	1.65953e+09
	3.03912	1.67369e+09
	3.04657	1.691e+09
	3.05405	1.70647e+09
	3.06158	1.72374e+09
	3.06914	1.74118e+09
	3.07673	1.75976e+09
	3.08437	1.77879e+09
	3.09204	1.79681e+09
	3.09975	1.81508e+09
	3.1075	1.83542e+09

## Sheet: Sheet4
	2.50mmol Cu-CCTS nanparticles based films
	Photon Energy (eV)	(αhυ)^2
	0.776875	4.1883e+07
	0.777361	4.17443e+07
	0.777847	4.23724e+07
	0.778334	4.2531e+07
	0.778822	4.23215e+07
	0.77931	4.24255e+07
	0.779799	4.22878e+07
	0.780289	4.23271e+07
	0.780779	4.20773e+07
	0.78127	4.1975e+07
	0.781761	4.25479e+07
	0.782253	4.30494e+07
	0.782746	4.2792e+07
	0.783239	4.15468e+07
	0.783733	4.16404e+07
	0.784227	4.29214e+07
	0.784722	4.33052e+07
	0.785218	4.34442e+07
	0.785714	4.25045e+07
	0.786211	4.26978e+07
	0.786709	4.38429e+07
	0.787207	4.38766e+07
	0.787706	4.19746e+07
	0.788205	4.25123e+07
	0.788706	4.29639e+07
	0.789206	4.26152e+07
	0.789708	4.34496e+07
	0.79021	4.35542e+07
	0.790712	4.42247e+07
	0.791216	4.37969e+07
	0.79172	4.35307e+07
	0.792224	4.38602e+07
	0.79273	4.38451e+07
	0.793235	4.43923e+07
	0.793742	4.40243e+07
	0.794249	4.37239e+07
	0.794757	4.42196e+07
	0.795266	4.37669e+07
	0.795775	4.47237e+07
	0.796284	4.41428e+07
	0.796795	4.53753e+07
	0.797306	4.36961e+07
	0.797818	4.39539e+07
	0.79833	4.48694e+07
	0.798843	4.54702e+07
	0.799357	4.53885e+07
	0.799871	4.64158e+07
	0.800386	4.54598e+07
	0.800902	4.59677e+07
	0.801418	4.61009e+07
	0.801935	4.58568e+07
	0.802453	4.66434e+07
	0.802972	4.57828e+07
	0.803491	4.5259e+07
	0.80401	4.59105e+07
	0.804531	4.66936e+07
	0.805052	4.60368e+07
	0.805574	4.72415e+07
	0.806096	4.78736e+07
	0.806619	4.71619e+07
	0.807143	4.77559e+07
	0.807667	4.75825e+07
	0.808192	4.77105e+07
	0.808718	4.74559e+07
	0.809245	4.67638e+07
	0.809772	4.68797e+07
	0.8103	4.75875e+07
	0.810828	4.81426e+07
	0.811358	4.75883e+07
	0.811888	4.65148e+07
	0.812418	4.72352e+07
	0.81295	4.84065e+07
	0.813482	4.80586e+07
	0.814014	4.87908e+07
	0.814548	4.90586e+07
	0.815082	4.96474e+07
	0.815617	4.91091e+07
	0.816152	4.86991e+07
	0.816689	4.82081e+07
	0.817226	4.89144e+07
	0.817763	4.94236e+07
	0.818302	4.83832e+07
	0.818841	4.84662e+07
	0.81938	4.90878e+07
	0.819921	4.94028e+07
	0.820462	5.00904e+07
	0.821004	5.02084e+07
	0.821547	4.90217e+07
	0.82209	5.00249e+07
	0.822634	5.00563e+07
	0.823179	4.99863e+07
	0.823724	4.97843e+07
	0.824271	5.02274e+07
	0.824818	5.05526e+07
	0.825365	4.98672e+07
	0.825914	5.01462e+07
	0.826463	5.09406e+07
	0.827013	4.92604e+07
	0.827563	4.99405e+07
	0.828115	5.11296e+07
	0.828667	5.06025e+07
	0.829219	5.15333e+07
	0.829773	5.18024e+07
	0.830327	5.12548e+07
	0.830882	5.0957e+07
	0.831438	5.09067e+07
	0.831995	5.05565e+07
	0.832552	5.06166e+07
	0.83311	4.98803e+07
	0.833669	5.04974e+07
	0.834228	5.11795e+07
	0.834788	5.15546e+07
	0.835349	5.13866e+07
	0.835911	5.19831e+07
	0.836474	5.23085e+07
	0.837037	5.09763e+07
	0.837601	5.1753e+07
	0.838166	5.19032e+07
	0.838731	5.27053e+07
	0.839298	5.33743e+07
	0.839865	5.21164e+07
	0.840433	5.19901e+07
	0.841001	5.3893e+07
	0.841571	5.2059e+07
	0.842141	5.20018e+07
	0.842712	5.25003e+07
	0.843284	5.18341e+07
	0.843856	5.27515e+07
	0.844429	5.26105e+07
	0.845003	5.26329e+07
	0.845578	5.25267e+07
	0.846154	5.2479e+07
	0.84673	5.31686e+07
	0.847307	5.42615e+07
	0.847885	5.34176e+07
	0.848464	5.14297e+07
	0.849044	5.28402e+07
	0.849624	5.37544e+07
	0.850205	5.43474e+07
	0.850787	5.4067e+07
	0.85137	5.42624e+07
	0.851953	5.42919e+07
	0.852538	5.27678e+07
	0.853123	5.29448e+07
	0.853709	5.42579e+07
	0.854296	5.47209e+07
	0.854883	5.4803e+07
	0.855471	5.51212e+07
	0.856061	5.49311e+07
	0.856651	5.4479e+07
	0.857241	5.37422e+07
	0.857833	5.38395e+07
	0.858425	5.3702e+07
	0.859019	5.38474e+07
	0.859613	5.53499e+07
	0.860208	5.58994e+07
	0.860803	5.48333e+07
	0.8614	5.56913e+07
	0.861997	5.59818e+07
	0.862595	5.51819e+07
	0.863194	5.50092e+07
	0.863794	5.58227e+07
	0.864395	5.55755e+07
	0.864997	5.5028e+07
	0.865599	5.60467e+07
	0.866202	5.64064e+07
	0.866806	5.62804e+07
	0.867411	5.62521e+07
	0.868017	5.63703e+07
	0.868623	5.73583e+07
	0.869231	5.70384e+07
	0.869839	5.59527e+07
	0.870448	5.71815e+07
	0.871058	5.74852e+07
	0.871669	5.68004e+07
	0.872281	5.70739e+07
	0.872893	5.7394e+07
	0.873507	5.7249e+07
	0.874121	5.8406e+07
	0.874736	5.67888e+07
	0.875352	5.5764e+07
	0.875969	5.57448e+07
	0.876587	5.75921e+07
	0.877205	5.81592e+07
	0.877825	5.68863e+07
	0.878445	5.71972e+07
	0.879066	5.73527e+07
	0.879689	5.8083e+07
	0.880312	5.62545e+07
	0.880936	5.8204e+07
	0.88156	5.88424e+07
	0.882186	5.88448e+07
	0.882812	5.92686e+07
	0.88344	5.8522e+07
	0.884068	5.79402e+07
	0.884698	5.91666e+07
	0.885328	5.94561e+07
	0.885959	5.78632e+07
	0.886591	5.79097e+07
	0.887223	5.82541e+07
	0.887857	5.7739e+07
	0.888492	5.87258e+07
	0.889127	6.00414e+07
	0.889764	5.86407e+07
	0.890401	5.83224e+07
	0.891039	5.88779e+07
	0.891679	5.89138e+07
	0.892319	5.92876e+07
	0.89296	6.04996e+07
	0.893602	6.07831e+07
	0.894245	6.01127e+07
	0.894888	6.15165e+07
	0.895533	6.15141e+07
	0.896179	6.15886e+07
	0.896825	6.10219e+07
	0.897473	5.98562e+07
	0.898121	6.16843e+07
	0.898771	6.31419e+07
	0.899421	6.25943e+07
	0.900072	6.12977e+07
	0.900725	6.26274e+07
	0.901378	6.40149e+07
	0.902032	6.2784e+07
	0.902687	6.37965e+07
	0.903343	6.41471e+07
	0.904	6.42351e+07
	0.904658	6.40149e+07
	0.905317	6.40778e+07
	0.905977	6.33947e+07
	0.906637	6.26344e+07
	0.907299	6.31234e+07
	0.907962	6.19104e+07
	0.908626	6.16319e+07
	0.90929	6.19652e+07
	0.909956	6.30215e+07
	0.910623	6.2324e+07
	0.91129	6.25979e+07
	0.911959	6.38045e+07
	0.912628	6.18695e+07
	0.913299	6.1913e+07
	0.913971	6.29923e+07
	0.914643	6.30347e+07
	0.915317	6.3684e+07
	0.915991	6.46994e+07
	0.916667	6.36847e+07
	0.917343	6.28794e+07
	0.918021	6.43306e+07
	0.918699	6.33241e+07
	0.919379	6.33137e+07
	0.920059	6.31001e+07
	0.920741	6.32109e+07
	0.921423	6.46834e+07
	0.922107	6.46001e+07
	0.922791	6.39187e+07
	0.923477	6.43299e+07
	0.924164	6.26913e+07
	0.924851	6.22808e+07
	0.92554	6.34366e+07
	0.92623	6.40412e+07
	0.92692	6.31122e+07
	0.927612	6.39282e+07
	0.928305	6.53165e+07
	0.928999	6.47615e+07
	0.929693	6.31461e+07
	0.930389	6.34127e+07
	0.931086	6.43478e+07
	0.931784	6.47095e+07
	0.932483	6.47232e+07
	0.933183	6.50602e+07
	0.933884	6.42059e+07
	0.934586	6.57276e+07
	0.93529	6.44485e+07
	0.935994	6.61352e+07
	0.936699	6.67133e+07
	0.937406	6.5635e+07
	0.938113	6.45381e+07
	0.938822	6.66843e+07
	0.939531	6.69318e+07
	0.940242	6.66862e+07
	0.940954	6.68114e+07
	0.941667	6.56314e+07
	0.942381	6.56612e+07
	0.943096	6.49671e+07
	0.943812	6.60629e+07
	0.944529	6.67566e+07
	0.945247	6.65444e+07
	0.945967	6.56833e+07
	0.946687	6.59532e+07
	0.947409	6.61165e+07
	0.948131	6.52387e+07
	0.948855	6.48847e+07
	0.94958	6.75757e+07
	0.950306	6.80055e+07
	0.951033	6.62883e+07
	0.951761	6.72547e+07
	0.95249	6.74104e+07
	0.953221	6.71566e+07
	0.953952	6.74685e+07
	0.954685	6.70437e+07
	0.955419	6.78825e+07
	0.956154	6.7409e+07
	0.95689	6.54848e+07
	0.957627	6.70025e+07
	0.958365	6.86757e+07
	0.959105	6.75052e+07
	0.959846	6.65111e+07
	0.960587	6.60406e+07
	0.96133	6.69426e+07
	0.962074	6.72198e+07
	0.96282	6.81109e+07
	0.963566	6.853e+07
	0.964313	6.53845e+07
	0.965062	6.77252e+07
	0.965812	6.57714e+07
	0.966563	6.71532e+07
	0.967315	6.70054e+07
	0.968069	6.85109e+07
	0.968823	6.65235e+07
	0.969579	6.83088e+07
	0.970336	6.8584e+07
	0.971094	6.77622e+07
	0.971853	6.78492e+07
	0.972613	6.75984e+07
	0.973375	6.74894e+07
	0.974138	6.83216e+07
	0.974902	6.6885e+07
	0.975667	6.73566e+07
	0.976434	6.69868e+07
	0.977201	6.88641e+07
	0.97797	6.64795e+07
	0.97874	6.70461e+07
	0.979511	6.81607e+07
	0.980284	6.70795e+07
	0.981058	6.84058e+07
	0.981833	6.76489e+07
	0.982609	6.86478e+07
	0.983386	6.80203e+07
	0.984165	6.79608e+07
	0.984945	6.92749e+07
	0.985726	6.93137e+07
	0.986508	6.86394e+07
	0.987292	6.75338e+07
	0.988076	6.94562e+07
	0.988862	6.85653e+07
	0.98965	6.9095e+07
	0.990438	6.77115e+07
	0.991228	6.9835e+07
	0.992019	6.83375e+07
	0.992812	6.78354e+07
	0.993605	6.80933e+07
	0.9944	7.03308e+07
	0.995196	6.95691e+07
	0.995994	7.00504e+07
	0.996792	6.88234e+07
	0.997592	6.907e+07
	0.998394	6.9974e+07
	0.999196	7.00963e+07
	1	7.19949e+07
	1.00081	6.88187e+07
	1.00161	6.91883e+07
	1.00242	7.06447e+07
	1.00323	6.91549e+07
	1.00404	7.01574e+07
	1.00485	6.95003e+07
	1.00566	6.89196e+07
	1.00648	7.00758e+07
	1.00729	7.01291e+07
	1.00811	7.09608e+07
	1.00893	7.0051e+07
	1.00975	6.92523e+07
	1.01057	7.00689e+07
	1.01139	6.99761e+07
	1.01221	6.91182e+07
	1.01304	6.91264e+07
	1.01387	6.96495e+07
	1.01469	6.93883e+07
	1.01552	6.99673e+07
	1.01635	6.76213e+07
	1.01718	7.10059e+07
	1.01802	7.06669e+07
	1.01885	6.91465e+07
	1.01969	7.09241e+07
	1.02053	7.13861e+07
	1.02136	7.1316e+07
	1.0222	7.05801e+07
	1.02305	7.14429e+07
	1.02389	7.28307e+07
	1.02473	7.36748e+07
	1.02558	7.13697e+07
	1.02642	7.28496e+07
	1.02727	7.3012e+07
	1.02812	7.01093e+07
	1.02897	7.12427e+07
	1.02983	7.02853e+07
	1.03068	7.04489e+07
	1.03154	7.15998e+07
	1.03239	7.24882e+07
	1.03325	7.1121e+07
	1.03411	7.15326e+07
	1.03497	7.24691e+07
	1.03583	7.18606e+07
	1.0367	7.08145e+07
	1.03756	7.02664e+07
	1.03843	7.03178e+07
	1.0393	7.02127e+07
	1.04017	7.30891e+07
	1.04104	7.33022e+07
	1.04191	7.51139e+07
	1.04279	7.49203e+07
	1.04366	7.57581e+07
	1.04454	7.49267e+07
	1.04542	7.67146e+07
	1.0463	7.37038e+07
	1.04718	7.60801e+07
	1.04806	7.52997e+07
	1.04895	7.65315e+07
	1.04983	7.63021e+07
	1.05072	7.70037e+07
	1.05161	7.66557e+07
	1.0525	7.81775e+07
	1.05339	7.82282e+07
	1.05428	7.49372e+07
	1.05518	7.51283e+07
	1.05607	7.41073e+07
	1.05697	7.46287e+07
	1.05787	7.45002e+07
	1.05877	7.43441e+07
	1.05968	7.52705e+07
	1.06058	7.52051e+07
	1.06149	7.5965e+07
	1.06239	7.66117e+07
	1.0633	7.56052e+07
	1.06421	7.55931e+07
	1.06512	7.57299e+07
	1.06604	7.59679e+07
	1.06695	7.46443e+07
	1.06787	7.28911e+07
	1.06879	7.45207e+07
	1.06971	7.5302e+07
	1.07063	7.69968e+07
	1.07155	7.57965e+07
	1.07248	7.52131e+07
	1.0734	7.53547e+07
	1.07433	7.53093e+07
	1.07526	7.52732e+07
	1.07619	7.53927e+07
	1.07712	7.47125e+07
	1.07806	7.58603e+07
	1.07899	7.50116e+07
	1.07993	7.41049e+07
	1.08087	7.59035e+07
	1.08181	7.76403e+07
	1.08275	7.66752e+07
	1.0837	7.49631e+07
	1.08464	7.64544e+07
	1.08559	7.64006e+07
	1.08654	7.4989e+07
	1.08749	7.66145e+07
	1.08844	7.65352e+07
	1.0894	7.7276e+07
	1.09035	7.65542e+07
	1.09131	7.7844e+07
	1.09227	7.72846e+07
	1.09323	7.51263e+07
	1.09419	7.84084e+07
	1.09515	7.72592e+07
	1.09612	7.58658e+07
	1.09709	7.63071e+07
	1.09806	7.71764e+07
	1.09903	7.56645e+07
	1.1	7.70128e+07
	1.10097	7.70252e+07
	1.10195	7.64993e+07
	1.10293	7.52527e+07
	1.10391	7.44489e+07
	1.10489	7.52637e+07
	1.10587	7.74371e+07
	1.10686	7.76738e+07
	1.10784	7.69532e+07
	1.10883	7.61971e+07
	1.10982	7.63809e+07
	1.11081	7.65384e+07
	1.11181	7.54462e+07
	1.1128	7.67362e+07
	1.1138	7.62867e+07
	1.1148	7.51969e+07
	1.1158	7.81916e+07
	1.1168	7.71104e+07
	1.11781	7.53977e+07
	1.11881	7.74111e+07
	1.11982	7.70501e+07
	1.12083	7.60094e+07
	1.12184	7.39977e+07
	1.12285	7.52093e+07
	1.12387	7.65799e+07
	1.12489	7.72983e+07
	1.12591	7.64142e+07
	1.12693	7.71658e+07
	1.12795	7.81234e+07
	1.12897	7.7458e+07
	1.13	7.71077e+07
	1.13103	7.68477e+07
	1.13206	7.94919e+07
	1.13309	7.97886e+07
	1.13412	7.67997e+07
	1.13516	7.68294e+07
	1.1362	7.76255e+07
	1.13724	7.89831e+07
	1.13828	7.62861e+07
	1.13932	7.67529e+07
	1.14037	7.65934e+07
	1.14141	7.65937e+07
	1.14246	7.75726e+07
	1.14351	7.65259e+07
	1.14457	7.65516e+07
	1.14562	7.81923e+07
	1.14668	7.70888e+07
	1.14774	7.59467e+07
	1.1488	7.54614e+07
	1.14986	7.72666e+07
	1.15093	7.79259e+07
	1.15199	7.78701e+07
	1.15306	7.9451e+07
	1.15413	7.92856e+07
	1.1552	7.84063e+07
	1.15628	7.90582e+07
	1.15736	7.95934e+07
	1.15843	7.83974e+07
	1.15951	7.63332e+07
	1.1606	7.61914e+07
	1.16168	7.89435e+07
	1.16277	7.7735e+07
	1.16386	7.90342e+07
	1.16495	7.88161e+07
	1.16604	7.63119e+07
	1.16714	7.76618e+07
	1.16823	7.80011e+07
	1.16933	7.84355e+07
	1.17043	7.83438e+07
	1.17154	7.72488e+07
	1.17264	7.63866e+07
	1.17375	7.66779e+07
	1.17486	7.69694e+07
	1.17597	7.59087e+07
	1.17708	7.81716e+07
	1.1782	7.8434e+07
	1.17932	7.76563e+07
	1.18044	7.70891e+07
	1.18156	7.85631e+07
	1.18268	7.96968e+07
	1.18381	7.96993e+07
	1.18494	7.76367e+07
	1.18607	7.6057e+07
	1.1872	7.65645e+07
	1.18834	7.82003e+07
	1.18947	7.86993e+07
	1.19061	7.73215e+07
	1.19175	7.7005e+07
	1.1929	7.78289e+07
	1.19404	7.65769e+07
	1.19519	7.74916e+07
	1.19634	7.82211e+07
	1.1975	7.85753e+07
	1.19865	7.81939e+07
	1.19981	7.76368e+07
	1.20097	7.85033e+07
	1.20213	7.79777e+07
	1.20329	7.71019e+07
	1.20446	7.82238e+07
	1.20563	7.80567e+07
	1.2068	7.79726e+07
	1.20797	7.82444e+07
	1.20914	7.88152e+07
	1.21032	7.87705e+07
	1.2115	7.83557e+07
	1.21268	7.9718e+07
	1.21387	7.83497e+07
	1.21505	7.75761e+07
	1.21624	7.88152e+07
	1.21743	7.84312e+07
	1.21863	7.88054e+07
	1.21982	7.9019e+07
	1.22102	7.74327e+07
	1.22222	7.78297e+07
	1.22343	7.75613e+07
	1.22463	7.75659e+07
	1.22584	7.83905e+07
	1.22705	7.86025e+07
	1.22826	7.86509e+07
	1.22948	7.88099e+07
	1.23069	7.78971e+07
	1.23191	7.71706e+07
	1.23313	7.85316e+07
	1.23436	7.84943e+07
	1.23559	7.83961e+07
	1.23682	8.05619e+07
	1.23805	8.05108e+07
	1.23928	7.96073e+07
	1.24052	7.77408e+07
	1.24176	7.82494e+07
	1.243	7.81804e+07
	1.24424	7.93739e+07
	1.24549	7.84584e+07
	1.24674	7.66944e+07
	1.24799	7.94741e+07
	1.24925	7.76458e+07
	1.2505	7.71183e+07
	1.25176	7.62548e+07
	1.25302	7.63633e+07
	1.25429	7.95071e+07
	1.25556	7.85217e+07
	1.25683	7.65536e+07
	1.2581	7.62858e+07
	1.25937	7.65382e+07
	1.26065	7.79833e+07
	1.26193	7.8694e+07
	1.26321	7.75981e+07
	1.2645	7.83698e+07
	1.26578	7.89384e+07
	1.26707	7.90266e+07
	1.26837	7.68535e+07
	1.26966	7.70615e+07
	1.27096	7.80946e+07
	1.27226	7.97617e+07
	1.27357	7.93874e+07
	1.27487	7.90109e+07
	1.27618	7.60746e+07
	1.27749	7.76268e+07
	1.27881	7.78712e+07
	1.28012	7.87883e+07
	1.28144	7.88385e+07
	1.28277	7.83194e+07
	1.28409	7.83539e+07
	1.28542	7.54199e+07
	1.28675	7.77309e+07
	1.28808	8.10671e+07
	1.28942	7.95938e+07
	1.29076	7.74363e+07
	1.2921	7.86011e+07
	1.29344	7.63403e+07
	1.29479	7.77099e+07
	1.29614	7.75506e+07
	1.29749	7.72937e+07
	1.29885	7.77798e+07
	1.30021	7.80079e+07
	1.30157	7.78414e+07
	1.30294	7.9015e+07
	1.3043	7.75669e+07
	1.30567	7.84977e+07
	1.30705	7.75227e+07
	1.30842	7.72934e+07
	1.3098	7.7933e+07
	1.31118	7.68409e+07
	1.31257	7.61021e+07
	1.31395	7.64377e+07
	1.31534	7.78082e+07
	1.31674	7.76538e+07
	1.31813	7.94742e+07
	1.31953	7.75973e+07
	1.32094	7.80145e+07
	1.32234	7.61003e+07
	1.32375	7.59788e+07
	1.32516	7.71777e+07
	1.32657	7.69494e+07
	1.32799	7.74757e+07
	1.32941	7.71667e+07
	1.33084	7.51073e+07
	1.33226	7.61244e+07
	1.33369	7.50646e+07
	1.33512	7.56897e+07
	1.33656	7.52973e+07
	1.338	7.76213e+07
	1.33944	7.61385e+07
	1.34088	7.60729e+07
	1.34233	7.5635e+07
	1.34378	7.56958e+07
	1.34524	7.77439e+07
	1.3467	7.80323e+07
	1.34816	7.53665e+07
	1.34962	7.63436e+07
	1.35109	7.41521e+07
	1.35256	7.56194e+07
	1.35403	7.54611e+07
	1.35551	7.4883e+07
	1.35699	7.73602e+07
	1.35847	7.6521e+07
	1.35996	7.48173e+07
	1.36145	7.85189e+07
	1.36294	7.79091e+07
	1.36443	7.4062e+07
	1.36593	7.49899e+07
	1.36744	7.40461e+07
	1.36894	7.59336e+07
	1.37045	7.53386e+07
	1.37196	7.6846e+07
	1.37348	7.82559e+07
	1.375	7.51702e+07
	1.37652	7.8645e+07
	1.37805	7.50814e+07
	1.37958	7.56763e+07
	1.38111	7.57155e+07
	1.38265	7.45166e+07
	1.38419	7.61921e+07
	1.38573	7.45231e+07
	1.38728	8.04824e+07
	1.38883	7.43541e+07
	1.39038	7.89835e+07
	1.39194	7.74051e+07
	1.3935	7.65209e+07
	1.39506	7.43453e+07
	1.39663	7.54201e+07
	1.3982	7.63213e+07
	1.39977	6.93159e+07
	1.40135	7.32352e+07
	1.40293	7.48334e+07
	1.40452	8.15184e+07
	1.40611	8.07893e+07
	1.4077	7.52595e+07
	1.4093	7.84708e+07
	1.4109	7.90328e+07
	1.4125	7.77352e+07
	1.41411	8.0675e+07
	1.41572	7.67864e+07
	1.41733	6.76993e+07
	1.41895	7.07957e+07
	1.42057	7.78044e+07
	1.4222	8.25862e+07
	1.42383	7.8405e+07
	1.42546	7.60472e+07
	1.4271	7.65536e+07
	1.42874	7.11604e+07
	1.43038	7.93128e+07
	1.43203	8.11486e+07
	1.43368	8.52279e+07
	1.43533	7.78881e+07
	1.43699	7.99345e+07
	1.43866	8.35396e+07
	1.44032	8.29401e+07
	1.442	7.76663e+07
	1.44367	7.48483e+07
	1.44535	8.30554e+07
	1.44703	7.45912e+07
	1.44872	7.61065e+07
	1.45041	7.51531e+07
	1.4521	7.60746e+07
	1.4538	7.76804e+07
	1.4555	7.46376e+07
	1.45721	7.5812e+07
	1.45892	7.52177e+07
	1.46063	7.66265e+07
	1.46235	7.54944e+07
	1.46408	7.4667e+07
	1.4658	7.47738e+07
	1.46753	7.55149e+07
	1.46927	7.52184e+07
	1.47101	7.56444e+07
	1.47275	7.58762e+07
	1.4745	7.47906e+07
	1.47625	7.45932e+07
	1.478	7.5542e+07
	1.47976	7.60035e+07
	1.48153	7.57291e+07
	1.48329	7.57458e+07
	1.48507	7.6053e+07
	1.48684	7.59394e+07
	1.48862	7.47437e+07
	1.49041	7.5155e+07
	1.4922	7.62693e+07
	1.49399	7.65603e+07
	1.49579	7.68509e+07
	1.49759	7.62977e+07
	1.4994	7.69442e+07
	1.50121	7.67869e+07
	1.50302	7.62708e+07
	1.50484	7.66542e+07
	1.50667	7.71443e+07
	1.5085	7.71198e+07
	1.51033	7.67709e+07
	1.51217	7.59949e+07
	1.51401	7.67386e+07
	1.51585	7.67392e+07
	1.5177	7.67078e+07
	1.51956	7.72207e+07
	1.52142	7.76044e+07
	1.52328	7.75385e+07
	1.52515	7.76455e+07
	1.52703	7.72743e+07
	1.52891	7.73323e+07
	1.53079	7.76176e+07
	1.53268	7.73711e+07
	1.53457	7.74872e+07
	1.53646	7.75756e+07
	1.53837	7.7404e+07
	1.54027	7.77521e+07
	1.54218	7.83387e+07
	1.5441	7.84551e+07
	1.54602	7.85482e+07
	1.54795	7.82676e+07
	1.54988	7.79468e+07
	1.55181	7.87824e+07
	1.55375	7.89509e+07
	1.55569	7.90819e+07
	1.55764	7.86563e+07
	1.5596	7.9107e+07
	1.56156	7.93413e+07
	1.56352	7.93039e+07
	1.56549	7.9291e+07
	1.56747	7.94856e+07
	1.56944	7.95465e+07
	1.57143	7.96607e+07
	1.57342	7.95091e+07
	1.57541	7.99813e+07
	1.57741	8.01077e+07
	1.57942	8.00798e+07
	1.58142	8.02312e+07
	1.58344	8.0489e+07
	1.58546	8.04988e+07
	1.58748	8.11261e+07
	1.58951	8.05474e+07
	1.59155	8.09604e+07
	1.59359	8.15298e+07
	1.59564	8.19732e+07
	1.59769	8.21273e+07
	1.59974	8.20469e+07
	1.6018	8.21985e+07
	1.60387	8.25293e+07
	1.60594	8.27175e+07
	1.60802	8.32538e+07
	1.6101	8.28932e+07
	1.61219	8.28723e+07
	1.61429	8.3576e+07
	1.61638	8.34165e+07
	1.61849	8.32663e+07
	1.6206	8.35786e+07
	1.62272	8.38745e+07
	1.62484	8.37386e+07
	1.62696	8.35935e+07
	1.6291	8.37588e+07
	1.63123	8.37663e+07
	1.63338	8.47993e+07
	1.63553	8.47227e+07
	1.63768	8.54574e+07
	1.63984	8.48811e+07
	1.64201	8.54701e+07
	1.64418	8.57665e+07
	1.64636	8.56127e+07
	1.64854	8.54672e+07
	1.65073	8.57352e+07
	1.65293	8.63323e+07
	1.65513	8.66752e+07
	1.65733	8.72803e+07
	1.65955	8.72382e+07
	1.66176	8.75406e+07
	1.66399	8.82594e+07
	1.66622	8.7991e+07
	1.66846	8.81093e+07
	1.6707	8.94254e+07
	1.67295	8.9311e+07
	1.6752	8.9255e+07
	1.67746	8.93956e+07
	1.67973	8.95435e+07
	1.682	9.04948e+07
	1.68428	9.02259e+07
	1.68657	9.03306e+07
	1.68886	9.08896e+07
	1.69116	9.10459e+07
	1.69346	9.14225e+07
	1.69577	9.2051e+07
	1.69809	9.19508e+07
	1.70041	9.22652e+07
	1.70274	9.27759e+07
	1.70508	9.27538e+07
	1.70742	9.32551e+07
	1.70977	9.28356e+07
	1.71212	9.3834e+07
	1.71448	9.41955e+07
	1.71685	9.47192e+07
	1.71923	9.49309e+07
	1.72161	9.52961e+07
	1.72399	9.54191e+07
	1.72639	9.62111e+07
	1.72879	9.64007e+07
	1.7312	9.66217e+07
	1.73361	9.69767e+07
	1.73603	9.74338e+07
	1.73846	9.72842e+07
	1.7409	9.82129e+07
	1.74334	9.85721e+07
	1.74579	9.90161e+07
	1.74824	9.9279e+07
	1.7507	9.99439e+07
	1.75317	1.00843e+08
	1.75565	1.00919e+08
	1.75813	1.01541e+08
	1.76062	1.01607e+08
	1.76312	1.02486e+08
	1.76562	1.02621e+08
	1.76814	1.0296e+08
	1.77066	1.03319e+08
	1.77318	1.04155e+08
	1.77571	1.04555e+08
	1.77825	1.04697e+08
	1.7808	1.05112e+08
	1.78336	1.05453e+08
	1.78592	1.06589e+08
	1.78849	1.06975e+08
	1.79107	1.06742e+08
	1.79365	1.07332e+08
	1.79624	1.07832e+08
	1.79884	1.0883e+08
	1.80145	1.08841e+08
	1.80406	1.09643e+08
	1.80669	1.1024e+08
	1.80932	1.10571e+08
	1.81195	1.10859e+08
	1.8146	1.11558e+08
	1.81725	1.12537e+08
	1.81991	1.13062e+08
	1.82258	1.13482e+08
	1.82526	1.13719e+08
	1.82794	1.1447e+08
	1.83063	1.14841e+08
	1.83333	1.15788e+08
	1.83604	1.16307e+08
	1.83876	1.1683e+08
	1.84148	1.17557e+08
	1.84421	1.18225e+08
	1.84695	1.18606e+08
	1.8497	1.19088e+08
	1.85246	1.20065e+08
	1.85522	1.21003e+08
	1.858	1.21513e+08
	1.86078	1.22015e+08
	1.86357	1.2271e+08
	1.86637	1.23347e+08
	1.86917	1.24218e+08
	1.87199	1.25022e+08
	1.87481	1.25888e+08
	1.87764	1.26609e+08
	1.88048	1.27203e+08
	1.88333	1.28053e+08
	1.88619	1.28772e+08
	1.88906	1.29873e+08
	1.89193	1.30423e+08
	1.89482	1.31117e+08
	1.89771	1.3206e+08
	1.90061	1.33124e+08
	1.90352	1.33936e+08
	1.90644	1.34648e+08
	1.90937	1.35464e+08
	1.91231	1.36236e+08
	1.91525	1.37504e+08
	1.91821	1.38289e+08
	1.92117	1.3916e+08
	1.92415	1.39887e+08
	1.92713	1.40974e+08
	1.93012	1.41576e+08
	1.93313	1.42214e+08
	1.93614	1.43747e+08
	1.93916	1.44396e+08
	1.94219	1.45931e+08
	1.94523	1.4668e+08
	1.94828	1.47653e+08
	1.95133	1.48775e+08
	1.9544	1.49751e+08
	1.95748	1.50515e+08
	1.96057	1.5205e+08
	1.96367	1.53273e+08
	1.96677	1.54178e+08
	1.96989	1.55245e+08
	1.97302	1.56253e+08
	1.97615	1.57392e+08
	1.9793	1.5837e+08
	1.98246	1.59549e+08
	1.98562	1.60941e+08
	1.9888	1.61956e+08
	1.99199	1.63138e+08
	1.99518	1.64553e+08
	1.99839	1.66012e+08
	2.00161	1.66969e+08
	2.00484	1.6845e+08
	2.00808	1.70122e+08
	2.01133	1.71603e+08
	2.01459	1.7315e+08
	2.01786	1.7396e+08
	2.02114	1.75086e+08
	2.02443	1.76552e+08
	2.02773	1.77959e+08
	2.03105	1.79073e+08
	2.03437	1.8089e+08
	2.0377	1.82239e+08
	2.04105	1.83908e+08
	2.04441	1.85305e+08
	2.04778	1.8691e+08
	2.05116	1.88555e+08
	2.05455	1.89921e+08
	2.05795	1.91122e+08
	2.06136	1.93132e+08
	2.06478	1.94847e+08
	2.06822	1.96213e+08
	2.07167	1.97545e+08
	2.07513	1.99158e+08
	2.0786	2.01403e+08
	2.08208	2.0273e+08
	2.08557	2.04797e+08
	2.08908	2.06256e+08
	2.09259	2.08373e+08
	2.09612	2.09382e+08
	2.09966	2.11341e+08
	2.10321	2.13554e+08
	2.10678	2.15245e+08
	2.11036	2.16899e+08
	2.11395	2.19107e+08
	2.11755	2.20916e+08
	2.12116	2.23143e+08
	2.12479	2.24879e+08
	2.12842	2.26723e+08
	2.13208	2.28842e+08
	2.13574	2.31088e+08
	2.13941	2.33126e+08
	2.1431	2.35098e+08
	2.1468	2.37575e+08
	2.15052	2.39521e+08
	2.15425	2.42033e+08
	2.15799	2.44056e+08
	2.16174	2.46603e+08
	2.16551	2.49176e+08
	2.16928	2.514e+08
	2.17308	2.53922e+08
	2.17688	2.56103e+08
	2.1807	2.58479e+08
	2.18453	2.6075e+08
	2.18838	2.63735e+08
	2.19224	2.66031e+08
	2.19611	2.6853e+08
	2.2	2.71153e+08
	2.2039	2.73942e+08
	2.20782	2.76657e+08
	2.21174	2.79617e+08
	2.21569	2.80995e+08
	2.21964	2.83927e+08
	2.22361	2.87456e+08
	2.2276	2.90127e+08
	2.2316	2.9274e+08
	2.23561	2.95882e+08
	2.23964	2.99008e+08
	2.24368	3.02031e+08
	2.24774	3.05229e+08
	2.25181	3.08048e+08
	2.2559	3.11055e+08
	2.26	3.14608e+08
	2.26412	3.17508e+08
	2.26825	3.21375e+08
	2.27239	3.23796e+08
	2.27656	3.2747e+08
	2.28073	3.31253e+08
	2.28493	3.34618e+08
	2.28913	3.3856e+08
	2.29336	3.4225e+08
	2.2976	3.45845e+08
	2.30185	3.48874e+08
	2.30612	3.5261e+08
	2.31041	3.56671e+08
	2.31471	3.60608e+08
	2.31903	3.63664e+08
	2.32336	3.67609e+08
	2.32772	3.71479e+08
	2.33208	3.75576e+08
	2.33647	3.80063e+08
	2.34087	3.84047e+08
	2.34528	3.88498e+08
	2.34972	3.92477e+08
	2.35417	3.96896e+08
	2.35863	4.01402e+08
	2.36312	4.05396e+08
	2.36762	4.0988e+08
	2.37214	4.14185e+08
	2.37667	4.18305e+08
	2.38123	4.22729e+08
	2.3858	4.27407e+08
	2.39038	4.31946e+08
	2.39499	4.3729e+08
	2.39961	4.41998e+08
	2.40426	4.46416e+08
	2.40891	4.51695e+08
	2.41359	4.55435e+08
	2.41829	4.60899e+08
	2.423	4.65595e+08
	2.42773	4.70791e+08
	2.43249	4.76005e+08
	2.43725	4.81231e+08
	2.44204	4.86402e+08
	2.44685	4.90964e+08
	2.45168	4.97018e+08
	2.45652	5.02149e+08
	2.46139	5.07123e+08
	2.46627	5.12091e+08
	2.47117	5.18855e+08
	2.4761	5.24056e+08
	2.48104	5.30152e+08
	2.486	5.35805e+08
	2.49098	5.41918e+08
	2.49598	5.47715e+08
	2.50101	5.53077e+08
	2.50605	5.59649e+08
	2.51111	5.6607e+08
	2.51619	5.72562e+08
	2.5213	5.77641e+08
	2.52642	5.84909e+08
	2.53157	5.90702e+08
	2.53673	5.96663e+08
	2.54192	6.0257e+08
	2.54713	6.10632e+08
	2.55236	6.17483e+08
	2.55761	6.24359e+08
	2.56289	6.30372e+08
	2.56818	6.37409e+08
	2.5735	6.43939e+08
	2.57884	6.51977e+08
	2.5842	6.58294e+08
	2.58958	6.64809e+08
	2.59499	6.71575e+08
	2.60042	6.78512e+08
	2.60587	6.86637e+08
	2.61134	6.94311e+08
	2.61684	7.0071e+08
	2.62236	7.08119e+08
	2.62791	7.14881e+08
	2.63347	7.22423e+08
	2.63907	7.30599e+08
	2.64468	7.37844e+08
	2.65032	7.46575e+08
	2.65598	7.55241e+08
	2.66167	7.63174e+08
	2.66738	7.70643e+08
	2.67312	7.78682e+08
	2.67888	7.86904e+08
	2.68467	7.9623e+08
	2.69048	8.03508e+08
	2.69631	8.11817e+08
	2.70217	8.21403e+08
	2.70806	8.29721e+08
	2.71397	8.39016e+08
	2.71991	8.4725e+08
	2.72588	8.5728e+08
	2.73187	8.66563e+08
	2.73789	8.76333e+08
	2.74393	8.85803e+08
	2.75	8.9409e+08
	2.7561	9.03648e+08
	2.76222	9.13782e+08
	2.76837	9.2379e+08
	2.77455	9.33291e+08
	2.78076	9.45493e+08
	2.787	9.55427e+08
	2.79326	9.65238e+08
	2.79955	9.75836e+08
	2.80587	9.86358e+08
	2.81222	9.95584e+08
	2.81859	1.00884e+09
	2.825	1.01861e+09
	2.83144	1.03156e+09
	2.8379	1.04174e+09
	2.84439	1.05167e+09
	2.85092	1.0638e+09
	2.85747	1.07665e+09
	2.86406	1.08734e+09
	2.87067	1.09886e+09
	2.87731	1.11215e+09
	2.88399	1.1235e+09
	2.8907	1.13953e+09
	2.89744	1.15061e+09
	2.90421	1.16303e+09
	2.91101	1.1768e+09
	2.91784	1.19295e+09
	2.92471	1.20438e+09
	2.9316	1.21749e+09
	2.93853	1.23267e+09
	2.9455	1.24519e+09
	2.95249	1.26149e+09
	2.95952	1.27527e+09
	2.96659	1.28679e+09
	2.97368	1.30352e+09
	2.98082	1.32026e+09
	2.98798	1.33391e+09
	2.99518	1.34934e+09
	3.00242	1.36417e+09
	3.00969	1.38111e+09
	3.01699	1.40133e+09
	3.02433	1.41524e+09
	3.03171	1.43092e+09
	3.03912	1.44948e+09
	3.04657	1.4654e+09
	3.05405	1.48351e+09
	3.06158	1.50093e+09
	3.06914	1.51894e+09
	3.07673	1.5384e+09
	3.08437	1.56181e+09
	3.09204	1.57977e+09
	3.09975	1.59809e+09
	3.1075	1.61744e+09
		0
