# Supplementary material for: Physical and electrical properties of Cu2CoSnS4 nanoparticles synthesized by hydrothermal growth at different reaction time and copper concentration
Source: Data Brief. 2020 Jul 30;32:106103. doi: 10.1016/j.dib.2020.106103 (PMC7415844; doi:10.1016/j.dib.2020.106103)
Supplement: Supplementary file 1 [file mmc1.zip › Supplementary Materials/Fig.21- Raw data-Channel depedent IV data for 2.25mmol Cu -CCTS nanopartcles.xlsx]

## Sheet: Sheet1
		SetupTitle	2 terminal
		PrimitiveTest	I/V Sweep
		TestParameter	Context.MainFrame	4155B
		TestParameter	Channel.UnitType	SMU	SMU
		TestParameter	Channel.Unit	SMU3:MP	SMU2:MP
		TestParameter	Channel.IName	ID	IS
		TestParameter	Channel.VName	VD	VS
		TestParameter	Channel.Mode	V	COMMON
		TestParameter	Channel.Func	VAR1	CONST
		TestParameter	Channel.Index
		TestParameter	Channel.Time
		TestParameter	Measurement.Port.Unit	SMU3:MP	SMU2:MP
		TestParameter	Measurement.Port.SeriesResistor	NONE	NONE
		TestParameter	Measurement.Port.Filter	ON	ON
		TestParameter	Measurement.Primary.Locus	Single
		TestParameter	Measurement.Primary.Scale	LINEAR
		TestParameter	Measurement.Primary.Start	-5
		TestParameter	Measurement.Primary.Stop	5
		TestParameter	Measurement.Primary.Step	0.1
		TestParameter	Measurement.Primary.Compliance	0.1
		TestParameter	Measurement.Primary.PowerCompliance	0
		TestParameter	Measurement.Aborting.Condition	CONTINUE AT ANY
		TestParameter	Measurement.PostOutput.Value	START
		TestParameter	Measurement.PostOutput.Retention	OFF
		TestParameter	Measurement.Bias.Source	-5	0
		TestParameter	Measurement.Bias.Compliance	0.1	0.1
		TestParameter	Measurement.Monitor.Unit	SMU3:MP	SMU2:MP
		TestParameter	Measurement.Monitor.Adc	HR ADC	HR ADC
		TestParameter	Measurement.Monitor.RangingMode	LIMITED	LIMITED
		TestParameter	Measurement.Monitor.RangeBoundary	1nA	1nA
		TestParameter	Measurement.Monitor.RangeRating	BY FULL RANGE	BY FULL RANGE
				sample-1
	300um -L		200um -L		100um -L
	VD	ID	VD	ID	VD	ID
	-5	-0.00146	-5	-0.00209	-5	-0.00302
	-4.75	-0.00139	-4.75	-0.00198	-4.75	-0.00287
	-4.5	-0.00131	-4.5	-0.00188	-4.5	-0.00271
	-4.25	-0.00124	-4.25	-0.00177	-4.25	-0.00256
	-4	-0.00117	-4	-0.00167	-4	-0.00241
	-3.75	-0.00109	-3.75	-0.00156	-3.75	-0.00226
	-3.5	-0.00102	-3.5	-0.00145	-3.5	-0.0021
	-3.25	-0.000947831	-3.25	-0.00135	-3.25	-0.00195
	-3	-0.000874635	-3	-0.00124	-3	-0.0018
	-2.75	-0.000801474	-2.75	-0.00114	-2.75	-0.00165
	-2.5	-0.000728397	-2.5	-0.00103	-2.5	-0.0015
	-2.25	-0.000655361	-2.25	-0.000930472	-2.25	-0.00135
	-2	-0.000582599	-2	-0.000826674	-2	-0.0012
	-1.75	-0.000509671	-1.75	-0.000722629	-1.75	-0.00105
	-1.5	-0.000436844	-1.5	-0.00061914	-1.5	-0.000897536
	-1.25	-0.000364007	-1.25	-0.000515513	-1.25	-0.00074763
	-1	-0.000291201	-1	-0.000412213	-1	-0.000597978
	-0.75	-0.000218414	-0.75	-0.000309056	-0.75	-0.000448359
	-0.5	-0.000145648	-0.5	-0.000205957	-0.5	-0.000298861
	-0.25	-7.28858e-05	-0.25	-0.000103047	-0.25	-0.000149509
	0	-1.38549e-07	0	-9.29643e-08	0	-1.3875e-07
	0.25	7.25809e-05	0.25	0.000102741	0.25	0.000149111
	0.5	0.000145308	0.5	0.000205701	0.5	0.000298474
	0.75	0.000218069	0.75	0.000308877	0.75	0.000447957
	1	0.000290841	1	0.000412128	1	0.000597496
	1.25	0.000363645	1.25	0.000515675	1.25	0.000747211
	1.5	0.000436485	1.5	0.000619538	1.5	0.000897111
	1.75	0.000509321	1.75	0.0007234	1.75	0.00105
	2	0.000582234	2	0.000827683	2	0.0012
	2.25	0.000655212	2.25	0.000932229	2.25	0.00135
	2.5	0.000728267	2.5	0.00104	2.5	0.0015
	2.75	0.000801116	2.75	0.00114	2.75	0.00165
	3	0.000874267	3	0.00125	3	0.0018
	3.25	0.000947467	3.25	0.00135	3.25	0.00195
	3.5	0.00102	3.5	0.00146	3.5	0.0021
	3.75	0.00109	3.75	0.00156	3.75	0.00226
	4	0.00117	4	0.00167	4	0.00241
	4.25	0.00124	4.25	0.00178	4.25	0.00256
	4.5	0.00131	4.5	0.00189	4.5	0.00272
	4.75	0.00139	4.75	0.00199	4.75	0.00287
	5	0.00146	5	0.0021	5	0.00302

## Sheet: Sheet2
	SetupTitle	2 terminal
	PrimitiveTest	I/V Sweep
	TestParameter	Context.MainFrame	4155B
	TestParameter	Channel.UnitType	SMU	SMU
	TestParameter	Channel.Unit	SMU3:MP	SMU2:MP
	TestParameter	Channel.IName	ID	IS
	TestParameter	Channel.VName	VD	VS
	TestParameter	Channel.Mode	V	COMMON
	TestParameter	Channel.Func	VAR1	CONST
	TestParameter	Channel.Index
	TestParameter	Channel.Time
	TestParameter	Measurement.Port.Unit	SMU3:MP	SMU2:MP
	TestParameter	Measurement.Port.SeriesResistor	NONE	NONE
	TestParameter	Measurement.Port.Filter	ON	ON
	TestParameter	Measurement.Primary.Locus	Single
	TestParameter	Measurement.Primary.Scale	LINEAR
	TestParameter	Measurement.Primary.Start	-5
	TestParameter	Measurement.Primary.Stop	5
	TestParameter	Measurement.Primary.Step	0.1
	TestParameter	Measurement.Primary.Compliance	0.1
	TestParameter	Measurement.Primary.PowerCompliance	0
	TestParameter	Measurement.Aborting.Condition	CONTINUE AT ANY
	TestParameter	Measurement.PostOutput.Value	START
	TestParameter	Measurement.PostOutput.Retention	OFF
	TestParameter	Measurement.Bias.Source	-5	0
	TestParameter	Measurement.Bias.Compliance	0.1	0.1
	TestParameter	Measurement.Monitor.Unit	SMU3:MP	SMU2:MP
	TestParameter	Measurement.Monitor.Adc	HR ADC	HR ADC
	TestParameter	Measurement.Monitor.RangingMode	LIMITED	LIMITED
	TestParameter	Measurement.Monitor.RangeBoundary	1nA	1nA
	TestParameter	Measurement.Monitor.RangeRating	BY FULL RANGE	BY FULL RANGE
			sample-2
	300um -L		200um -L		100um -L
	VD	ID	VD	ID	VD	ID
	-5	-0.00146	-5	-0.00207	-5	-0.00304
	-4.75	-0.00139	-4.75	-0.00197	-4.75	-0.00289
	-4.5	-0.00131	-4.5	-0.00186	-4.5	-0.00273
	-4.25	-0.00124	-4.25	-0.00176	-4.25	-0.00258
	-4	-0.00117	-4	-0.00165	-4	-0.00243
	-3.75	-0.00109	-3.75	-0.00155	-3.75	-0.00227
	-3.5	-0.00102	-3.5	-0.00144	-3.5	-0.00212
	-3.25	-0.000947831	-3.25	-0.00134	-3.25	-0.00197
	-3	-0.000874635	-3	-0.00123	-3	-0.00181
	-2.75	-0.000801474	-2.75	-0.00113	-2.75	-0.00166
	-2.5	-0.000728397	-2.5	-0.00103	-2.5	-0.00151
	-2.25	-0.000655361	-2.25	-0.00092247	-2.25	-0.00136
	-2	-0.000582599	-2	-0.000819594	-2	-0.00121
	-1.75	-0.000509671	-1.75	-0.000716502	-1.75	-0.00106
	-1.5	-0.000436844	-1.5	-0.000613758	-1.5	-0.000904259
	-1.25	-0.000364007	-1.25	-0.000511123	-1.25	-0.000753275
	-1	-0.000291201	-1	-0.000408641	-1	-0.000602412
	-0.75	-0.000218414	-0.75	-0.000306355	-0.75	-0.00045173
	-0.5	-0.000145648	-0.5	-0.000204201	-0.5	-0.000301124
	-0.25	-7.28858e-05	-0.25	-0.000102151	-0.25	-0.000150648
	0	-1.38549e-07	0	-9.11781e-08	0	-1.42592e-07
	0.25	7.25809e-05	0.25	0.000101889	0.25	0.00015022
	0.5	0.000145308	0.5	0.000204001	0.5	0.000300691
	0.75	0.000218069	0.75	0.000306259	0.75	0.000451257
	1	0.000290841	1	0.000408672	1	0.000601905
	1.25	0.000363645	1.25	0.000511357	1.25	0.000752725
	1.5	0.000436485	1.5	0.000614311	1.5	0.000903732
	1.75	0.000509321	1.75	0.000717417	1.75	0.00105
	2	0.000582234	2	0.000820831	2	0.00121
	2.25	0.000655212	2.25	0.00092484	2.25	0.00136
	2.5	0.000728267	2.5	0.00103	2.5	0.00151
	2.75	0.000801116	2.75	0.00113	2.75	0.00166
	3	0.000874267	3	0.00124	3	0.00181
	3.25	0.000947467	3.25	0.00134	3.25	0.00197
	3.5	0.00102	3.5	0.00145	3.5	0.00212
	3.75	0.00109	3.75	0.00155	3.75	0.00227
	4	0.00117	4	0.00166	4	0.00243
	4.25	0.00124	4.25	0.00177	4.25	0.00258
	4.5	0.00131	4.5	0.00187	4.5	0.00273
	4.75	0.00139	4.75	0.00198	4.75	0.00289
	5	0.00146	5	0.00209	5	0.00304

## Sheet: Sheet3
	SetupTitle	2 terminal
	PrimitiveTest	I/V Sweep
	TestParameter	Context.MainFrame	4155B
	TestParameter	Channel.UnitType	SMU	SMU
	TestParameter	Channel.Unit	SMU3:MP	SMU2:MP
	TestParameter	Channel.IName	ID	IS
	TestParameter	Channel.VName	VD	VS
	TestParameter	Channel.Mode	V	COMMON
	TestParameter	Channel.Func	VAR1	CONST
	TestParameter	Channel.Index
	TestParameter	Channel.Time
	TestParameter	Measurement.Port.Unit	SMU3:MP	SMU2:MP
	TestParameter	Measurement.Port.SeriesResistor	NONE	NONE
	TestParameter	Measurement.Port.Filter	ON	ON
	TestParameter	Measurement.Primary.Locus	Single
	TestParameter	Measurement.Primary.Scale	LINEAR
	TestParameter	Measurement.Primary.Start	-5
	TestParameter	Measurement.Primary.Stop	5
	TestParameter	Measurement.Primary.Step	0.1
	TestParameter	Measurement.Primary.Compliance	0.1
	TestParameter	Measurement.Primary.PowerCompliance	0
	TestParameter	Measurement.Aborting.Condition	CONTINUE AT ANY
	TestParameter	Measurement.PostOutput.Value	START
	TestParameter	Measurement.PostOutput.Retention	OFF
	TestParameter	Measurement.Bias.Source	-5	0
	TestParameter	Measurement.Bias.Compliance	0.1	0.1
	TestParameter	Measurement.Monitor.Unit	SMU3:MP	SMU2:MP
	TestParameter	Measurement.Monitor.Adc	HR ADC	HR ADC
	TestParameter	Measurement.Monitor.RangingMode	LIMITED	LIMITED
	TestParameter	Measurement.Monitor.RangeBoundary	1nA	1nA
	TestParameter	Measurement.Monitor.RangeRating	BY FULL RANGE	BY FULL RANGE
			sample-3
	300um -L		200um -L		100um -L
VD	ID	VD	ID	VD	ID
-5	-0.00147	-5	-0.00209	-5	-0.00302
-4.75	-0.00139	-4.75	-0.00199	-4.75	-0.00287
-4.5	-0.00132	-4.5	-0.00188	-4.5	-0.00271
-4.25	-0.00124	-4.25	-0.00177	-4.25	-0.00256
-4	-0.00117	-4	-0.00167	-4	-0.00241
-3.75	-0.0011	-3.75	-0.00156	-3.75	-0.00226
-3.5	-0.00102	-3.5	-0.00146	-3.5	-0.0021
-3.25	-0.000949724	-3.25	-0.00135	-3.25	-0.00195
-3	-0.000876382	-3	-0.00124	-3	-0.0018
-2.75	-0.00080308	-2.75	-0.00114	-2.75	-0.00165
-2.5	-0.000729842	-2.5	-0.00104	-2.5	-0.0015
-2.25	-0.000656663	-2.25	-0.000930948	-2.25	-0.00135
-2	-0.000583774	-2	-0.000827167	-2	-0.0012
-1.75	-0.000510697	-1.75	-0.000723213	-1.75	-0.00105
-1.5	-0.000437722	-1.5	-0.00061953	-1.5	-0.000897536
-1.25	-0.000364738	-1.25	-0.000516013	-1.25	-0.00074763
-1	-0.000291785	-1	-0.000412527	-1	-0.000597978
-0.75	-0.000218851	-0.75	-0.000309316	-0.75	-0.000448359
-0.5	-0.000145938	-0.5	-0.000206179	-0.5	-0.000298861
-0.25	-7.30319e-05	-0.25	-0.000103141	-0.25	-0.000149509
0	-1.37281e-07	0	-9.75732e-08	0	-1.3875e-07
0.25	7.27297e-05	0.25	0.000102835	0.25	0.000149111
0.5	0.00014561	0.5	0.000205924	0.5	0.000298474
0.75	0.000218519	0.75	0.000309186	0.75	0.000447957
1	0.000291434	1	0.000412473	1	0.000597496
1.25	0.000364395	1.25	0.000516121	1.25	0.000747211
1.5	0.00043738	1.5	0.000619887	1.5	0.000897111
1.75	0.000510359	1.75	0.00072378	1.75	0.00105
2	0.000583412	2	0.000828173	2	0.0012
2.25	0.000656534	2.25	0.000932582	2.25	0.00135
2.5	0.000729707	2.5	0.00104	2.5	0.0015
2.75	0.00080271	2.75	0.00114	2.75	0.00165
3	0.000876011	3	0.00125	3	0.0018
3.25	0.000949358	3.25	0.00135	3.25	0.00195
3.5	0.00102	3.5	0.00146	3.5	0.0021
3.75	0.0011	3.75	0.00157	3.75	0.00226
4	0.00117	4	0.00167	4	0.00241
4.25	0.00124	4.25	0.00178	4.25	0.00256
4.5	0.00132	4.5	0.00189	4.5	0.00272
4.75	0.00139	4.75	0.00199	4.75	0.00287
5	0.00147	5	0.0021	5	0.00302

## Sheet: Sheet4
						Contact resistance and sheet resistance extraction from total resistance vs channel lengths
				Sample-1			Sample-2			Sample-3
			Channel length(µm)	total resistance ®	standard deviation of R(ΔR)	Channel length(µm)	total resistance	standard deviation of R(ΔR)	Channel length(µm)	total resistance	standard deviation of R(ΔR)
			100	1405.77	35.5593	100	1508.22	33.2575	100	1517.03	42.5241
			200	2716.39	23.609	200	2779.83	29.1234	200	2796.09	28.8697
			300	3969.74	17.54	300	4098.17	19.0777	300	4129.25	18.0125
