# Supplementary material for: Physical and electrical properties of Cu2CoSnS4 nanoparticles synthesized by hydrothermal growth at different reaction time and copper concentration
Source: Data Brief. 2020 Jul 30;32:106103. doi: 10.1016/j.dib.2020.106103 (PMC7415844; doi:10.1016/j.dib.2020.106103)
Supplement: Supplementary file 1 [file mmc1.zip › Supplementary Materials/Fig.3- Raw data-XRD raw data-ccts-1h.xlsx]

## Sheet: Sheet1
	Sample	CCTS-1h
	Comments
	Filename	C:\Users\XRD\Desktop\DATA\A_Incheon_Univ\Jin-Sung-Hun\Krishna\0521\2_0001_Theta_2-Theta.raw
	Goniometer	SmartLab(In-plane)
	Attachment	Chi phi Z cradle
	Monochromater	None
	X	25.07
	Y	29.88
	Z	0
	ScanningMode	2Theta/Theta
	ScanningType	Continuos Scanning
	X-Ray	45kV/200mA
	Incident slit	2/3deg
	Receiving slit # 1	2/3deg
	Receiving slit # 2	0.300mm
	Cu_K-beta
	Start	10
	Stop	80
	Step	0.02
	Speed	4
	Offset	0
	20.21	3077.78
	20.24	2946.67
	20.27	3066.67
	20.3	2926.67
	20.33	3153.33
	20.36	2937.78
	20.39	3086.67
	20.42	3095.56
	20.45	2917.78
	20.48	2964.44
	20.51	3006.67
	20.54	2826.67
	20.57	3042.22
	20.6	3042.22
	20.63	2948.89
	20.66	3120
	20.69	2986.67
	20.72	3006.67
	20.75	3173.33
	20.78	2928.89
	20.81	3017.78
	20.84	2908.89
	20.87	3140
	20.9	3044.44
	20.93	3235.56
	20.96	3084.44
	20.99	3166.67
	21.02	3117.78
	21.05	3117.78
	21.08	3160
	21.11	3077.78
	21.14	3011.11
	21.17	3077.78
	21.2	3037.78
	21.23	3111.11
	21.26	3102.22
	21.29	3062.22
	21.32	3195.56
	21.35	3028.89
	21.38	2993.33
	21.41	3073.33
	21.44	3024.44
	21.47	3008.89
	21.5	3137.78
	21.53	3002.22
	21.56	3140
	21.59	2913.33
	21.62	3086.67
	21.65	3073.33
	21.68	2997.78
	21.71	3180
	21.74	3102.22
	21.77	3126.67
	21.8	2933.33
	21.83	2991.11
	21.86	3168.89
	21.89	3037.78
	21.92	3240
	21.95	3226.67
	21.98	3131.11
	22.01	3093.33
	22.04	3031.11
	22.07	3073.33
	22.1	3215.56
	22.13	3188.89
	22.16	3157.78
	22.19	2991.11
	22.22	2968.89
	22.25	3068.89
	22.28	3182.22
	22.31	3202.22
	22.34	3146.67
	22.37	2906.67
	22.4	3217.78
	22.43	3162.22
	22.46	3295.56
	22.49	3253.33
	22.52	3206.67
	22.55	3066.67
	22.58	3173.33
	22.61	3166.67
	22.64	3284.44
	22.67	3175.56
	22.7	3191.11
	22.73	3126.67
	22.76	3233.33
	22.79	3240
	22.82	3295.56
	22.85	3355.56
	22.88	3240
	22.91	3240
	22.94	3206.67
	22.97	3302.22
	23	3522.22
	23.03	3233.33
	23.06	3184.44
	23.09	3135.56
	23.12	3291.11
	23.15	3288.89
	23.18	3235.56
	23.21	3237.78
	23.24	3293.33
	23.27	3242.22
	23.3	3355.56
	23.33	3277.78
	23.36	3251.11
	23.39	3162.22
	23.42	3217.78
	23.45	3271.11
	23.48	3400
	23.51	3226.67
	23.54	3340
	23.57	3317.78
	23.6	3342.22
	23.63	3328.89
	23.66	3197.78
	23.69	3302.22
	23.72	3257.78
	23.75	3240
	23.78	3400
	23.81	3442.22
	23.84	3193.33
	23.87	3426.67
	23.9	3291.11
	23.93	3306.67
	23.96	3442.22
	23.99	3266.67
	24.02	3448.89
	24.05	3275.56
	24.08	3420
	24.11	3322.22
	24.14	3391.11
	24.17	3268.89
	24.2	3220
	24.23	3215.56
	24.26	3413.33
	24.29	3348.89
	24.32	3288.89
	24.35	3240
	24.38	3540
	24.41	3186.67
	24.44	3406.67
	24.47	3280
	24.5	3451.11
	24.53	3497.78
	24.56	3615.56
	24.59	3255.56
	24.62	3608.89
	24.65	3482.22
	24.68	3484.44
	24.71	3433.33
	24.74	3444.44
	24.77	3511.11
	24.8	3540
	24.83	3684.44
	24.86	3453.33
	24.89	3606.67
	24.92	3775.56
	24.95	3711.11
	24.98	3542.22
	25.01	3664.44
	25.04	3695.56
	25.07	3397.78
	25.1	3564.44
	25.13	3673.33
	25.16	3484.44
	25.19	3597.78
	25.22	3640
	25.25	3462.22
	25.28	3493.33
	25.31	3642.22
	25.34	3582.22
	25.37	3542.22
	25.4	3780
	25.43	3637.78
	25.46	3708.89
	25.49	3806.67
	25.52	3788.89
	25.55	3746.67
	25.58	3886.67
	25.61	3731.11
	25.64	3671.11
	25.67	3862.22
	25.7	3800
	25.73	3682.22
	25.76	3602.22
	25.79	3813.33
	25.82	3922.22
	25.85	3962.22
	25.88	3615.56
	25.91	3995.56
	25.94	3786.67
	25.97	3924.44
	26	4173.33
	26.03	4186.67
	26.06	4113.33
	26.09	4133.33
	26.12	4124.44
	26.15	4057.78
	26.18	4133.33
	26.21	4180
	26.24	3951.11
	26.27	4128.89
	26.3	4262.22
	26.33	4295.56
	26.36	4384.44
	26.39	4397.78
	26.42	4473.33
	26.45	4420
	26.48	4340
	26.51	4315.56
	26.54	4582.22
	26.57	4408.89
	26.6	4586.67
	26.63	4368.89
	26.66	4600
	26.69	4513.33
	26.72	4673.33
	26.75	4717.78
	26.78	4655.56
	26.81	4455.56
	26.84	4351.11
	26.87	4608.89
	26.9	4391.11
	26.93	4477.78
	26.96	4360
	26.99	4486.67
	27.02	4315.56
	27.05	4475.56
	27.08	4582.22
	27.11	4462.22
	27.14	4451.11
	27.17	4280
	27.2	4417.78
	27.23	4395.56
	27.26	4260
	27.29	4208.89
	27.32	4142.22
	27.35	4317.78
	27.38	4382.22
	27.41	4066.67
	27.44	4342.22
	27.47	4095.56
	27.5	4126.67
	27.53	3977.78
	27.56	3948.89
	27.59	3980
	27.62	4028.89
	27.65	3957.78
	27.68	4095.56
	27.71	3875.56
	27.74	4022.22
	27.77	4211.11
	27.8	4033.33
	27.83	3955.56
	27.86	3886.67
	27.89	4062.22
	27.92	4006.67
	27.95	3900
	27.98	3953.33
	28.01	4053.33
	28.04	4257.78
	28.07	4073.33
	28.1	3966.67
	28.13	3837.78
	28.16	4060
	28.19	4066.67
	28.22	4157.78
	28.25	3922.22
	28.28	3975.56
	28.31	4091.11
	28.34	3986.67
	28.37	4142.22
	28.4	4313.33
	28.43	4117.78
	28.46	4084.44
	28.49	4228.89
	28.52	4071.11
	28.55	4117.78
	28.58	4148.89
	28.61	3933.33
	28.64	4255.56
	28.67	4028.89
	28.7	4266.67
	28.73	4282.22
	28.76	4213.33
	28.79	4108.89
	28.82	4275.56
	28.85	4017.78
	28.88	4175.56
	28.91	4211.11
	28.94	4244.44
	28.97	4275.56
	29	4153.33
	29.03	3980
	29.06	4046.67
	29.09	3891.11
	29.12	4304.44
	29.15	3908.89
	29.18	4028.89
	29.21	3855.56
	29.24	3902.22
	29.27	3973.33
	29.3	4031.11
	29.33	4053.33
	29.36	4008.89
	29.39	4115.56
	29.42	4213.33
	29.45	4155.56
	29.48	4111.11
	29.51	3991.11
	29.54	4135.56
	29.57	4062.22
	29.6	3986.67
	29.63	4166.67
	29.66	4077.78
	29.69	4251.11
	29.72	4253.33
	29.75	4204.44
	29.78	4186.67
	29.81	4386.67
	29.84	4377.78
	29.87	4444.44
	29.9	4433.33
	29.93	4573.33
	29.96	4553.33
	29.99	4353.33
	30.02	4500
	30.05	4417.78
	30.08	4317.78
	30.11	4500
	30.14	4324.44
	30.17	4240
	30.2	4188.89
	30.23	4262.22
	30.26	4315.56
	30.29	4344.44
	30.32	4186.67
	30.35	4242.22
	30.38	4191.11
	30.41	4411.11
	30.44	4222.22
	30.47	4488.89
	30.5	4275.56
	30.53	4337.78
	30.56	4382.22
	30.59	4548.89
	30.62	4297.78
	30.65	4237.78
	30.68	4288.89
	30.71	4308.89
	30.74	4451.11
	30.77	4404.44
	30.8	4324.44
	30.83	4517.78
	30.86	4506.67
	30.89	4240
	30.92	4366.67
	30.95	4311.11
	30.98	4393.33
	31.01	4475.56
	31.04	4626.67
	31.07	4437.78
	31.1	4524.44
	31.13	4393.33
	31.16	4380
	31.19	4695.56
	31.22	4486.67
	31.25	4660
	31.28	4446.67
	31.31	4597.78
	31.34	4811.11
	31.37	4920
	31.4	4720
	31.43	4608.89
	31.46	4720
	31.49	4737.78
	31.52	4648.89
	31.55	4368.89
	31.58	4448.89
	31.61	4297.78
	31.64	4300
	31.67	4453.33
	31.7	4275.56
	31.73	4348.89
	31.76	4453.33
	31.79	4384.44
	31.82	4193.33
	31.85	4275.56
	31.88	4451.11
	31.91	4300
	31.94	4488.89
	31.97	4320
	32	4275.56
	32.03	4411.11
	32.06	4313.33
	32.09	4546.67
	32.12	4386.67
	32.15	4386.67
	32.18	4413.33
	32.21	4400
	32.24	4446.67
	32.27	4368.89
	32.3	4322.22
	32.33	4368.89
	32.36	4351.11
	32.39	4426.67
	32.42	4402.22
	32.45	4328.89
	32.48	4575.56
	32.51	4560
	32.54	4355.56
	32.57	4406.67
	32.6	4311.11
	32.63	4368.89
	32.66	4424.44
	32.69	4442.22
	32.72	4448.89
	32.75	4313.33
	32.78	4568.89
	32.81	4311.11
	32.84	4608.89
	32.87	4444.44
	32.9	4726.67
	32.93	4397.78
	32.96	4582.22
	32.99	4353.33
	33.02	4502.22
	33.05	4380
	33.08	4404.44
	33.11	4535.56
	33.14	4597.78
	33.17	4597.78
	33.2	4595.56
	33.23	4664.44
	33.26	4733.33
	33.29	4724.44
	33.32	4611.11
	33.35	4742.22
	33.38	4695.56
	33.41	4713.33
	33.44	4611.11
	33.47	4940
	33.5	4811.11
	33.53	4837.78
	33.56	4693.33
	33.59	4744.44
	33.62	4948.89
	33.65	4842.22
	33.68	4944.44
	33.71	4991.11
	33.74	4948.89
	33.77	5024.44
	33.8	4882.22
	33.83	5164.44
	33.86	5006.67
	33.89	5195.56
	33.92	5142.22
	33.95	5100
	33.98	5280
	34.01	5173.33
	34.04	5302.22
	34.07	5237.78
	34.1	5220
	34.13	5468.89
	34.16	5433.33
	34.19	5328.89
	34.22	5342.22
	34.25	5582.22
	34.28	5375.56
	34.31	5366.67
	34.34	5317.78
	34.37	5115.56
	34.4	5111.11
	34.43	5240
	34.46	5164.44
	34.49	4895.56
	34.52	4904.44
	34.55	4902.22
	34.58	4886.67
	34.61	5008.89
	34.64	4804.44
	34.67	4891.11
	34.7	4922.22
	34.73	4766.67
	34.76	4828.89
	34.79	4768.89
	34.82	4866.67
	34.85	4662.22
	34.88	4684.44
	34.91	4862.22
	34.94	4822.22
	34.97	4855.56
	35	4482.22
	35.03	4560
	35.06	4724.44
	35.09	4800
	35.12	4808.89
	35.15	4626.67
	35.18	4604.44
	35.21	4573.33
	35.24	4668.89
	35.27	4653.33
	35.3	4742.22
	35.33	4677.78
	35.36	4637.78
	35.39	4624.44
	35.42	4695.56
	35.45	4855.56
	35.48	4880
	35.51	5073.33
	35.54	5080
	35.57	4851.11
	35.6	4835.56
	35.63	4766.67
	35.66	4624.44
	35.69	4735.56
	35.72	4782.22
	35.75	4760
	35.78	4857.78
	35.81	4673.33
	35.84	4553.33
	35.87	4517.78
	35.9	4617.78
	35.93	4735.56
	35.96	4855.56
	35.99	4551.11
	36.02	4588.89
	36.05	4615.56
	36.08	4666.67
	36.11	4628.89
	36.14	4724.44
	36.17	4375.56
	36.2	4286.67
	36.23	4564.44
	36.26	4564.44
	36.29	4622.22
	36.32	4513.33
	36.35	4357.78
	36.38	4882.22
	36.41	4588.89
	36.44	4535.56
	36.47	4628.89
	36.5	4602.22
	36.53	4646.67
	36.56	4615.56
	36.59	4735.56
	36.62	4706.67
	36.65	4780
	36.68	4715.56
	36.71	4804.44
	36.74	4702.22
	36.77	4651.11
	36.8	4824.44
	36.83	4706.67
	36.86	4675.56
	36.89	4613.33
	36.92	4624.44
	36.95	4740
	36.98	4588.89
	37.01	4784.44
	37.04	4684.44
	37.07	4520
	37.1	4542.22
	37.13	4575.56
	37.16	4511.11
	37.19	4562.22
	37.22	4822.22
	37.25	4695.56
	37.28	4586.67
	37.31	4735.56
	37.34	4522.22
	37.37	4835.56
	37.4	4657.78
	37.43	4848.89
	37.46	4742.22
	37.49	4764.44
	37.52	4926.67
	37.55	4604.44
	37.58	4966.67
	37.61	4802.22
	37.64	4842.22
	37.67	4853.33
	37.7	4988.89
	37.73	4944.44
	37.76	4995.56
	37.79	5115.56
	37.82	5235.56
	37.85	5026.67
	37.88	5180
	37.91	5437.78
	37.94	5242.22
	37.97	5362.22
	38	5577.78
	38.03	5517.78
	38.06	5717.78
	38.09	5606.67
	38.12	5595.56
	38.15	5682.22
	38.18	5397.78
	38.21	5075.56
	38.24	4984.44
	38.27	4906.67
	38.3	4886.67
	38.33	4895.56
	38.36	4982.22
	38.39	4802.22
	38.42	4802.22
	38.45	4688.89
	38.48	4797.78
	38.51	4906.67
	38.54	4908.89
	38.57	4684.44
	38.6	4853.33
	38.63	4751.11
	38.66	4717.78
	38.69	4760
	38.72	4737.78
	38.75	4753.33
	38.78	4835.56
	38.81	4844.44
	38.84	4711.11
	38.87	4786.67
	38.9	4775.56
	38.93	4742.22
	38.96	4657.78
	38.99	4808.89
	39.02	4808.89
	39.05	4642.22
	39.08	4722.22
	39.11	4991.11
	39.14	4731.11
	39.17	4806.67
	39.2	4811.11
	39.23	4802.22
	39.26	4813.33
	39.29	4842.22
	39.32	4942.22
	39.35	4782.22
	39.38	4733.33
	39.41	4835.56
	39.44	4671.11
	39.47	4928.89
	39.5	4757.78
	39.53	4744.44
	39.56	4682.22
	39.59	4762.22
	39.62	4706.67
	39.65	4660
	39.68	4695.56
	39.71	4766.67
	39.74	4757.78
	39.77	4768.89
	39.8	4615.56
	39.83	4753.33
	39.86	4668.89
	39.89	4622.22
	39.92	4444.44
	39.95	4900
	39.98	4933.33
	40.01	4695.56
	40.04	4704.44
	40.07	4731.11
	40.1	4742.22
	40.13	4606.67
	40.16	4635.56
	40.19	4717.78
	40.22	4591.11
	40.25	4788.89
	40.28	4531.11
	40.31	4913.33
	40.34	4906.67
	40.37	4780
	40.4	4711.11
	40.43	4571.11
	40.46	4788.89
	40.49	4826.67
	40.52	4831.11
	40.55	4808.89
	40.58	4631.11
	40.61	4613.33
	40.64	4624.44
	40.67	4495.56
	40.7	4748.89
	40.73	4695.56
	40.76	4571.11
	40.79	4611.11
	40.82	4631.11
	40.85	4831.11
	40.88	4611.11
	40.91	4444.44
	40.94	4544.44
	40.97	4575.56
	41	4708.89
	41.03	4833.33
	41.06	4760
	41.09	4728.89
	41.12	4633.33
	41.15	4615.56
	41.18	4615.56
	41.21	4742.22
	41.24	4666.67
	41.27	4793.33
	41.3	4631.11
	41.33	4662.22
	41.36	4691.11
	41.39	4782.22
	41.42	4771.11
	41.45	4751.11
	41.48	4740
	41.51	4628.89
	41.54	4637.78
	41.57	4722.22
	41.6	4686.67
	41.63	4815.56
	41.66	4511.11
	41.69	4775.56
	41.72	4773.33
	41.75	4631.11
	41.78	4684.44
	41.81	4944.44
	41.84	4622.22
	41.87	4911.11
	41.9	4846.67
	41.93	4780
	41.96	4646.67
	41.99	4900
	42.02	4813.33
	42.05	4700
	42.08	4622.22
	42.11	4662.22
	42.14	4711.11
	42.17	4740
	42.2	4617.78
	42.23	4715.56
	42.26	4817.78
	42.29	4684.44
	42.32	4502.22
	42.35	4748.89
	42.38	4917.78
	42.41	4695.56
	42.44	4877.78
	42.47	4784.44
	42.5	4544.44
	42.53	4804.44
	42.56	4724.44
	42.59	4806.67
	42.62	4960
	42.65	4822.22
	42.68	4602.22
	42.71	4891.11
	42.74	4846.67
	42.77	4720
	42.8	4882.22
	42.83	4753.33
	42.86	4686.67
	42.89	4644.44
	42.92	4995.56
	42.95	4844.44
	42.98	4724.44
	43.01	4793.33
	43.04	4944.44
	43.07	4751.11
	43.1	4717.78
	43.13	4933.33
	43.16	4748.89
	43.19	4848.89
	43.22	4722.22
	43.25	4828.89
	43.28	4655.56
	43.31	4968.89
	43.34	4535.56
	43.37	4577.78
	43.4	4691.11
	43.43	4684.44
	43.46	4831.11
	43.49	4755.56
	43.52	4848.89
	43.55	4773.33
	43.58	4873.33
	43.61	4777.78
	43.64	4742.22
	43.67	4702.22
	43.7	4860
	43.73	4744.44
	43.76	4817.78
	43.79	5042.22
	43.82	4766.67
	43.85	4795.56
	43.88	4733.33
	43.91	5017.78
	43.94	4826.67
	43.97	4873.33
	44	4684.44
	44.03	4762.22
	44.06	5004.44
	44.09	4828.89
	44.12	4837.78
	44.15	4737.78
	44.18	4891.11
	44.21	4766.67
	44.24	4971.11
	44.27	4922.22
	44.3	4955.56
	44.33	4960
	44.36	4791.11
	44.39	4877.78
	44.42	4886.67
	44.45	5031.11
	44.48	4913.33
	44.51	4893.33
	44.54	4893.33
	44.57	4882.22
	44.6	4893.33
	44.63	4688.89
	44.66	4975.56
	44.69	4942.22
	44.72	4857.78
	44.75	4826.67
	44.78	4944.44
	44.81	4973.33
	44.84	4837.78
	44.87	4946.67
	44.9	4837.78
	44.93	4837.78
	44.96	4971.11
	44.99	4986.67
	45.02	4913.33
	45.05	4948.89
	45.08	4860
	45.11	4962.22
	45.14	4875.56
	45.17	4948.89
	45.2	4935.56
	45.23	4931.11
	45.26	4971.11
	45.29	4828.89
	45.32	4826.67
	45.35	4724.44
	45.38	4946.67
	45.41	5066.67
	45.44	5004.44
	45.47	4817.78
	45.5	4862.22
	45.53	4957.78
	45.56	5011.11
	45.59	5006.67
	45.62	4791.11
	45.65	4960
	45.68	5024.44
	45.71	5091.11
	45.74	5095.56
	45.77	5093.33
	45.8	5046.67
	45.83	4975.56
	45.86	5035.56
	45.89	4968.89
	45.92	5104.44
	45.95	4993.33
	45.98	5188.89
	46.01	4908.89
	46.04	4986.67
	46.07	5255.56
	46.1	5113.33
	46.13	5257.78
	46.16	5326.67
	46.19	5080
	46.22	5226.67
	46.25	5384.44
	46.28	5235.56
	46.31	5224.44
	46.34	5408.89
	46.37	5362.22
	46.4	5404.44
	46.43	5568.89
	46.46	5451.11
	46.49	5764.44
	46.52	5551.11
	46.55	5324.44
	46.58	5475.56
	46.61	5420
	46.64	5635.56
	46.67	5577.78
	46.7	5600
	46.73	5377.78
	46.76	5368.89
	46.79	5640
	46.82	5657.78
	46.85	5784.44
	46.88	5822.22
	46.91	5791.11
	46.94	5835.56
	46.97	5782.22
	47	6020
	47.03	6271.11
	47.06	6284.44
	47.09	6133.33
	47.12	6246.67
	47.15	6191.11
	47.18	5902.22
	47.21	5955.56
	47.24	5797.78
	47.27	5804.44
	47.3	5357.78
	47.33	5655.56
	47.36	5655.56
	47.39	5473.33
	47.42	5566.67
	47.45	5340
	47.48	5420
	47.51	5446.67
	47.54	5553.33
	47.57	5620
	47.6	5360
	47.63	5813.33
	47.66	5693.33
	47.69	5602.22
	47.72	5475.56
	47.75	5822.22
	47.78	5733.33
	47.81	5500
	47.84	5817.78
	47.87	5540
	47.9	5886.67
	47.93	5751.11
	47.96	5704.44
	47.99	5657.78
	48.02	5582.22
	48.05	5537.78
	48.08	5584.44
	48.11	5791.11
	48.14	5611.11
	48.17	5620
	48.2	5586.67
	48.23	5626.67
	48.26	5600
	48.29	5531.11
	48.32	5537.78
	48.35	5608.89
	48.38	5466.67
	48.41	5442.22
	48.44	5648.89
	48.47	5451.11
	48.5	5364.44
	48.53	5366.67
	48.56	5520
	48.59	5488.89
	48.62	5597.78
	48.65	5500
	48.68	5566.67
	48.71	5448.89
	48.74	5673.33
	48.77	5700
	48.8	5704.44
	48.83	5542.22
	48.86	5828.89
	48.89	5811.11
	48.92	5811.11
	48.95	6126.67
	48.98	6097.78
	49.01	6124.44
	49.04	6171.11
	49.07	6397.78
	49.1	6031.11
	49.13	6144.44
	49.16	6428.89
	49.19	6300
	49.22	6297.78
	49.25	6082.22
	49.28	6055.56
	49.31	6033.33
	49.34	5682.22
	49.37	5780
	49.4	5704.44
	49.43	5606.67
	49.46	5482.22
	49.49	5657.78
	49.52	5524.44
	49.55	5593.33
	49.58	5435.56
	49.61	5231.11
	49.64	5475.56
	49.67	5404.44
	49.7	5331.11
	49.73	5268.89
	49.76	5537.78
	49.79	5455.56
	49.82	5368.89
	49.85	5340
	49.88	5691.11
	49.91	5428.89
	49.94	5348.89
	49.97	5284.44
	50	5300
	50.03	5731.11
	50.06	5477.78
	50.09	5413.33
	50.12	5513.33
	50.15	5528.89
	50.18	5680
	50.21	5555.56
	50.24	5540
	50.27	5471.11
	50.3	5495.56
	50.33	5502.22
	50.36	5428.89
	50.39	5577.78
	50.42	5795.56
	50.45	5608.89
	50.48	5808.89
	50.51	5562.22
	50.54	5611.11
	50.57	5740
	50.6	5815.56
	50.63	5697.78
	50.66	5566.67
	50.69	5597.78
	50.72	5891.11
	50.75	5677.78
	50.78	5988.89
	50.81	5822.22
	50.84	6017.78
	50.87	5757.78
	50.9	5744.44
	50.93	5877.78
	50.96	5904.44
	50.99	5715.56
	51.02	5811.11
	51.05	6057.78
	51.08	5920
	51.11	6173.33
	51.14	5966.67
	51.17	6200
	51.2	6066.67
	51.23	5940
	51.26	5964.44
	51.29	6273.33
	51.32	5917.78
	51.35	6184.44
	51.38	6173.33
	51.41	5973.33
	51.44	6435.56
	51.47	6362.22
	51.5	6100
	51.53	6148.89
	51.56	6102.22
	51.59	6193.33
	51.62	6468.89
	51.65	6086.67
	51.68	6146.67
	51.71	6402.22
	51.74	6255.56
	51.77	6464.44
	51.8	6244.44
	51.83	6177.78
	51.86	6042.22
	51.89	6400
	51.92	6326.67
	51.95	6215.56
	51.98	6386.67
	52.01	6304.44
	52.04	6577.78
	52.07	6306.67
	52.1	6448.89
	52.13	6388.89
	52.16	6360
	52.19	6375.56
	52.22	6524.44
	52.25	6468.89
	52.28	6306.67
	52.31	6240
	52.34	6333.33
	52.37	6151.11
	52.4	6237.78
	52.43	6691.11
	52.46	6160
	52.49	6328.89
	52.52	6028.89
	52.55	6137.78
	52.58	6317.78
	52.61	6088.89
	52.64	6111.11
	52.67	6146.67
	52.7	6060
	52.73	6048.89
	52.76	6135.56
	52.79	6060
	52.82	5971.11
	52.85	5944.44
	52.88	5982.22
	52.91	5848.89
	52.94	5917.78
	52.97	6242.22
	53	5873.33
	53.03	5853.33
	53.06	5931.11
	53.09	5851.11
	53.12	5855.56
	53.15	5748.89
	53.18	5677.78
	53.21	5757.78
	53.24	5762.22
	53.27	6042.22
	53.3	5846.67
	53.33	5855.56
	53.36	5848.89
	53.39	5875.56
	53.42	6040
	53.45	5597.78
	53.48	5888.89
	53.51	5786.67
	53.54	5915.56
	53.57	5866.67
	53.6	5913.33
	53.63	5688.89
	53.66	5953.33
	53.69	5902.22
	53.72	5813.33
	53.75	5948.89
	53.78	5857.78
	53.81	5813.33
	53.84	5748.89
	53.87	6102.22
	53.9	6088.89
	53.93	5777.78
	53.96	5997.78
	53.99	5862.22
	54.02	6024.44
	54.05	5744.44
	54.08	6080
	54.11	6164.44
	54.14	5944.44
	54.17	6037.78
	54.2	6133.33
	54.23	6113.33
	54.26	5993.33
	54.29	6157.78
	54.32	6135.56
	54.35	5888.89
	54.38	6033.33
	54.41	5911.11
	54.44	5875.56
	54.47	5942.22
	54.5	5986.67
	54.53	5915.56
	54.56	6124.44
	54.59	5922.22
	54.62	6284.44
	54.65	6197.78
	54.68	6171.11
	54.71	6164.44
	54.74	6153.33
	54.77	6382.22
	54.8	6228.89
	54.83	6306.67
	54.86	6317.78
	54.89	6293.33
	54.92	6457.78
	54.95	6428.89
	54.98	6033.33
	55.01	6306.67
	55.04	6180
	55.07	6164.44
	55.1	6095.56
	55.13	5962.22
	55.16	6244.44
	55.19	5786.67
	55.22	5973.33
	55.25	5944.44
	55.28	6066.67
	55.31	5988.89
	55.34	5735.56
	55.37	5951.11
	55.4	5880
	55.43	5915.56
	55.46	5824.44
	55.49	5746.67
	55.52	5753.33
	55.55	5900
	55.58	5893.33
	55.61	5720
	55.64	5933.33
	55.67	5840
	55.7	5702.22
	55.73	5624.44
	55.76	5871.11
	55.79	5904.44
	55.82	5962.22
	55.85	5755.56
	55.88	5813.33
	55.91	5826.67
	55.94	5717.78
	55.97	5933.33
	56	5626.67
	56.03	5817.78
	56.06	5768.89
	56.09	5695.56
	56.12	5735.56
	56.15	6068.89
	56.18	5953.33
	56.21	5391.11
	56.24	5793.33
	56.27	5737.78
	56.3	5886.67
	56.33	5682.22
	56.36	5871.11
	56.39	5915.56
	56.42	5853.33
	56.45	5742.22
	56.48	5940
	56.51	5980
	56.54	5811.11
	56.57	5833.33
	56.6	6106.67
	56.63	5968.89
	56.66	6048.89
	56.69	6091.11
	56.72	5840
	56.75	5935.56
	56.78	5762.22
	56.81	6028.89
	56.84	5813.33
	56.87	5704.44
	56.9	5888.89
	56.93	5811.11
	56.96	5831.11
	56.99	5655.56
	57.02	5811.11
	57.05	5875.56
	57.08	5704.44
	57.11	5366.67
	57.14	5942.22
	57.17	5855.56
	57.2	5568.89
	57.23	5788.89
	57.26	5760
	57.29	5771.11
	57.32	5793.33
	57.35	5653.33
	57.38	5740
	57.41	5782.22
	57.44	5671.11
	57.47	5693.33
	57.5	5677.78
	57.53	5728.89
	57.56	5748.89
	57.59	5657.78
	57.62	5506.67
	57.65	5773.33
	57.68	5693.33
	57.71	5637.78
	57.74	5917.78
	57.77	5837.78
	57.8	5508.89
	57.83	5720
	57.86	5800
	57.89	5851.11
	57.92	5880
	57.95	5748.89
	57.98	5671.11
	58.01	5720
	58.04	5642.22
	58.07	5777.78
	58.1	5568.89
	58.13	5553.33
	58.16	5611.11
	58.19	5631.11
	58.22	5682.22
	58.25	5880
	58.28	5695.56
	58.31	5560
	58.34	5660
	58.37	5644.44
	58.4	5755.56
	58.43	5815.56
	58.46	5693.33
	58.49	5773.33
	58.52	5882.22
	58.55	5520
	58.58	5804.44
	58.61	5786.67
	58.64	5813.33
	58.67	5735.56
	58.7	5586.67
	58.73	5762.22
	58.76	5662.22
	58.79	5748.89
	58.82	5766.67
	58.85	5744.44
	58.88	5844.44
	58.91	5746.67
	58.94	5495.56
	58.97	5673.33
	59	5828.89
	59.03	5753.33
	59.06	5673.33
	59.09	5824.44
	59.12	5544.44
	59.15	5544.44
	59.18	5764.44
	59.21	5566.67
	59.24	5551.11
	59.27	5795.56
	59.3	5597.78
	59.33	5608.89
	59.36	5766.67
	59.39	5604.44
	59.42	5788.89
	59.45	5588.89
	59.48	5793.33
	59.51	5544.44
	59.54	5693.33
	59.57	5691.11
	59.6	5977.78
	59.63	5726.67
	59.66	5657.78
	59.69	5715.56
	59.72	5706.67
	59.75	5755.56
	59.78	5675.56
	59.81	5646.67
	59.84	5608.89
	59.87	5648.89
	59.9	5546.67
	59.93	5717.78
	59.96	5597.78
	59.99	5417.78
	60.02	5584.44
	60.05	5795.56
	60.08	5764.44
	60.11	5706.67
	60.14	5755.56
	60.17	5595.56
	60.2	5713.33
	60.23	5606.67
	60.26	5748.89
	60.29	5604.44
	60.32	5631.11
	60.35	5704.44
	60.38	5482.22
	60.41	5817.78
	60.44	5764.44
	60.47	5664.44
	60.5	5660
	60.53	5771.11
	60.56	5628.89
	60.59	5644.44
	60.62	5768.89
	60.65	5617.78
	60.68	5673.33
	60.71	5777.78
	60.74	5762.22
	60.77	5742.22
	60.8	5791.11
	60.83	5860
	60.86	5755.56
	60.89	5786.67
	60.92	5820
	60.95	5797.78
	60.98	5646.67
	61.01	5935.56
	61.04	5668.89
	61.07	5904.44
	61.1	5626.67
	61.13	5697.78
	61.16	5955.56
	61.19	5960
	61.22	5604.44
	61.25	5828.89
	61.28	5824.44
	61.31	5660
	61.34	5613.33
	61.37	5786.67
	61.4	5817.78
	61.43	5733.33
	61.46	5900
	61.49	5684.44
	61.52	5797.78
	61.55	5804.44
	61.58	5877.78
	61.61	5686.67
	61.64	5915.56
	61.67	5940
	61.7	5873.33
	61.73	5924.44
	61.76	5762.22
	61.79	5828.89
	61.82	5924.44
	61.85	5935.56
	61.88	5891.11
	61.91	6035.56
	61.94	6160
	61.97	5913.33
	62	6013.33
	62.03	5748.89
	62.06	6044.44
	62.09	6195.56
	62.12	6015.56
	62.15	6080
	62.18	6093.33
	62.21	6151.11
	62.24	6097.78
	62.27	5960
	62.3	6035.56
	62.33	5875.56
	62.36	5915.56
	62.39	5848.89
	62.42	6022.22
	62.45	5953.33
	62.48	5946.67
	62.51	5837.78
	62.54	5853.33
	62.57	5893.33
	62.6	5828.89
	62.63	5924.44
	62.66	5944.44
	62.69	5962.22
	62.72	5808.89
	62.75	6088.89
	62.78	5920
	62.81	5928.89
	62.84	5815.56
	62.87	6055.56
	62.9	5893.33
	62.93	6077.78
	62.96	5860
	62.99	5937.78
	63.02	5940
	63.05	6142.22
	63.08	5953.33
	63.11	6000
	63.14	5984.44
	63.17	5997.78
	63.2	5940
	63.23	6091.11
	63.26	5973.33
	63.29	6148.89
	63.32	5786.67
	63.35	5937.78
	63.38	6004.44
	63.41	5920
	63.44	5911.11
	63.47	5744.44
	63.5	5715.56
	63.53	6080
	63.56	5980
	63.59	5762.22
	63.62	5955.56
	63.65	5973.33
	63.68	6126.67
	63.71	5931.11
	63.74	5808.89
	63.77	6046.67
	63.8	6077.78
	63.83	5868.89
	63.86	5802.22
	63.89	5775.56
	63.92	5946.67
	63.95	5931.11
	63.98	6022.22
	64.01	5968.89
	64.04	6040
	64.07	5966.67
	64.1	6086.67
	64.13	5877.78
	64.16	6137.78
	64.19	5920
	64.22	6193.33
	64.25	6044.44
	64.28	6248.89
	64.31	6000
	64.34	5977.78
	64.37	5995.56
	64.4	6028.89
	64.43	6084.44
	64.46	6213.33
	64.49	6166.67
	64.52	6060
	64.55	6024.44
	64.58	6093.33
	64.61	5955.56
	64.64	6191.11
	64.67	6060
	64.7	6157.78
	64.73	6051.11
	64.76	6091.11
	64.79	6060
	64.82	6022.22
	64.85	6066.67
	64.88	6111.11
	64.91	6151.11
	64.94	6268.89
	64.97	6035.56
	65	6446.67
	65.03	6184.44
	65.06	6002.22
	65.09	6306.67
	65.12	5900
	65.15	6160
	65.18	6371.11
	65.21	6057.78
	65.24	6197.78
	65.27	6277.78
	65.3	6051.11
	65.33	6384.44
	65.36	6408.89
	65.39	6075.56
	65.42	6197.78
	65.45	5940
	65.48	6073.33
	65.51	6095.56
	65.54	6126.67
	65.57	6153.33
	65.6	6193.33
	65.63	6175.56
	65.66	6304.44
	65.69	6215.56
	65.72	6244.44
	65.75	6326.67
	65.78	5986.67
	65.81	6073.33
	65.84	6102.22
	65.87	6246.67
	65.9	6186.67
	65.93	6064.44
	65.96	6140
	65.99	6162.22
	66.02	6135.56
	66.05	6117.78
	66.08	6240
	66.11	6191.11
	66.14	6206.67
	66.17	6026.67
	66.2	6022.22
	66.23	6233.33
	66.26	5906.67
	66.29	6008.89
	66.32	6068.89
	66.35	5891.11
	66.38	6048.89
	66.41	6006.67
	66.44	6028.89
	66.47	6068.89
	66.5	5955.56
	66.53	6086.67
	66.56	6088.89
	66.59	5968.89
	66.62	6242.22
	66.65	6111.11
	66.68	5993.33
	66.71	6068.89
	66.74	5906.67
	66.77	5937.78
	66.8	5920
	66.83	6257.78
	66.86	5982.22
	66.89	6200
	66.92	5806.67
	66.95	6011.11
	66.98	5973.33
	67.01	6040
	67.04	6100
	67.07	6100
	67.1	6024.44
	67.13	6077.78
	67.16	6031.11
	67.19	5862.22
	67.22	5844.44
	67.25	5924.44
	67.28	6046.67
	67.31	6051.11
	67.34	5957.78
	67.37	6013.33
	67.4	5964.44
	67.43	5991.11
	67.46	5946.67
	67.49	5748.89
	67.52	6095.56
	67.55	5942.22
	67.58	5855.56
	67.61	6008.89
	67.64	6162.22
	67.67	5880
	67.7	5955.56
	67.73	5853.33
	67.76	6088.89
	67.79	5977.78
	67.82	5837.78
	67.85	5913.33
	67.88	5888.89
	67.91	6157.78
	67.94	5942.22
	67.97	5960
	68	5971.11
	68.03	6075.56
	68.06	6097.78
	68.09	5988.89
	68.12	5962.22
	68.15	5837.78
	68.18	5877.78
	68.21	6084.44
	68.24	5960
	68.27	6108.89
	68.3	5873.33
	68.33	6002.22
	68.36	6011.11
	68.39	5933.33
	68.42	5975.56
	68.45	5895.56
	68.48	6077.78
	68.51	6004.44
	68.54	5908.89
	68.57	6028.89
	68.6	5928.89
	68.63	5695.56
	68.66	6093.33
	68.69	5815.56
	68.72	6042.22
	68.75	6013.33
	68.78	5840
	68.81	5837.78
	68.84	5817.78
	68.87	6066.67
	68.9	5984.44
	68.93	5920
	68.96	5797.78
	68.99	6117.78
	69.02	6135.56
	69.05	5891.11
	69.08	5851.11
	69.11	5926.67
	69.14	5988.89
	69.17	6086.67
	69.2	6028.89
	69.23	6004.44
	69.26	6031.11
	69.29	5955.56
	69.32	5757.78
	69.35	6091.11
	69.38	5837.78
	69.41	5844.44
	69.44	5940
	69.47	5964.44
	69.5	5977.78
	69.53	6037.78
	69.56	5991.11
	69.59	5915.56
	69.62	5957.78
	69.65	5960
	69.68	6024.44
	69.71	6311.11
	69.74	6117.78
	69.77	5960
	69.8	6060
	69.83	5973.33
	69.86	5997.78
	69.89	5924.44
	69.92	6253.33
	69.95	5988.89
	69.98	5897.78
	70.01	5902.22
	70.04	6162.22
	70.07	6126.67
	70.1	6002.22
	70.13	6191.11
	70.16	6064.44
	70.19	6073.33
	70.22	6100
	70.25	6017.78
	70.28	6091.11
	70.31	6124.44
	70.34	6273.33
	70.37	5855.56
	70.4	5948.89
	70.43	6026.67
	70.46	6242.22
	70.49	6073.33
	70.52	6495.56
	70.55	6168.89
	70.58	6022.22
	70.61	6144.44
	70.64	6175.56
	70.67	5884.44
	70.7	6042.22
	70.73	6211.11
	70.76	5997.78
	70.79	6166.67
	70.82	6142.22
	70.85	5986.67
	70.88	5955.56
	70.91	6051.11
	70.94	6155.56
	70.97	6102.22
	71	6266.67
	71.03	6086.67
	71.06	6131.11
	71.09	5966.67
	71.12	6008.89
	71.15	6317.78
	71.18	6086.67
	71.21	5964.44
	71.24	6326.67
	71.27	6264.44
	71.3	5920
	71.33	6013.33
	71.36	6124.44
	71.39	6193.33
	71.42	6086.67
	71.45	6228.89
	71.48	6155.56
	71.51	6286.67
	71.54	6024.44
	71.57	6186.67
	71.6	6211.11
	71.63	6244.44
	71.66	5984.44
	71.69	6277.78
	71.72	6211.11
	71.75	6368.89
	71.78	6104.44
	71.81	6142.22
	71.84	6260
	71.87	5993.33
	71.9	6017.78
	71.93	6246.67
	71.96	6097.78
	71.99	6244.44
	72.02	5997.78
	72.05	6064.44
	72.08	6182.22
	72.11	5975.56
	72.14	6111.11
	72.17	6222.22
	72.2	6120
	72.23	6002.22
	72.26	6240
	72.29	6091.11
	72.32	6442.22
	72.35	6226.67
	72.38	5931.11
	72.41	6262.22
	72.44	6033.33
	72.47	6235.56
	72.5	6246.67
	72.53	6415.56
	72.56	6135.56
	72.59	6235.56
	72.62	6171.11
	72.65	6173.33
	72.68	6275.56
	72.71	6182.22
	72.74	6124.44
	72.77	6166.67
	72.8	6157.78
	72.83	6042.22
	72.86	6086.67
	72.89	6168.89
	72.92	6340
	72.95	6102.22
	72.98	6064.44
	73.01	6144.44
	73.04	6360
	73.07	6253.33
	73.1	6077.78
	73.13	6251.11
	73.16	6117.78
	73.19	6020
	73.22	6180
	73.25	6122.22
	73.28	6051.11
	73.31	6071.11
	73.34	6284.44
	73.37	5975.56
	73.4	6322.22
	73.43	6162.22
	73.46	6180
	73.49	6148.89
	73.52	6144.44
	73.55	6177.78
	73.58	6180
	73.61	6213.33
	73.64	6295.56
	73.67	6104.44
	73.7	5853.33
	73.73	6260
	73.76	6382.22
	73.79	6231.11
	73.82	6368.89
	73.85	6066.67
	73.88	6400
	73.91	6088.89
	73.94	6326.67
	73.97	6375.56
	74	6264.44
	74.03	6333.33
	74.06	6233.33
	74.09	6171.11
	74.12	6080
	74.15	6135.56
	74.18	6302.22
	74.21	6200
	74.24	6128.89
	74.27	6075.56
	74.3	6060
	74.33	6397.78
	74.36	6288.89
	74.39	6120
	74.42	6113.33
	74.45	6380
	74.48	6311.11
	74.51	6264.44
	74.54	6086.67
	74.57	6313.33
	74.6	6328.89
	74.63	6440
	74.66	6377.78
	74.69	6471.11
	74.72	6253.33
	74.75	6295.56
	74.78	6135.56
	74.81	6291.11
	74.84	6453.33
	74.87	6446.67
	74.9	6206.67
	74.93	6337.78
	74.96	6384.44
	74.99	6242.22
	75.02	6348.89
	75.05	6428.89
	75.08	6717.78
	75.11	6304.44
	75.14	6262.22
	75.17	6473.33
	75.2	6391.11
	75.23	6484.44
	75.26	6213.33
	75.29	6360
	75.32	6317.78
	75.35	6493.33
	75.38	6204.44
	75.41	6215.56
	75.44	6262.22
	75.47	6508.89
	75.5	6233.33
	75.53	6473.33
	75.56	6200
	75.59	6188.89
	75.62	6193.33
	75.65	6275.56
	75.68	6375.56
	75.71	6164.44
	75.74	6342.22
	75.77	5982.22
	75.8	6446.67
	75.83	6226.67
	75.86	6393.33
	75.89	6320
	75.92	6113.33
	75.95	6142.22
	75.98	6128.89
	76.01	6184.44
	76.04	6315.56
	76.07	6308.89
	76.1	6273.33
	76.13	6206.67
	76.16	6213.33
	76.19	6471.11
	76.22	6360
	76.25	6417.78
	76.28	6300
	76.31	6482.22
	76.34	6235.56
	76.37	6566.67
	76.4	6448.89
	76.43	6591.11
	76.46	6375.56
	76.49	6620
	76.52	6328.89
	76.55	6517.78
	76.58	6462.22
	76.61	6528.89
	76.64	6393.33
	76.67	6464.44
	76.7	6393.33
	76.73	6391.11
	76.76	6360
	76.79	6557.78
	76.82	6488.89
	76.85	6406.67
	76.88	6384.44
	76.91	6400
	76.94	6553.33
	76.97	6475.56
	77	6317.78
	77.03	6440
	77.06	6468.89
	77.09	6571.11
	77.12	6588.89
	77.15	6497.78
	77.18	6331.11
	77.21	6580
	77.24	6255.56
	77.27	6373.33
	77.3	6477.78
	77.33	6406.67
	77.36	6353.33
	77.39	6257.78
	77.42	6595.56
	77.45	6511.11
	77.48	6420
	77.51	6693.33
	77.54	6586.67
	77.57	6640
	77.6	6440
	77.63	6388.89
	77.66	6626.67
	77.69	6555.56
	77.72	6377.78
	77.75	6306.67
	77.78	6411.11
	77.81	6553.33
	77.84	6535.56
	77.87	6328.89
	77.9	6542.22
	77.93	6471.11
	77.96	6395.56
	77.99	6537.78
	78.02	6482.22
	78.05	6711.11
	78.08	6588.89
	78.11	6455.56
	78.14	6571.11
	78.17	6488.89
	78.2	6482.22
	78.23	6528.89
	78.26	6662.22
	78.29	6586.67
	78.32	6584.44
	78.35	6186.67
	78.38	6500
	78.41	6577.78
	78.44	6442.22
	78.47	6606.67
	78.5	6546.67
	78.53	6484.44
	78.56	6593.33
	78.59	6428.89
	78.62	6577.78
	78.65	6513.33
	78.68	6335.56
	78.71	6600
	78.74	6333.33
	78.77	6546.67
	78.8	6573.33
	78.83	6662.22
	78.86	6248.89
	78.89	6380
	78.92	6348.89
	78.95	6366.67
	78.98	6473.33
	79.01	6764.44
	79.04	6340
	79.07	6335.56
	79.1	6511.11
	79.13	6608.89
	79.16	6495.56
	79.19	6535.56
	79.22	6608.89
	79.25	6762.22
	79.28	6855.56
	79.31	6555.56
	79.34	6577.78
	79.37	6815.56
	79.4	6304.44
	79.43	6451.11
	79.46	6722.22
	79.49	6504.44
	79.52	6446.67
	79.55	6562.22
[truncated: 15 more rows]
