# Supplementary material for: Physical and electrical properties of Cu2CoSnS4 nanoparticles synthesized by hydrothermal growth at different reaction time and copper concentration
Source: Data Brief. 2020 Jul 30;32:106103. doi: 10.1016/j.dib.2020.106103 (PMC7415844; doi:10.1016/j.dib.2020.106103)
Supplement: Supplementary file 1 [file mmc1.zip › Supplementary Materials/Fig.9- Raw data-2.50mmol Cu-CCTS nanoparticles- XPS -scanning survey spectrum.csv]

1
Su1s
1
1100	27030
1099.6	28270
1099.2	27570
1098.8	27330
1098.4	27200
1098	28190
1097.6	27360
1097.2	28170
1096.8	27030
1096.4	28400
1096	26890
1095.6	27830
1095.2	26150
1094.8	28240
1094.4	26390
1094	28020
1093.6	26940
1093.2	27490
1092.8	27070
1092.4	28200
1092	27170
1091.6	27800
1091.2	25920
1090.8	28060
1090.4	26500
1090	26720
1089.6	27690
1089.2	26270
1088.8	26920
1088.4	27850
1088	28880
1087.6	27700
1087.2	26570
1086.8	27140
1086.4	28670
1086	26750
1085.6	27520
1085.2	27640
1084.8	28150
1084.4	26720
1084	27050
1083.6	27770
1083.2	28130
1082.8	27010
1082.4	27450
1082	27160
1081.6	28240
1081.2	28380
1080.8	26990
1080.4	27630
1080	27800
1079.6	28000
1079.2	28030
1078.8	28790
1078.4	27760
1078	28950
1077.6	27790
1077.2	28330
1076.8	27420
1076.4	27680
1076	28900
1075.6	28530
1075.2	27730
1074.8	27340
1074.4	27180
1074	28550
1073.6	28230
1073.2	27410
1072.8	28110
1072.4	28350
1072	27830
1071.6	28020
1071.2	28730
1070.8	28680
1070.4	28130
1070	28590
1069.6	28310
1069.2	27700
1068.8	28330
1068.4	28370
1068	27290
1067.6	28170
1067.2	27980
1066.8	27850
1066.4	26670
1066	28220
1065.6	28180
1065.2	28650
1064.8	28200
1064.4	27830
1064	28190
1063.6	28970
1063.2	27830
1062.8	27690
1062.4	28370
1062	29700
1061.6	28630
1061.2	28880
1060.8	29020
1060.4	29900
1060	30260
1059.6	28710
1059.2	30690
1058.8	31050
1058.4	30040
1058	29810
1057.6	30800
1057.2	29380
1056.8	29260
1056.4	30230
1056	28870
1055.6	29120
1055.2	28710
1054.8	28220
1054.4	28460
1054	28590
1053.6	28690
1053.2	28780
1052.8	28930
1052.4	29080
1052	28570
1051.6	29240
1051.2	28460
1050.8	28740
1050.4	28940
1050	28980
1049.6	28470
1049.2	28630
1048.8	28510
1048.4	28340
1048	27200
1047.6	28120
1047.2	28030
1046.8	26740
1046.4	28230
1046	27080
1045.6	27630
1045.2	27830
1044.8	27810
1044.4	27480
1044	27720
1043.6	26680
1043.2	26880
1042.8	26790
1042.4	28500
1042	27330
1041.6	27970
1041.2	26900
1040.8	28140
1040.4	27630
1040	27960
1039.6	28470
1039.2	28210
1038.8	28300
1038.4	27960
1038	28120
1037.6	29430
1037.2	28190
1036.8	28330
1036.4	27170
1036	28360
1035.6	27550
1035.2	27500
1034.8	28240
1034.4	27590
1034	28620
1033.6	28270
1033.2	28330
1032.8	27900
1032.4	28350
1032	27960
1031.6	28580
1031.2	28730
1030.8	28130
1030.4	27590
1030	28440
1029.6	29020
1029.2	28810
1028.8	28210
1028.4	28900
1028	29020
1027.6	28820
1027.2	27790
1026.8	27870
1026.4	28550
1026	28570
1025.6	28730
1025.2	28090
1024.8	28940
1024.4	27730
1024	27940
1023.6	28490
1023.2	29370
1022.8	28620
1022.4	28300
1022	29210
1021.6	29120
1021.2	27990
1020.8	28650
1020.4	28520
1020	29620
1019.6	27710
1019.2	28510
1018.8	28610
1018.4	29330
1018	28460
1017.6	28440
1017.2	28700
1016.8	29000
1016.4	28060
1016	28000
1015.6	29050
1015.2	29720
1014.8	28540
1014.4	29100
1014	29290
1013.6	29990
1013.2	29030
1012.8	29210
1012.4	29540
1012	29540
1011.6	29530
1011.2	29570
1010.8	29120
1010.4	29100
1010	29950
1009.6	28940
1009.2	29660
1008.8	29420
1008.4	30000
1008	29110
1007.6	30320
1007.2	29370
1006.8	29440
1006.4	30180
1006	30020
1005.6	29770
1005.2	29560
1004.8	29180
1004.4	29970
1004	29180
1003.6	30060
1003.2	30600
1002.8	29830
1002.4	29780
1002	29700
1001.6	30280
1001.2	29940
1000.8	29580
1000.4	30190
1000	30570
999.6	29630
999.2	30660
998.8	30840
998.4	30310
998	29890
997.6	29900
997.2	30020
996.8	30240
996.4	31160
996	30370
995.6	30530
995.2	31070
994.8	30760
994.4	30620
994	31220
993.6	30180
993.2	31260
992.8	31050
992.4	31900
992	30860
991.6	30920
991.2	29880
990.8	30670
990.4	30500
990	30880
989.6	30850
989.2	30710
988.8	30660
988.4	31240
988	30370
987.6	31460
987.2	29880
986.8	31190
986.4	29920
986	30310
985.6	31220
985.2	30650
984.8	30510
984.4	30870
984	31590
983.6	31310
983.2	31560
982.8	30430
982.4	30030
982	31770
981.6	31340
981.2	30100
980.8	31240
980.4	31560
980	31050
979.6	31500
979.2	30970
978.8	31940
978.4	31160
978	30910
977.6	31910
977.2	31880
976.8	32070
976.4	32810
976	30840
975.6	31990
975.2	32400
974.8	32290
974.4	32060
974	32090
973.6	32940
973.2	31890
972.8	32360
972.4	32400
972	32140
971.6	32040
971.2	33160
970.8	32310
970.4	32570
970	31760
969.6	31460
969.2	31830
968.8	32840
968.4	31410
968	32070
967.6	32070
967.2	31800
966.8	31400
966.4	32350
966	30840
965.6	31020
965.2	30430
964.8	31390
964.4	30490
964	30760
963.6	30710
963.2	31000
962.8	30090
962.4	30390
962	30610
961.6	30550
961.2	31070
960.8	30680
960.4	31540
960	30530
959.6	30170
959.2	31280
958.8	30530
958.4	31410
958	31630
957.6	32360
957.2	29840
956.8	32590
956.4	30790
956	31040
955.6	31710
955.2	32000
954.8	32220
954.4	32590
954	32980
953.6	33740
953.2	35660
952.8	37340
952.4	37610
952	36420
951.6	38710
951.2	37590
950.8	36450
950.4	35170
950	33290
949.6	33070
949.2	32330
948.8	32240
948.4	31790
948	31260
947.6	30880
947.2	30640
946.8	30690
946.4	31590
946	30010
945.6	30630
945.2	29640
944.8	30650
944.4	29380
944	29730
943.6	28740
943.2	29450
942.8	28460
942.4	29000
942	27940
941.6	29040
941.2	27880
940.8	27840
940.4	28590
940	28860
939.6	29130
939.2	28090
938.8	27390
938.4	28070
938	28500
937.6	28550
937.2	28330
936.8	28590
936.4	28160
936	28210
935.6	28290
935.2	29680
934.8	29970
934.4	29620
934	30520
933.6	33790
933.2	35340
932.8	38440
932.4	40440
932	43090
931.6	41980
931.2	41540
930.8	38390
930.4	35410
930	32450
929.6	30510
929.2	28120
928.8	29250
928.4	28540
928	28070
927.6	26830
927.2	26980
926.8	26580
926.4	27940
926	25680
925.6	28480
925.2	26080
924.8	27860
924.4	26310
924	27370
923.6	26750
923.2	27360
922.8	27020
922.4	27010
922	26880
921.6	26920
921.2	26620
920.8	26140
920.4	26350
920	25820
919.6	25500
919.2	26610
918.8	27100
918.4	26490
918	25630
917.6	27320
917.2	26710
916.8	26260
916.4	25950
916	25890
915.6	26060
915.2	25880
914.8	25980
914.4	25250
914	25360
913.6	26410
913.2	26060
912.8	26900
912.4	26360
912	26240
911.6	25980
911.2	26350
910.8	26220
910.4	26970
910	25840
909.6	26180
909.2	26730
908.8	26110
908.4	26060
908	25320
907.6	26930
907.2	25940
906.8	26970
906.4	26570
906	26900
905.6	27420
905.2	26870
904.8	26800
904.4	26670
904	26770
903.6	26950
903.2	25790
902.8	26640
902.4	27210
902	26280
901.6	26310
901.2	26010
900.8	27260
900.4	26270
900	25920
899.6	26270
899.2	26520
898.8	26480
898.4	26040
898	26630
897.6	26960
897.2	26750
896.8	26290
896.4	26450
896	27180
895.6	27420
895.2	27430
894.8	26830
894.4	27470
894	27110
893.6	26320
893.2	26440
892.8	26290
892.4	26640
892	27360
891.6	26730
891.2	27720
890.8	26900
890.4	27840
890	27510
889.6	26790
889.2	27020
888.8	27410
888.4	27580
888	27280
887.6	27370
887.2	27170
886.8	26980
886.4	27270
886	27510
885.6	27110
885.2	27710
884.8	28200
884.4	28000
884	27390
883.6	28030
883.2	28380
882.8	27330
882.4	27640
882	28060
881.6	27190
881.2	27810
880.8	28530
880.4	27320
880	28270
879.6	28170
879.2	26950
878.8	27930
878.4	28200
878	27420
877.6	26970
877.2	28550
876.8	28030
876.4	27560
876	27570
875.6	26700
875.2	27800
874.8	27170
874.4	28510
874	28080
873.6	27260
873.2	28220
872.8	27150
872.4	29020
872	28110
871.6	27760
871.2	27060
870.8	27740
870.4	28190
870	28010
869.6	27560
869.2	28910
868.8	27960
868.4	28150
868	27250
867.6	28910
867.2	28410
866.8	28140
866.4	27840
866	29700
865.6	27450
865.2	28330
864.8	27670
864.4	28340
864	28060
863.6	27700
863.2	27280
862.8	28440
862.4	28530
862	28720
861.6	26560
861.2	28550
860.8	28200
860.4	28010
860	28070
859.6	28740
859.2	28520
858.8	28480
858.4	27340
858	28830
857.6	27860
857.2	28850
856.8	28470
856.4	28510
856	28920
855.6	29000
855.2	28430
854.8	28470
854.4	28600
854	29990
853.6	28580
853.2	28590
852.8	28390
852.4	29280
852	28300
851.6	28350
851.2	29280
850.8	28000
850.4	27870
850	29240
849.6	28430
849.2	28940
848.8	28600
848.4	29170
848	28720
847.6	28870
847.2	27820
846.8	28270
846.4	28540
846	28610
845.6	28790
845.2	28190
844.8	28930
844.4	28650
844	28190
843.6	28960
843.2	28730
842.8	28490
842.4	29420
842	29410
841.6	29260
841.2	29090
840.8	28670
840.4	28940
840	30130
839.6	29770
839.2	29900
838.8	29250
838.4	29820
838	30500
837.6	28140
837.2	29440
836.8	29270
836.4	29510
836	29040
835.6	29310
835.2	29460
834.8	28980
834.4	29230
834	28850
833.6	29170
833.2	30040
832.8	28990
832.4	28600
832	30070
831.6	28960
831.2	29750
830.8	28500
830.4	29700
830	29030
829.6	29450
829.2	30090
828.8	29960
828.4	28450
828	30130
827.6	29630
827.2	28410
826.8	29560
826.4	29350
826	29140
825.6	29290
825.2	28700
824.8	29200
824.4	28930
824	29310
823.6	28510
823.2	29590
822.8	28930
822.4	28850
822	28600
821.6	29930
821.2	29450
820.8	28810
820.4	29320
820	29660
819.6	29950
819.2	29340
818.8	29090
818.4	29650
818	29390
817.6	29390
817.2	29790
816.8	29560
816.4	30040
816	29930
815.6	29270
815.2	28910
814.8	30200
814.4	29560
814	28870
813.6	29830
813.2	29790
812.8	29960
812.4	28890
812	28660
811.6	29630
811.2	30060
810.8	29390
810.4	29870
810	29490
809.6	30030
809.2	29120
808.8	29190
808.4	28300
808	29220
807.6	29370
807.2	30010
806.8	29720
806.4	28860
806	29360
805.6	28640
805.2	29550
804.8	29270
804.4	29180
804	30610
803.6	30230
803.2	29190
802.8	30170
802.4	30370
802	28730
801.6	29720
801.2	29900
800.8	29600
800.4	29210
800	29790
799.6	29580
799.2	29710
798.8	28770
798.4	30280
798	29810
797.6	29910
797.2	30380
796.8	30310
796.4	28980
796	30630
795.6	30310
795.2	30960
794.8	29840
794.4	30920
794	30060
793.6	30630
793.2	29280
792.8	29960
792.4	30100
792	30000
791.6	29130
791.2	29220
790.8	28970
790.4	29190
790	28890
789.6	28790
789.2	29290
788.8	29210
788.4	29980
788	28800
787.6	30510
787.2	29700
786.8	28820
786.4	29320
786	28640
785.6	29460
785.2	29300
784.8	28600
784.4	28510
784	30160
783.6	30290
783.2	28650
782.8	30070
782.4	28770
782	30070
781.6	30330
781.2	30900
780.8	31460
780.4	31170
780	30710
779.6	31530
779.2	31240
778.8	32410
778.4	32170
778	30780
777.6	30610
777.2	30560
776.8	29730
776.4	29070
776	28560
775.6	29090
775.2	28970
774.8	28850
774.4	28610
774	28340
773.6	28810
773.2	28170
772.8	27430
772.4	28810
772	29700
771.6	27840
771.2	28790
770.8	29000
770.4	29120
770	27420
769.6	27800
769.2	28470
768.8	27940
768.4	27620
768	26650
767.6	27830
767.2	28010
766.8	26680
766.4	26650
766	27010
765.6	27770
765.2	27120
764.8	26900
764.4	27710
764	27110
763.6	27470
763.2	27220
762.8	27610
762.4	27890
762	27400
761.6	27480
761.2	27530
760.8	27830
760.4	27290
760	28720
759.6	27950
759.2	28110
758.8	28770
758.4	29080
758	28370
757.6	28720
757.2	28900
756.8	28820
756.4	28160
756	28670
755.6	28780
755.2	28030
754.8	27530
754.4	26540
754	27710
753.6	27630
753.2	27160
752.8	26260
752.4	28120
752	25890
751.6	26750
751.2	26960
750.8	26760
750.4	25840
750	27040
749.6	26540
749.2	26870
748.8	26960
748.4	26630
748	26870
747.6	26210
747.2	26350
746.8	26720
746.4	26730
746	26820
745.6	26140
745.2	27130
744.8	26300
744.4	27080
744	26790
743.6	26590
743.2	26500
742.8	27760
742.4	27020
742	27840
741.6	27150
741.2	27770
740.8	27320
740.4	27530
740	27670
739.6	27870
739.2	26430
738.8	27450
738.4	28010
738	27740
737.6	27380
737.2	27290
736.8	26400
736.4	27720
736	26480
735.6	27950
735.2	26490
734.8	28080
734.4	27900
734	27050
733.6	26980
733.2	27290
732.8	27410
732.4	27850
732	26360
731.6	28130
731.2	26850
730.8	27400
730.4	27840
730	27250
729.6	27320
729.2	26680
728.8	25920
728.4	26550
728	27040
727.6	27230
727.2	27080
726.8	26390
726.4	27370
726	26930
725.6	26690
725.2	26860
724.8	26070
724.4	25960
724	26930
723.6	27080
723.2	26690
722.8	28100
722.4	27250
722	27370
721.6	27470
721.2	27510
720.8	27880
720.4	27350
720	27150
719.6	27570
719.2	27960
718.8	27970
718.4	27690
718	28410
717.6	28690
717.2	29340
716.8	29560
716.4	29710
716	29280
715.6	29900
715.2	29020
714.8	30160
714.4	29230
714	28790
713.6	28810
713.2	28720
712.8	28660
712.4	28160
712	26010
711.6	27210
711.2	28020
710.8	26270
710.4	26030
710	25990
709.6	25060
709.2	25180
708.8	24490
708.4	24840
708	24570
707.6	24420
707.2	23710
706.8	23890
706.4	22700
706	23110
705.6	21980
705.2	24310
704.8	23180
704.4	23060
704	23230
703.6	23450
703.2	23270
702.8	22980
702.4	22920
702	22730
701.6	23100
701.2	22490
700.8	22900
700.4	23560
700	22430
699.6	23490
699.2	23100
698.8	23530
698.4	23790
698	23480
697.6	22870
697.2	23320
696.8	22900
696.4	22710
696	22390
695.6	22560
695.2	22980
694.8	22520
694.4	22840
694	22120
693.6	21830
693.2	22730
692.8	22210
692.4	22210
692	21970
691.6	22190
691.2	21940
690.8	22050
690.4	22470
690	21840
689.6	22270
689.2	21550
688.8	22490
688.4	21760
688	22640
687.6	22280
687.2	21960
686.8	22060
686.4	22150
686	22300
685.6	21950
685.2	21910
684.8	21990
684.4	22250
684	20840
683.6	21720
683.2	22170
682.8	22560
682.4	21740
682	21860
681.6	21820
681.2	21110
680.8	22210
680.4	23150
680	23290
679.6	21690
679.2	23060
678.8	21970
678.4	21700
678	23020
677.6	23000
677.2	22830
676.8	22720
676.4	22410
676	22330
675.6	22380
675.2	22570
674.8	22880
674.4	22670
674	21970
673.6	22400
673.2	22830
672.8	22740
672.4	22220
672	22090
671.6	23220
671.2	23420
670.8	23280
670.4	22660
670	23110
669.6	23670
669.2	22500
668.8	22200
668.4	22990
668	24770
667.6	22710
667.2	22650
666.8	23450
666.4	23970
666	22800
665.6	22660
665.2	23410
664.8	23940
664.4	22880
664	22900
663.6	23530
663.2	22590
662.8	22680
662.4	22780
662	24040
661.6	23000
661.2	22640
660.8	23200
660.4	23540
660	23470
659.6	22700
659.2	23640
658.8	23600
658.4	23490
658	23780
657.6	22870
657.2	22740
656.8	23820
656.4	22980
656	22470
655.6	22710
655.2	23560
654.8	23570
654.4	22850
654	23700
653.6	23470
653.2	23620
652.8	22850
652.4	23290
652	22910
651.6	23880
651.2	23260
650.8	25090
650.4	25150
650	23940
649.6	24590
649.2	24140
648.8	25480
648.4	23810
648	25040
647.6	24950
647.2	24280
646.8	22640
646.4	22990
646	22640
645.6	23390
645.2	21820
644.8	21950
644.4	22600
644	22510
643.6	22650
643.2	22120
642.8	22650
642.4	23430
642	23010
641.6	22850
641.2	23220
640.8	22870
640.4	23610
640	22640
639.6	22640
639.2	22610
638.8	21680
638.4	21420
638	21940
637.6	22560
637.2	22620
636.8	21530
636.4	21320
636	20090
635.6	21260
635.2	21090
634.8	20900
634.4	20770
634	21220
633.6	20610
633.2	20820
632.8	20810
632.4	20440
632	20790
631.6	20720
631.2	21160
630.8	20200
630.4	20670
630	19650
629.6	20100
629.2	20040
628.8	19970
628.4	20340
628	20170
627.6	20310
627.2	20300
626.8	19450
626.4	19850
626	19490
625.6	20250
625.2	19370
624.8	20670
624.4	20270
624	19850
623.6	19260
623.2	20360
622.8	19660
622.4	19590
622	19870
621.6	19430
621.2	19860
620.8	20060
620.4	19690
620	19350
619.6	19580
619.2	20110
618.8	19420
618.4	19720
618	20010
617.6	19730
617.2	19820
616.8	19500
616.4	19270
616	19990
615.6	19340
615.2	19360
614.8	20010
614.4	19740
614	19570
613.6	19050
613.2	20010
612.8	19650
612.4	19500
612	19930
611.6	20080
611.2	20080
610.8	19420
610.4	20580
610	19720
609.6	20240
609.2	19210
608.8	20350
608.4	19690
608	19540
607.6	19830
607.2	20200
606.8	19810
606.4	20350
606	19100
605.6	20120
605.2	19610
604.8	20380
604.4	20250
604	20410
603.6	19910
603.2	20540
602.8	19890
602.4	20480
602	19840
601.6	20400
601.2	19790
600.8	20690
600.4	19510
600	20030
599.6	20350
599.2	20250
598.8	20160
598.4	20580
598	19780
597.6	20560
597.2	20290
596.8	20650
596.4	21000
596	19970
595.6	20140
595.2	21150
594.8	20760
594.4	21070
594	20620
593.6	21050
593.2	21060
592.8	21710
592.4	20760
592	21060
591.6	20090
591.2	21240
590.8	21520
590.4	20330
590	21190
589.6	21910
589.2	20410
588.8	21030
588.4	21360
588	20600
587.6	20580
587.2	20380
586.8	21450
586.4	21010
586	20720
585.6	21270
585.2	21010
584.8	21100
584.4	21070
584	20740
583.6	20900
583.2	20330
582.8	20370
582.4	20440
582	20460
581.6	20230
581.2	20670
580.8	19990
580.4	20650
580	20410
579.6	20370
579.2	19330
578.8	20420
578.4	20610
578	21080
577.6	20960
577.2	20260
576.8	21480
576.4	20470
576	20220
575.6	20960
575.2	21120
574.8	21220
574.4	21030
574	21510
573.6	22970
573.2	22240
572.8	21880
572.4	22020
572	23150
571.6	22800
571.2	23160
570.8	22450
570.4	25460
570	25430
569.6	25690
569.2	25930
568.8	25410
568.4	26040
568	24860
567.6	22880
567.2	22840
566.8	22460
566.4	20830
566	21240
565.6	19950
565.2	18720
564.8	19500
564.4	18970
564	18510
563.6	17600
563.2	17520
562.8	17990
562.4	16880
562	18360
561.6	18230
561.2	16930
560.8	17430
560.4	17100
560	17440
559.6	16110
559.2	15610
558.8	16460
558.4	16240
558	16200
557.6	16120
557.2	15810
556.8	17160
556.4	16340
556	16020
555.6	15430
555.2	16680
554.8	15800
554.4	15880
554	16270
553.6	16340
553.2	15930
552.8	15550
552.4	15850
552	15310
551.6	16100
551.2	16190
550.8	15990
550.4	15990
550	16620
549.6	15790
549.2	16450
548.8	16180
548.4	15860
548	15720
547.6	16450
547.2	15870
546.8	15240
546.4	14940
546	15310
545.6	15520
545.2	15490
544.8	14460
544.4	14960
544	15150
543.6	15040
543.2	14940
542.8	14900
542.4	14640
542	14480
541.6	14760
541.2	14220
540.8	14440
540.4	14750
540	13690
539.6	14410
539.2	15040
538.8	14050
538.4	13980
538	14610
537.6	14790
537.2	14220
536.8	14150
536.4	14850
536	15410
535.6	14690
535.2	14300
534.8	14760
534.4	14930
534	15210
533.6	14890
533.2	15620
532.8	16440
532.4	15810
532	16570
531.6	17030
531.2	16870
530.8	15260
530.4	15550
530	16360
529.6	14990
529.2	15070
528.8	14880
528.4	14930
528	14350
527.6	14760
527.2	14010
526.8	14970
526.4	13780
526	14500
525.6	14200
525.2	14570
524.8	13880
524.4	14810
524	13560
523.6	14820
523.2	14150
522.8	14260
522.4	13780
522	14680
521.6	14940
521.2	14730
520.8	14620
520.4	15070
520	14260
519.6	14480
519.2	15070
518.8	14340
518.4	14760
518	15010
517.6	14190
517.2	15110
516.8	15500
516.4	14900
516	15220
515.6	15340
515.2	14540
514.8	15130
514.4	14890
514	15960
513.6	15450
513.2	14600
512.8	14700
512.4	15150
512	14990
511.6	15040
511.2	14280
510.8	15060
510.4	14580
510	14990
509.6	14890
509.2	15460
508.8	14990
508.4	15550
508	14960
507.6	15290
507.2	15290
506.8	14840
506.4	15420
506	15150
505.6	14960
505.2	15160
504.8	14360
504.4	14480
504	14910
503.6	14370
503.2	13980
502.8	13890
502.4	14360
502	14130
501.6	14090
501.2	13810
500.8	13370
500.4	13900
500	13020
499.6	13210
499.2	12930
498.8	13580
498.4	14030
498	13560
497.6	14040
497.2	13860
496.8	14730
496.4	16010
496	16940
495.6	19330
495.2	22580
494.8	23000
494.4	24210
494	21950
493.6	20830
493.2	16820
492.8	15230
492.4	13660
492	13560
491.6	11900
491.2	11950
490.8	11510
490.4	12080
490	11950
489.6	12270
489.2	12260
488.8	12940
488.4	13970
488	16120
487.6	17660
487.2	21180
486.8	24330
486.4	26940
486	27100
485.6	26470
485.2	21630
484.8	17830
484.4	15180
484	12630
483.6	11240
483.2	10130
482.8	10530
482.4	10190
482	9950
481.6	9480
481.2	9420
480.8	9250
480.4	9080
480	8700
479.6	8650
479.2	9160
478.8	8430
478.4	8650
478	8440
477.6	8270
477.2	8540
476.8	8420
476.4	8450
476	8080
475.6	8430
475.2	8290
474.8	8290
474.4	8180
474	8180
473.6	7940
473.2	7590
472.8	7990
472.4	8380
472	7770
471.6	8150
471.2	7800
470.8	7720
470.4	7780
470	7670
469.6	7870
469.2	7960
468.8	7990
468.4	8000
468	8080
467.6	7560
467.2	7920
466.8	7720
466.4	8010
466	8100
465.6	7860
465.2	7620
464.8	7310
464.4	7300
464	7630
463.6	7430
463.2	7820
462.8	7500
462.4	7830
462	7610
461.6	7630
461.2	7580
460.8	7890
460.4	7690
460	7720
459.6	7520
459.2	7880
458.8	8120
458.4	7500
458	7970
457.6	7520
457.2	7390
456.8	7260
456.4	7830
456	7770
455.6	7210
455.2	7950
454.8	8160
454.4	7430
454	7830
453.6	7590
453.2	7830
452.8	7800
452.4	7150
452	7980
451.6	7870
451.2	7820
450.8	7320
450.4	7630
450	7960
449.6	7530
449.2	7700
448.8	7900
448.4	8370
448	7560
447.6	7420
447.2	8210
446.8	7900
446.4	7670
446	7610
445.6	7730
445.2	7850
444.8	7400
444.4	7910
444	8080
443.6	7810
443.2	7850
442.8	8060
442.4	7660
442	8010
441.6	8340
441.2	7180
440.8	8490
440.4	8030
440	7910
439.6	7630
439.2	8390
438.8	7730
438.4	7910
438	7750
437.6	8700
437.2	8050
436.8	7560
436.4	8250
436	7880
435.6	7920
435.2	7160
434.8	7900
434.4	8100
434	7650
433.6	7620
433.2	7910
432.8	8060
432.4	7970
432	7900
431.6	7660
431.2	7970
430.8	7720
430.4	8260
430	8550
429.6	8290
429.2	7610
428.8	7380
428.4	8000
428	8360
427.6	7830
427.2	8000
426.8	7610
426.4	8530
426	7810
425.6	8580
425.2	7640
424.8	8640
424.4	7500
424	8220
423.6	7380
423.2	8270
422.8	7950
422.4	7900
422	8310
421.6	8070
421.2	8130
420.8	8010
420.4	7980
420	8170
419.6	8040
419.2	7980
418.8	7740
418.4	8430
418	7740
417.6	8200
417.2	7750
416.8	8270
416.4	7830
416	7840
415.6	7640
415.2	8140
414.8	7750
414.4	7600
414	7960
413.6	8370
413.2	8090
412.8	8030
412.4	8130
412	8290
411.6	7610
411.2	8270
410.8	7930
410.4	8550
410	8200
409.6	8210
409.2	7810
408.8	8530
408.4	7690
408	8140
407.6	8040
407.2	8210
406.8	8320
406.4	7700
406	7800
405.6	8740
405.2	7940
404.8	8180
404.4	8530
404	8590
403.6	8510
403.2	8010
402.8	7780
402.4	8530
402	8380
401.6	7440
401.2	8160
400.8	8720
400.4	8620
400	8500
399.6	8130
399.2	8920
398.8	8530
398.4	8490
398	8220
397.6	7950
397.2	8500
396.8	8440
396.4	8060
396	8050
395.6	8300
395.2	7460
394.8	8740
394.4	8120
394	8450
393.6	7890
393.2	8610
392.8	8800
392.4	8010
392	7980
391.6	8470
391.2	8170
390.8	8430
390.4	7800
390	8530
389.6	8470
389.2	8520
388.8	8060
388.4	8480
388	8500
387.6	8560
387.2	8150
386.8	7980
386.4	8330
386	7960
385.6	8660
385.2	8030
384.8	8200
384.4	8370
384	8460
383.6	8370
383.2	8160
382.8	8030
382.4	8140
382	8260
381.6	8110
381.2	8710
380.8	8330
380.4	8110
380	8770
379.6	7950
379.2	8370
378.8	8130
378.4	8400
378	8960
377.6	8550
377.2	8150
376.8	8430
376.4	8260
376	8720
375.6	8650
375.2	8760
374.8	8220
374.4	8730
374	8520
373.6	8650
373.2	8480
372.8	8430
372.4	8780
372	8620
371.6	8770
371.2	8320
370.8	8460
370.4	8490
370	8310
369.6	8800
369.2	8320
368.8	8600
368.4	8450
368	8590
367.6	8480
367.2	8370
366.8	8550
366.4	8250
366	8340
365.6	8430
365.2	8610
364.8	8770
364.4	8420
364	8700
363.6	8700
363.2	8180
362.8	8230
362.4	8350
362	8710
361.6	8640
361.2	8300
360.8	8650
360.4	8700
360	9130
359.6	8150
359.2	8360
358.8	8660
358.4	8960
358	8570
357.6	9010
357.2	8810
356.8	9050
356.4	8260
356	9400
355.6	8140
355.2	8250
354.8	9020
354.4	8850
354	8590
353.6	8560
353.2	8540
352.8	9270
352.4	8810
352	9290
351.6	8810
351.2	9200
350.8	8690
350.4	9170
350	8510
349.6	8500
349.2	8990
348.8	8910
348.4	8980
348	9110
347.6	9170
347.2	8930
346.8	9120
346.4	8650
346	8890
345.6	9220
345.2	8890
344.8	8690
344.4	9260
344	9220
343.6	8920
343.2	9250
342.8	9330
342.4	8750
342	9270
341.6	8770
341.2	8880
340.8	8660
340.4	8740
340	9240
339.6	9170
339.2	9170
338.8	8260
338.4	8820
338	9070
337.6	9470
337.2	8370
336.8	9400
336.4	9240
336	8920
335.6	8880
335.2	8840
334.8	9590
334.4	8840
334	8760
333.6	9060
333.2	9540
332.8	8870
332.4	8970
332	9390
331.6	9590
331.2	8950
330.8	8950
330.4	8750
330	9470
329.6	9410
329.2	9160
328.8	8770
328.4	9080
328	8880
327.6	8650
327.2	9040
326.8	9330
326.4	9060
326	9600
325.6	8580
325.2	9170
324.8	9010
324.4	8680
324	8450
323.6	9360
323.2	8930
322.8	9330
322.4	8760
322	8540
321.6	9090
321.2	9450
320.8	8840
320.4	9140
320	9710
319.6	9270
319.2	9320
318.8	8970
318.4	9270
318	9250
317.6	8990
317.2	9410
316.8	9780
316.4	8670
316	9540
315.6	9220
315.2	9280
314.8	10030
314.4	9820
314	9110
313.6	9990
313.2	9860
312.8	9800
312.4	8950
312	9330
311.6	9330
311.2	8840
310.8	9970
310.4	9510
310	9580
309.6	9040
309.2	9190
308.8	9490
308.4	9510
308	9500
307.6	9740
307.2	10200
306.8	9650
306.4	9500
306	9540
305.6	9280
305.2	9660
304.8	9490
304.4	10090
304	9500
303.6	9990
303.2	9540
302.8	9790
302.4	9280
302	9790
301.6	9540
[truncated: 754 more rows]
